# Supplementary material for: Individualized dynamic methylation-based analysis of cell-free DNA in postoperative monitoring of lung cancer
Source: BMC Med. 2023 Jul 14;21:255. doi: 10.1186/s12916-023-02954-z (PMC10349423; doi:10.1186/s12916-023-02954-z)
Supplement: Supplementary file 4 — Additional file 4: Data S1. Detailed clinical information of the MEDAL cohort. [file 12916_2023_2954_MOESM4_ESM.xlsx]

## Sheet: Clinical-MEDAL
	Demographics			Radiopathological data									Surgical details
MEDAL ID	Sex	Age (years)	Smoking status	NSCLC Histology	Adenocarcinoma histological subtype	Pathological risk of recurrence	Location of lung lesion	Radiologic features	Tumor diameter (cm)	Radiologically solid diameter (cm)	TNM stage	Pathologic stage	Pleural invasion	Surgical method	Devascularization technique	Operation duration (mins)
MEDAL-001	Female	53	Non-smoker	Lung adenocarcinoma	ND	Low-risk	Right lower lobe	Mixed GGO	1.0*0.8	0.8	T1aN0M0	IA1	Absent	Wedge resection then Lobectomy	Arterial first	240
MEDAL-002	Male	70	Non-smoker	Lung adenocarcinoma	Acinar-predominant	Low-risk	Right lower lobe	Solid nodule	2.6*2.1	2.6	T2aN0M0	IB	Present	Lobectomy	Arterial first	130
MEDAL-003	Female	70	Non-smoker	Lung adenocarcinoma	Acinar+Micropapillary	High-risk	Right upper lobe	Mixed GGO	2.1*1.6	1.5	T1cN0M0	IA3	Absent	Lobectomy	Arterial first	120
MEDAL-004	Male	78	Non-smoker	Lung adenocarcinoma	Acinar-predominant	Low-risk	Left lower lobe	Solid nodule	1.6*1.4	1.6	T1bN0M0	IA2	Absent	Wedge resection	-	110
MEDAL-005	Female	63	Non-smoker	Lung adenocarcinoma	Acinar-predominant	Low-risk	Left lower lobe	Solid nodule	1.0*0.9	1	T1aN0M0	IA1	Absent	Wedge resection then Lobectomy	Arterial first	170
MEDAL-006	Male	65	Smoker	Other NSCLC	NA	High-risk	Left upper lobe	Solid nodule	3.4*2.4	3.4	T2aN0M0	IB	Absent	Lobectomy	Arterial first	270
MEDAL-007	Female	50	Non-smoker	Lung adenocarcinoma	Acinar-predominant	High-risk	Right upper lobe	Solid nodule	2.3*2.1	2.3	T2aN0M0	IB	Present	Wedge resection then Lobectomy	Venous first	180
MEDAL-008	Male	73	Non-smoker	Lung adenocarcinoma	Lepidic+Acinar	High-risk	Right upper lobe	Mixed GGO	2.2*1.8	1.5	T1cN0M0	IA3	Absent	Wedge resection	Arterial first	120
MEDAL-009	Male	55	Non-smoker	Lung adenocarcinoma	Acinar-predominant	Low-risk	Right upper lobe	Solid nodule	1.0*0.8	1	T1aN0M0	IA1	Absent	Wedge resection then Lobectomy	Venous first	110
MEDAL-010	Female	57	Non-smoker	Lung adenocarcinoma	Acinar-predominant	High-risk	Right upper lobe	Solid nodule	3.0*1.8	3	T1cN0M0	IA3	Absent	Lobectomy	Venous first	120
MEDAL-011	Female	64	Non-smoker	Lung adenocarcinoma	Acinar+Micropapillary	High-risk	Left lower lobe	Solid nodule	2.1*2.3	2.3	T1cN0M0	IA3	Absent	Lobectomy	Arterial first	90
MEDAL-012	Male	77	Smoker	Other NSCLC	NA	High-risk	Left upper lobe	Solid nodule	3.0*2.3	3	T1cN0M0	IA3	Absent	Wedge resection	Arterial first	60
MEDAL-013	Female	57	Non-smoker	Lung adenocarcinoma	Acinar+Solid	High-risk	Left upper lobe	Solid nodule	4.6*3.1	4.6	T2bN0M0	IIA	Present	Lobectomy	Venous first	120
MEDAL-014	Female	68	Non-smoker	Lung adenocarcinoma	Acinar-predominant	High-risk	Left lower lobe	Solid nodule	2.2*1.5	2.2	T1cN0M0	IA3	Absent	Lobectomy	Arterial first	120
MEDAL-015	Female	61	Non-smoker	Lung adenocarcinoma	Acinar+invasive mucinous	High-risk	Right lower lobe	Solid nodule	1.6*1.3	1.6	T2aN0M0	IB	Present	Wedge resection then Lobectomy	Arterial first	110
MEDAL-016	Female	80	Non-smoker	Lung adenocarcinoma	Lepidic+Acinar	Low-risk	Left upper lobe	Mixed GGO	2.0*1.1*2.5	0.5	T1cN0M0	IA3	Absent	Wedge resection	-	135
MEDAL-017	Male	71	Smoker	Lung adenocarcinoma	Solid-predominant	High-risk	Left lower lobe	Solid nodule	3.3*3.2	3.3	T2aN0M0	IB	Present	Lobectomy	Arterial first	210
MEDAL-018	Male	60	Smoker	Lung adenocarcinoma	Acinar-predominant	Low-risk	Right upper lobe	Solid nodule	1.7*0.8	1.7	T1bN0M0	IA2	Absent	Wedge resection then Lobectomy	Arterial first	130
MEDAL-019	Male	56	Smoker	Lung adenocarcinoma	Solid-predominant	High-risk	Left upper lobe	Solid nodule	2.4*2.1	2.4	T1cN0M0	IA3	NA	Wedge resection	Arterial first	120
MEDAL-020	Male	58	Smoker	Lung adenocarcinoma	Solid-predominant	High-risk	Left upper lobe	Solid nodule	3.2*3.1	3.2	T2aN2M0	IIIA	Present	Lobectomy	Venous first	220
MEDAL-021	Male	59	Non-smoker	Lung squamous cell carcinoma	NA	High-risk	Right upper lobe	Solid nodule	3.5*3	3.5	T2aN1M0	IIB	Absent	Lobectomy	Arterial first	240
MEDAL-022	Female	63	Non-smoker	Lung adenocarcinoma	Acinar-predominant	Low-risk	Right lower lobe	Mixed GGO	2.1*1.9	2	T1cN0M0	IA3	NA	Wedge resection	Arterial first	150
MEDAL-023	Male	80	Non-smoker	Lung adenocarcinoma	Solid-predominant	High-risk	Left lower lobe	Solid nodule	2.7*1.7	2.7	T1cN0M0	IA3	Absent	Lobectomy	Arterial first	200
MEDAL-024	Female	72	Non-smoker	Lung adenocarcinoma	Acinar-predominant	High-risk	Right lower lobe	Mixed GGO	1.4*1.2	1	T1bN0M0	IA2	Absent	Wedge resection then Lobectomy	Arterial first	110
MEDAL-025	Female	81	Non-smoker	Lung adenocarcinoma	Acinar-predominant	Low-risk	Left upper lobe	Solid nodule	1.6*1.6	1.6	T1bN0M0	IA2	Absent	Wedge resection	-	90
MEDAL-026	Male	66	Smoker	Lung adenocarcinoma	Acinar-predominant	High-risk	Right upper lobe	Solid nodule	3.0*3.0	3	T2aN2M0	IIIA	Present	Lobectomy	Arterial first	165
MEDAL-027	Female	64	Non-smoker	Other NSCLC	NA	High-risk	Right middle lobe	Solid nodule	2.1*1.8	2.1	T2aN0M0	IB	Present	Lobectomy	Arterial first	135
MEDAL-028	Male	61	Smoker	Lung squamous cell carcinoma	NA	High-risk	Left lower lobe	Solid nodule	4.2*5.0	5	pT2bN0M0	IIA	Absent	Lobectomy	Arterial first	195
MEDAL-029	Female	66	Non-smoker	Lung adenocarcinoma	Acinar-predominant	High-risk	Right upper lobe	Solid nodule	2.3*3.0	3	pT1cN2M0	IIIA	Absent	Lobectomy	Venous first	325
MEDAL-030	Male	46	Non-smoker	Lung adenocarcinoma	Acinar-predominant	High-risk	Right upper lobe	Mixed GGO	1.1*1.2	0.9	T1bN0M0	IA2	Absent	Wedge resection then Lobectomy	Venous first	120
MEDAL-031	Female	80	Non-smoker	Lung adenocarcinoma	Acinar-predominant	High-risk	Right lower lobe	Solid nodule	1.5*1.1	1.5	T1bN0M0	IA2	Absent	Wedge resection	Arterial first	210
MEDAL-032	Female	64	Non-smoker	Other NSCLC	NA	High-risk	Right upper lobe	Solid nodule	RUL: 4.1*3.0*3.2。RLL：1.3*0.9	4.1	RUL:T2bN0M0; RLL:T1bN0M0	RUL: IIA; RLL: IA2	Absent	Lobectomy	Arterial first	180
MEDAL-033	Male	63	Smoker	Lung adenocarcinoma	Acinar-predominant	Low-risk	Left upper lobe	Solid nodule	1.4*1.1	1.4	T1bN0M0	IA2	Absent	Wedge resection then Lobectomy	Arterial first	180
MEDAL-034	Female	65	Non-smoker	Lung adenocarcinoma	Acinar+Micropapillary	High-risk	Right upper lobe	Mixed GGO	2.2*1.5	1	T1cN0M0	IA3	Absent	Lobectomy	Venous first	100
MEDAL-035	Female	66	Non-smoker	Lung adenocarcinoma	Lepidic+Acinar	Low-risk	Left upper lobe	Mixed GGO	2.6*1.4	2	T1cN0M0	IA3	Absent	Lobectomy	Arterial first	240
MEDAL-036	Female	62	Non-smoker	Lung adenocarcinoma	Acinar+Micropapillary	High-risk	Left lower lobe	Mixed GGO	2.0*1.8	1	T1bN0M0	IA2	Absent	Lobectomy	Arterial first	105
MEDAL-037	Male	74	Smoker	Lung squamous cell carcinoma	NA	High-risk	Left lower lobe	Solid nodule	3.6*1.9	3.6	T2aN1M0	IIB	Absent	Lobectomy	Arterial first	210
MEDAL-038	Female	45	Non-smoker	Lung adenocarcinoma	Lepidic+Acinar	High-risk	Right upper lobe	Mixed GGO	2.9*1.9	2	T2aN0M0	IB	Present	Lobectomy	Venous first	180
MEDAL-039	Male	68	Smoker	Lung adenocarcinoma	Acinar+Solid	High-risk	Left lower lobe	Solid nodule	3.1*2.4	3.1	T2aN1M0	IIB	Present	Wedge resection then Lobectomy	Arterial first	135
MEDAL-040	Male	63	Smoker	Lung adenocarcinoma	Acinar-predominant	Low-risk	Left lower lobe	Mixed GGO	1.2*1.1	0.7	T1bN0M0	IA2	Absent	Wedge resection	Arterial first	140
MEDAL-041	Female	55	Non-smoker	Lung adenocarcinoma	Acinar+Solid	High-risk	Right middle lobe	Solid nodule	4.4*4.7	4.7	T2bN1M0	IIB	Present	Lobectomy	Arterial first	90
MEDAL-042	Male	40	Smoker	Lung adenocarcinoma	Acinar-predominant	Low-risk	Right upper lobe	Mixed GGO	2.0*1.2	1.6	T1bN0M0	IA2	Absent	Wedge resection then Lobectomy	Venous first	180
MEDAL-043	Male	58	Smoker	Lung adenocarcinoma	Lepidic+Acinar	High-risk	Right lower lobe	Solid nodule	1.6*1.5	1.6	T1bN1M0	IIB	Absent	Wedge resection then Lobectomy	Arterial first	100
MEDAL-044	Male	60	Non-smoker	Lung adenocarcinoma	Acinar+Micropapillary	High-risk	Left upper lobe	Mixed GGO	4.8*3.0	1.2	T2bN0M0	IIA	Absent	Lobectomy	Arterial first	100
MEDAL-045	Female	67	Non-smoker	Lung adenocarcinoma	Invasive mucinous adenocarcinoma	High-risk	Right lower lobe	Mixed GGO	1.0*0.9	0.7	T1aN0M0	IA1	Absent	Wedge resection then Lobectomy	Arterial first	160
MEDAL-046	Male	66	Smoker	Lung adenocarcinoma	Lepidic+Acinar	Low-risk	Left upper lobe	Mixed GGO	3.1*2.0	1.8	T2aN0M0	IB	Absent	Lobectomy	Arterial first	90
MEDAL-047	Male	54	Smoker	Lung adenocarcinoma	Acinar+Micropapillary	High-risk	Left lower lobe	Solid nodule	2.2*1.3	2.2	T2aN0M0	IB	Present	Lobectomy	Arterial first	130
MEDAL-048	Female	64	Non-smoker	Lung adenocarcinoma	Acinar-predominant	Low-risk	Right lower lobe	Solid nodule	1.0*0.8	1	T1aN0M0	IA1	Absent	Wedge resection then Lobectomy	Arterial first	180
MEDAL-049	Female	71	Non-smoker	Lung adenocarcinoma	Acinar+Micropapillary	High-risk	Left lower lobe	Solid nodule	3.2*2.8	3.2	T1bN0M0	IA2	Absent	Wedge resection then Lobectomy	Arterial first	120
MEDAL-050	Male	69	Smoker	Lung adenocarcinoma	Acinar-predominant	High-risk	Right upper lobe	Solid nodule	6.7*4.1	3	T3N1M0	IIIA	Present	Lobectomy	Arterial first	115
MEDAL-051	Female	67	Non-smoker	Lung adenocarcinoma	Lepidic-predominant	Low-risk	Right upper lobe	Mixed GGO	3.0*1.5	1.2	T1cN0M0	IA3	Absent	Wedge resection	-	60
MEDAL-052	Male	73	Smoker	Lung adenocarcinoma	Acinar-predominant	High-risk	Right upper lobe	Solid nodule	2.0*1.9	2	T1bN0M0	IA2	Absent	Lobectomy	Arterial first	150
MEDAL-053	Male	48	Smoker	Lung adenocarcinoma	Invasive mucinous adenocarcinoma	High-risk	Right lower lobe	Solid nodule	3.3*1.6	3.3	T2aN0M0	IB	Present	Lobectomy	Arterial first	105
MEDAL-054	Male	77	Smoker	Lung adenocarcinoma	Acinar-predominant	High-risk	Right upper lobe	Solid nodule	1.2*0.9	1.2	T1bN0M0	IA2	NA	Wedge resection then Lobectomy	Arterial first	120
MEDAL-055	Female	69	Non-smoker	Lung adenocarcinoma	Acinar-predominant	High-risk	Left upper lobe	Mixed GGO	3.5*1.5	3.5	T2aN0M0	IB	Absent	Lobectomy	Arterial first	180
MEDAL-056	Male	39	Non-smoker	Lung adenocarcinoma	ND	ND	Right upper lobe	Mixed GGO	1.1*1.2	0.5	T1bN0M0	IA2	Absent	Wedge resection then Lobectomy	Venous first	120
MEDAL-057	Male	56	Smoker	Lung squamous cell carcinoma	NA	High-risk	Right upper lobe	Solid nodule	1.5*1.5	1.5	T1bN0M0	IA2	Absent	Lobectomy	Arterial first	250
MEDAL-058	Female	59	Non-smoker	Lung adenocarcinoma	Acinar+Micropapillary	High-risk	Right upper lobe	Mixed GGO	2.5*1.8	2.1	T2aN0M0	IB	Present	Lobectomy	Arterial first	90
MEDAL-059	Male	61	Smoker	Lung squamous cell carcinoma	NA	High-risk	Left lower lobe	Solid nodule	6.0*4.7	6	T3N1M0	IIIA	Present	Lobectomy	Arterial first	150
MEDAL-060	Male	60	Smoker	Lung adenocarcinoma	Acinar-predominant	Low-risk	Right lower lobe	Mixed GGO	1.2*2.5	2.5	T1cN0M0	IA3	Absent	Lobectomy	Arterial first	170
MEDAL-061	Female	59	Non-smoker	Lung adenocarcinoma	Acinar-predominant	Low-risk	Right lower lobe	Mixed GGO	2.7*1.4	2	T1cN0M0	IA3	Absent	Lobectomy	Arterial first	90
MEDAL-062	Male	70	Non-smoker	Lung adenocarcinoma	Acinar+Micropapillary	High-risk	Left lower lobe	Solid nodule	3.6*2.8	3.6	T2aN2M0	IIIA	Absent	Lobectomy	Arterial first	120
MEDAL-063	Male	58	Non-smoker	Lung adenocarcinoma	Acinar+Solid	High-risk	Right upper lobe	Solid nodule	2.4*2.3	2.4	T3N0M0	IIB	Present	Wedge resection then Lobectomy	Arterial first	150
MEDAL-064	Female	74	Non-smoker	Lung adenocarcinoma	Acinar-predominant	Low-risk	Left lower lobe	Mixed GGO	1.3*1.2	1.2	T1bN0M0	IA2	Absent	Wedge resection	-	90
MEDAL-065	Female	74	Non-smoker	Lung adenocarcinoma	Acinar-predominant	Low-risk	Left lower lobe	Mixed GGO	1.4*1.6	1.4	T1bN0M0	IA2	Absent	Wedge resection	-	110
MEDAL-066	Male	70	Smoker	Lung squamous cell carcinoma	NA	High-risk	Right lower lobe	Solid nodule	3.1*3.7	3.7	T2aN0M0	IB	Absent	Lobectomy	Arterial first	120
MEDAL-067	Female	62	Non-smoker	Lung squamous cell carcinoma	NA	High-risk	Left lower lobe	Solid nodule	1.4*1.5	1.5	T1bN0M0	IA2	Absent	Lobectomy	Arterial first	110
MEDAL-068	Male	62	Non-smoker	Lung squamous cell carcinoma	NA	High-risk	Right middle lobe	Solid nodule	4.5*4.0	4.5	T2bN0M0	IIA	Present	Lobectomy	Venous first	190
MEDAL-069	Female	69	Non-smoker	Lung adenocarcinoma	Micropapillary-predominant	High-risk	Left lower lobe	Solid nodule	2.0*1.2	2	T2aN2M0	IIIA	Present	Lobectomy	Arterial first	140
MEDAL-070	Female	54	Non-smoker	Lung adenocarcinoma	Acinar-predominant	High-risk	Left upper lobe	Solid nodule	6*1.5	6	T3N0M0	IIB	Present	Lobectomy	Arterial first	150
MEDAL-071	Male	80	Smoker	Lung adenocarcinoma	Acinar+Solid	High-risk	Right lower lobe	Solid nodule	7.3*5.9	7.3	T4N0M0	IIIA	Absent	Lobectomy	Venous first	270
MEDAL-072	Female	64	Non-smoker	Lung adenocarcinoma	Acinar+Micropapillary	Low-risk	Right lower lobe	Mixed GGO	1.5*0.9	1.1	T1bN0M0	IA2	Absent	Wedge resection then Lobectomy	Arterial first	150
MEDAL-073	Female	59	Non-smoker	Other NSCLC	NA	High-risk	Right middle lobe	Solid nodule	4.5*3.5	4.5	T2bN0M0	IIA	Absent	Lobectomy	Venous first	130
MEDAL-074	Male	67	Smoker	Lung adenocarcinoma	Acinar+Micropapillary	High-risk	Right upper lobe	Solid nodule	1.1*0.9	1.1	T1a(2)N0M0	IA1	Absent	Lobectomy	Venous first	150
MEDAL-075	Female	62	Non-smoker	Lung adenocarcinoma	Lepidic+Acinar	Low-risk	Right upper lobe	Mixed GGO	2.0*2.4	NA	T1cN0M0	IA3	Absent	Lobectomy	Venous first	120
MEDAL-076	Male	69	Non-smoker	Lung adenocarcinoma	Acinar-predominant	Low-risk	Right lower lobe	Mixed GGO	2.2*1.5	1.4	T1cN0M0	IA3	Absent	Wedge resection then Lobectomy	Arterial first	170
MEDAL-077	Male	64	Smoker	Lung adenocarcinoma	Solid-predominant	High-risk	Left lower lobe	Solid nodule	3.0*2.5	3	T1cN1M0	IIB	NA	Lobectomy	Arterial first	120
MEDAL-078	Female	74	Non-smoker	Lung adenocarcinoma	Acinar-predominant	High-risk	Left upper lobe	Mixed GGO	2.1*1.8	2.1	T2aN0M0	IB	Present	Lobectomy	Arterial first	160
MEDAL-079	Female	63	Non-smoker	Lung adenocarcinoma	Acinar+Micropapillary	High-risk	Right middle lobe	Solid nodule	3.2*2.2	3.2	T2aN0M0	IB	Absent	Lobectomy	Venous first	150
MEDAL-080	Male	55	Non-smoker	Lung squamous cell carcinoma	NA	High-risk	Left upper lobe	Solid nodule	3.7*2.8	3.7	T2aN1M0	IIB	Present	Lobectomy	Arterial first	180
MEDAL-081	Male	66	Smoker	Lung adenocarcinoma	Solid+Micropapillary	High-risk	Right upper lobe	Solid nodule	1.5*1.0	1.5	T1bN2M0	IIIA	Absent	Wedge resection then Lobectomy	Venous first	220
MEDAL-082	Male	60	Non-smoker	Lung adenocarcinoma	Acinar+Micropapillary	High-risk	Right middle lobe	Solid nodule	4.7*4.5	4.7	T2bN1M0	IIB	Absent	Lobectomy	Venous first	180
MEDAL-083	Male	56	Smoker	Lung adenocarcinoma	Acinar+Solid	High-risk	Left upper lobe	Solid nodule	2.1*1.8	2.1	T1cN2M0	IIIA	Absent	Lobectomy	Arterial first	120
MEDAL-084	Female	66	Non-smoker	Lung adenocarcinoma	Solid+Micropapillary	High-risk	Left upper lobe	Solid nodule	3.1*1.8	3.1	T2aN2M0	IIIA	Present	Wedge resection then Lobectomy	Venous first	190
MEDAL-085	Male	60	Smoker	Lung squamous cell carcinoma	NA	High-risk	Right upper lobe	Solid nodule	6.0*4.7	6	T3aN1M0	IIIA	Absent	Lobectomy	Venous first	190
MEDAL-086	Male	63	Smoker	Lung adenocarcinoma	Acinar+Solid	High-risk	Right lower lobe	Solid nodule	2.9*2.5	2.9	T1cN0M0	IA3	Absent	Lobectomy	Arterial first	180
MEDAL-087	Male	56	Smoker	Lung squamous cell carcinoma	NA	High-risk	Right lower lobe	Mixed GGO	3.4*2.5	3.4	T2aN0M0	IB	Absent	Lobectomy	Arterial first	160
MEDAL-088	Male	81	Smoker	Lung adenocarcinoma	Acinar-predominant	Low-risk	Right upper lobe	Mixed GGO	1.9*1.4*2.3	1.8	T1cN0M0	IA3	Absent	Wedge resection then Lobectomy	Arterial first	165
MEDAL-089	Female	57	Non-smoker	Lung adenocarcinoma	Acinar-predominant	High-risk	Right upper lobe	Solid nodule	2.5*1.8	2.5	T1cN0M0	IA3	Absent	Lobectomy	Arterial first	120
MEDAL-090	Female	54	Non-smoker	Lung adenocarcinoma	Micropapillary-predominant	High-risk	Right middle lobe	Solid nodule	1.3*1.3	1.3	T1bN2M0	IIIA	NA	Lobectomy	Venous first	120
MEDAL-091	Male	55	Smoker	Lung adenocarcinoma	Solid-predominant	High-risk	Left upper lobe	Solid nodule	1.6*1.7	1.7	T2aN0M0	IB	Present	Wedge resection then Lobectomy	Arterial first	210
MEDAL-092	Male	75	Smoker	Lung squamous cell carcinoma	NA	High-risk	Right upper lobe	Solid nodule	2.0*2.2	2.2	pT1cN0M0	IA3	Absent	Lobectomy	Venous first	145
MEDAL-093	Female	68	Non-smoker	Lung adenocarcinoma	Acinar+Solid	High-risk	Right upper lobe	Solid nodule	2.4*1.9	2.4	T1cN0M0	IA3	Present	Lobectomy	Arterial first	105
MEDAL-094	Male	81	Smoker	Lung squamous cell carcinoma	NA	High-risk	Right upper lobe	Solid nodule	2.7*2.0	2.7	pT2aN2M0	IIIA	NA	Lobectomy	Arterial first	80
MEDAL-095	Male	59	Smoker	Lung squamous cell carcinoma	NA	High-risk	Left lower lobe	Solid nodule	5.6*2.9	5.6	T3N0M0	IIB	Absent	Lobectomy	Arterial first	180
MEDAL-096	Male	50	Non-smoker	Lung adenocarcinoma	Acinar+Micropapillary	High-risk	Right lower lobe	Solid nodule	3.4*3.3	3.4	T2aN0M0	IB	Absent	Lobectomy	Arterial first	90
MEDAL-097	Female	59	Non-smoker	Lung adenocarcinoma	Micropapillary-predominant	High-risk	Left upper lobe	Solid nodule	1.8*2.7	2.7	T2aN2M0	IIIA	Present	Lobectomy	Arterial first	150
MEDAL-098	Male	57	Smoker	Lung squamous cell carcinoma	NA	High-risk	Left upper lobe	Solid nodule	5.0*2.7	5	T2bN0M0	IIA	Absent	Lobectomy	Arterial first	170
MEDAL-099	Female	60	Non-smoker	Lung adenocarcinoma	Acinar+Solid	High-risk	Right middle lobe	Solid nodule	2.1*1.1	2.1	T2aN0M0	IB	Present	Wedge resection then Lobectomy	Venous first	120
MEDAL-100	Female	56	Non-smoker	Lung adenocarcinoma	Acinar+Solid	High-risk	Left lower lobe	Solid nodule	4.2*3.8	4.2	T2aN1M0	IIB	Present	Lobectomy	Arterial first	130
MEDAL-101	Male	68	Non-smoker	Other NSCLC	NA	High-risk	Left upper lobe	Solid nodule	2.6*2.1	2.6	T1cN0M0	IA3	Absent	Lobectomy	Arterial first	115
MEDAL-102	Male	61	Smoker	Lung adenocarcinoma	Acinar+Micropapillary	High-risk	Right upper lobe	Solid nodule	1.7*1.6	1.7	T1bN2M0	IIIA	Absent	Wedge resection then Lobectomy	Venous first	220
MEDAL-103	Female	63	Non-smoker	Lung adenocarcinoma	Acinar-predominant	Low-risk	Right upper lobe	Mixed GGO	2.2*1.3	1.3	T1cN0M0	IA3	Absent	Lobectomy	Arterial first	180
MEDAL-104	Male	76	Non-smoker	Lung adenocarcinoma	Acinar-predominant	High-risk	Right lower lobe	Solid nodule	3.4*3.3	3.4	T1cN0M0	IA3	Absent	Lobectomy	Arterial first	150
MEDAL-105	Male	65	Non-smoker	Lung adenocarcinoma	Acinar-predominant	High-risk	Left lower lobe	Solid nodule	3.4*2.1	3.4	T2aN2M0	IIIA	Present	Lobectomy	Venous first	180
MEDAL-106	Male	56	Smoker	Lung adenocarcinoma	Acinar-predominant	Low-risk	Left upper lobe	Solid nodule	1.6*1.4	1.6	T1bN0M0	IA2	Absent	Lobectomy	Arterial first	140
MEDAL-107	Male	54	Smoker	Other NSCLC	NA	High-risk	Left upper lobe	Solid nodule	3.9*3.6	3.9	T2aN0M0	IB	Absent	Lobectomy	Arterial first	180
MEDAL-108	Male	68	Smoker	Lung squamous cell carcinoma	NA	High-risk	Left upper lobe	Solid nodule	3.3*2.2	3.3	T1cN0M0	IA3	Absent	Lobectomy	Venous first	290
MEDAL-109	Female	62	Non-smoker	Other NSCLC	NA	High-risk	Left lower lobe	Solid nodule	2.6*2.1	2.6	T2aN1M0	IIB	Absent	Lobectomy	Arterial first	130
MEDAL-110	Female	66	Non-smoker	Lung adenocarcinoma	Acinar-predominant	Low-risk	Left upper lobe	Mixed GGO	1.7*1.4	0.9	T1bN0M0	IA2	Absent	Wedge resection then Lobectomy	Arterial first	120
MEDAL-111	Male	64	Smoker	Lung squamous cell carcinoma	NA	High-risk	Left upper lobe	Solid nodule	2.5*1.2	2.5	T1cN1M0	IIB	Absent	Lobectomy	Arterial first	200
MEDAL-112	Female	57	Non-smoker	Lung adenocarcinoma	Acinar-predominant	Low-risk	Right upper lobe	Mixed GGO	1.3*1.1	0.9	T1bN0M0	IA2	Absent	Wedge resection then Lobectomy	Venous first	140
MEDAL-113	Male	62	Smoker	Lung squamous cell carcinoma	NA	High-risk	Right lower lobe	Solid nodule	7.5*5.5	7.5	T4N1M0	IIIA	Absent	Lobectomy	Arterial first	210
MEDAL-114	Male	53	Non-smoker	Lung adenocarcinoma	Lepidic+Acinar	Low-risk	Right upper lobe	Mixed GGO	1.8*1.6	1.2	T1bN0M0	IA2	Absent	Lobectomy	Venous first	155
MEDAL-115	Male	64	Non-smoker	Lung adenocarcinoma	Lepidic+Acinar	Low-risk	Right lower lobe	Mixed GGO	1.3*0.8	1	T1bN0M0	IA2	Absent	Wedge resection then Lobectomy	Arterial first	195
MEDAL-116	Female	51	Non-smoker	Lung adenocarcinoma	Invasive mucinous adenocarcinoma	High-risk	Left upper lobe	Mixed GGO	1.4*1.2	0.9	T1bN0M0	IA2	Absent	Wedge resection then Lobectomy	Arterial first	160
MEDAL-117	Female	39	Non-smoker	Lung adenocarcinoma	Acinar-predominant	High-risk	Right lower lobe	Mixed GGO	1.7*1.1	1.3	T1aN0M0	IA1	Absent	Lobectomy	Arterial first	140
MEDAL-118	Male	69	Non-smoker	Lung adenocarcinoma	Acinar-predominant	High-risk	Right upper lobe	Solid nodule	3.3*2.9	3.3	T2aN0M0	IB	Absent	Lobectomy	Arterial first	160
MEDAL-119	Male	66	Smoker	Lung squamous cell carcinoma	NA	High-risk	Left lower lobe	Solid nodule	2.7*3.1	3.1	T2aN0M0	IB	Present	Lobectomy	Venous first	240
MEDAL-120	Male	84	Non-smoker	Lung adenocarcinoma	Lepidic+Acinar	Low-risk	Right upper lobe	Solid nodule	1.0*1.2	1.2	T1bN0M0	IA2	Absent	Wedge resection	-	130
MEDAL-121	Male	57	Non-smoker	Lung adenocarcinoma	Lepidic-predominant	Low-risk	Right lower lobe	Mixed GGO	1.6*1.0	0.8	T1bN0M0	IA2	Absent	Lobectomy	Arterial first	125
MEDAL-122	Male	61	Smoker	Lung squamous cell carcinoma	NA	High-risk	Right lower lobe	Solid nodule	1.4*1.3	1.4	T1bN0M0	IA2	Absent	Wedge resection then Lobectomy	Arterial first	110
MEDAL-123	Male	60	Non-smoker	Lung adenocarcinoma	Acinar-predominant	Low-risk	Right upper lobe	Solid nodule	1.5*1.3	1.5	T1bN0M0	IA2	Absent	Lobectomy	Arterial first	200
MEDAL-124	Male	74	Smoker	Lung adenocarcinoma	Acinar+Micropapillary	High-risk	Left lower lobe	Solid nodule	3.3*2.8	3.3	T2aN0M0	IB	Present	Lobectomy	Arterial first	150
MEDAL-125	Female	69	Non-smoker	Lung adenocarcinoma	Acinar-predominant	High-risk	Right upper lobe	Solid nodule	2.8*2.1*2.8	2.8	T2aN2M0	IIIA	Present	Lobectomy	Venous first	90
MEDAL-126	Male	68	Smoker	Lung squamous cell carcinoma	NA	High-risk	Left upper lobe	Solid nodule	3.6*2.8	3.6	T2aN1M0	IIB	Absent	Lobectomy	Venous first	200
MEDAL-127	Male	63	Smoker	Lung adenocarcinoma	Acinar+Micropapillary	High-risk	Right lower lobe	Mixed GGO	1.7*1.6	1.7	T1bN0M0	IA2	Absent	Wedge resection then Lobectomy	Arterial first	150
MEDAL-128	Female	67	Smoker	Lung adenocarcinoma	Acinar-predominant	Low-risk	Right middle lobe	Mixed GGO	1.3*0.7	0.8	T1bN0M0	IA2	Absent	Lobectomy	Arterial first	120
MEDAL-129	Female	36	Non-smoker	Lung adenocarcinoma	Acinar-predominant	Low-risk	Right upper lobe	Mixed GGO	1.2*0.7	1	T1bN0M0	IA2	Absent	Wedge resection then Lobectomy	Venous first	180
MEDAL-130	Male	65	Smoker	Lung squamous cell carcinoma	NA	High-risk	Left lower lobe	Solid nodule	5.4*4.7	5.4	T3N1M0	IIIA	Present	Wedge resection then Lobectomy	Arterial first	210
MEDAL-131	Male	61	Smoker	Lung squamous cell carcinoma	NA	High-risk	Right middle lobe	Mixed GGO	1.6*1.1	1.6	T1bN0M0	IA2	Absent	Lobectomy	Arterial first	150
MEDAL-132	Female	37	Non-smoker	Lung adenocarcinoma	Papillary+Invasive Mucinous	High-risk	Left lower lobe	Solid nodule	1.9*1.4	1.9	T1bN0M0	IA2	Absent	Wedge resection then Lobectomy	Arterial first	120
MEDAL-133	Male	58	Smoker	Lung squamous cell carcinoma	NA	High-risk	Left upper lobe	Solid nodule	4.7*2.8	4.7	T2bN1M0	IIB	Absent	Lobectomy	Arterial first	220
MEDAL-134	Female	66	Non-smoker	Lung adenocarcinoma	Lepidic+Acinar	Low-risk	Left upper lobe	Mixed GGO	3.3*2.1	2.5	T2aN0M0	IB	Absent	Lobectomy	Arterial first	120
MEDAL-135	Male	55	Smoker	Lung squamous cell carcinoma	NA	High-risk	Left upper lobe	Solid nodule	3.1*2.9	3.1	T2aN0M0	IB	Absent	Lobectomy	Arterial first	150
MEDAL-136	Female	59	Non-smoker	Lung adenocarcinoma	Acinar-predominant	Low-risk	Right lower lobe	Mixed GGO	2.6*1.9	2	T1cN0M0	IA3	Absent	Wedge resection then Lobectomy	Arterial first	150
MEDAL-137	Male	77	Non-smoker	Lung adenocarcinoma	Acinar+Micropapillary	High-risk	Right lower lobe	Solid nodule	3.9*2.3	3.9	T2aN0M0	IB	Absent	Lobectomy	Arterial first	170
MEDAL-138	Female	59	Non-smoker	Lung adenocarcinoma	Acinar-predominant	Low-risk	Left upper lobe	Solid nodule	1.5*1.2	1.5	T1bN0M0	IA2	Absent	Lobectomy	Arterial first	110
MEDAL-139	Male	53	Smoker	Lung adenocarcinoma	Acinar+Solid	High-risk	Right upper lobe	Solid nodule	4.1*2.5	4.1	T2bN0M0	IIA	Absent	Lobectomy	Arterial first	290
MEDAL-140	Male	68	Smoker	Lung squamous cell carcinoma	NA	High-risk	Right lower lobe	Solid nodule	4.5*3.4	4.5	T2bN1M0	IIB	Absent	Lobectomy	Arterial first	120
MEDAL-141	Male	77	Smoker	Lung squamous cell carcinoma	NA	High-risk	Left upper lobe	Solid nodule	1.5*1.4	1.5	T1bN0M0	IA2	Absent	Wedge resection	-	100
MEDAL-142	Female	66	Non-smoker	Lung adenocarcinoma	Acinar+Solid	High-risk	Right upper lobe	Solid nodule	2.3*2.1	2.3	T1cN1M0	IIB	Absent	Lobectomy	Arterial first	160
MEDAL-143	Male	60	Smoker	Lung adenocarcinoma	Acinar+Micropapillary	High-risk	Right upper lobe	Mixed GGO	2.6*2.3	2	T1cN0M0	IA3	Absent	Wedge resection then Lobectomy	Venous first	180
MEDAL-144	Female	64	Non-smoker	Lung adenocarcinoma	Acinar-predominant	High-risk	Right upper lobe	Mixed GGO	2.8*2.0	2.8	T1cN0M0	IA3	Absent	Wedge resection then Lobectomy	Venous first	120
MEDAL-145	Male	59	Smoker	Lung adenocarcinoma	Acinar+Micropapillary	High-risk	Right lower lobe	Solid nodule	2.6*1.7	2.6	T2aN2M0	IIIA	Present	Wedge resection then Lobectomy	Arterial first	60
MEDAL-146	Male	69	Smoker	Other NSCLC	NA	High-risk	Left upper lobe	Solid nodule	2.1*1.3	2.1	T1cN2M0	IIIA	Absent	Wedge resection then Lobectomy	Arterial first	160
MEDAL-147	Male	66	Smoker	Lung squamous cell carcinoma	NA	High-risk	Right lower lobe	Solid nodule	1.2*1.0	1.2	T2aN0M0	IB	Absent	Lobectomy	Venous first	220
MEDAL-148	Male	72	Non-smoker	Lung squamous cell carcinoma	NA	High-risk	Left upper lobe	Solid nodule	4.6*2.8	4.6	T2bN1M0	IIB	Present	Lobectomy	Arterial first	120
MEDAL-149	Male	65	Smoker	Lung adenocarcinoma	Acinar+Micropapillary	High-risk	Right lower lobe	Solid nodule	2.6*1.4	2.6	T2aN2M0	IIIA	Present	Wedge resection then Lobectomy	Arterial first	165
MEDAL-150	Male	51	Non-smoker	Other NSCLC	NA	High-risk	Right lower lobe	Solid nodule	3.7*2.4	3.7	T2aN0M0	IB	Absent	Lobectomy	Arterial first	195
MEDAL-151	Female	48	Non-smoker	Lung adenocarcinoma	Lepidic+Acinar	Low-risk	Right upper lobe	Mixed GGO	4.0*2.7	3	T2aN0M0	IB	Absent	Wedge resection then Lobectomy	Arterial first	110
MEDAL-152	Female	65	Non-smoker	Lung adenocarcinoma	Acinar-predominant	High-risk	Left lower lobe	Solid nodule	2.0*1.6	2	T2aN2M0	IIIA	Present	Lobectomy	Arterial first	135
MEDAL-153	Female	71	Non-smoker	Lung adenocarcinoma	Acinar+Micropapillary	High-risk	Left upper lobe	Solid nodule	3.5*3.0	3.5	T2aN0M0	IB	Absent	Lobectomy	Venous first	160
MEDAL-154	Male	67	Smoker	Lung squamous cell carcinoma	NA	High-risk	Left upper lobe	Solid nodule	4.6*3.5	4.6	T2bN0M0	IIA	Absent	Lobectomy	Arterial first	150
MEDAL-155	Female	63	Non-smoker	Lung adenocarcinoma	Acinar+Micropapillary	High-risk	Left upper lobe	Mixed GGO	2.0*1.9	0.8	T1bN0M0	IA2	Absent	Lobectomy	Arterial first	180
MEDAL-156	Male	61	Smoker	Lung squamous cell carcinoma	NA	High-risk	Right lower lobe	Solid nodule	1.8*1.2	1.8	T1bN0M0	IA2	Absent	Lobectomy	Venous first	90
MEDAL-157	Male	67	Smoker	Lung adenocarcinoma	Acinar+Solid	High-risk	Right upper lobe	Solid nodule	3.4*2.8	3.4	T2aN1M0	IIB	Present	Wedge resection then Lobectomy	Arterial first	120
MEDAL-158	Male	63	Smoker	Lung squamous cell carcinoma	NA	High-risk	Right upper lobe	Solid nodule	3.9*3.2	3.9	T2aN1M0	IIB	Absent	Lobectomy	Venous first	300
MEDAL-159	Male	60	Smoker	Lung adenocarcinoma	Lepidic+Acinar	Low-risk	Right upper lobe	Mixed GGO	2.3*1.8	0.9	T1cN0M0	IA3	Absent	Wedge resection then Lobectomy	Venous first	120
MEDAL-160	Male	57	Smoker	Lung squamous cell carcinoma	NA	High-risk	Left upper lobe	Solid nodule	2.4*1.7	2.4	T1cN1M0	IIB	Absent	Lobectomy	Arterial first	120
MEDAL-161	Male	66	Smoker	Lung squamous cell carcinoma	NA	High-risk	Left lower lobe	Solid nodule	5.5*4.2	5.5	T3N2M0	IIIB	Absent	Lobectomy	Arterial first	240
MEDAL-162	Female	47	Non-smoker	Lung adenocarcinoma	Acinar+Micropapillary	High-risk	Left upper lobe	Solid nodule	3.2*2.7	3.2	T2aN0M0	IB	Absent	Lobectomy	Arterial first	180
MEDAL-163	Male	58	Smoker	Lung adenocarcinoma	Invasive mucinous adenocarcinoma	High-risk	Right middle lobe, right lower lobe	Solid nodule	2.8*2.6	2.8	T1cN0M0	IA3	Absent	Wedge resection then Lobectomy	Arterial first	110
MEDAL-164	Female	69	Non-smoker	Lung adenocarcinoma	Acinar+Micropapillary	High-risk	Left upper lobe	Solid nodule	2.8*1.8	2.8	T1cN0M0	IA3	Absent	Lobectomy	Arterial first	180
MEDAL-165	Male	77	Smoker	Lung squamous cell carcinoma	NA	High-risk	Left upper lobe	Solid nodule	3.2*1.9	3.2	T2aN0M0	IB	Absent	Wedge resection	-	60
MEDAL-166	Male	65	Non-smoker	Lung adenocarcinoma	Acinar-predominant	Low-risk	Right upper lobe	Mixed GGO	1.8*1.3	0.7	T1bN0M0	IA2	Absent	Lobectomy	Venous first	120
MEDAL-167	Male	58	Smoker	Lung squamous cell carcinoma	NA	High-risk	Right upper lobe	Solid nodule	6.4*5.6	6.4	T3N0M0	IIB	Absent	Lobectomy	Venous first	180
MEDAL-168	Female	58	Non-smoker	Lung adenocarcinoma	Acinar-predominant	High-risk	Right lower lobe	Solid nodule	3.8*2.0	3.8	T3N0M0	IIB	Absent	Lobectomy	Arterial first	90
MEDAL-169	Female	59	Non-smoker	Lung adenocarcinoma	Acinar-predominant	Low-risk	Left lower lobe	Mixed GGO	3.3*1.1	3	T2aN0M0	IB	Absent	Wedge resection then Lobectomy	Arterial first	130
MEDAL-170	Male	66	Smoker	Lung squamous cell carcinoma	NA	High-risk	Right upper lobe	Solid nodule	2.6*2.3	2.6	T1cN0M0	IA3	Absent	Lobectomy	Venous first	200
MEDAL-171	Male	72	Non-smoker	Lung adenocarcinoma	Acinar-predominant	High-risk	Right lower lobe	Solid nodule	2.0*1.8	2	T1bN0M0	IA2	Absent	Wedge resection then Lobectomy	Arterial first	120
MEDAL-172	Female	61	Non-smoker	Lung adenocarcinoma	Acinar-predominant	Low-risk	Right lower lobe	Mixed GGO	2.6*2.0	1.5	T1cN0M0	IA3	Absent	Lobectomy	Arterial first	120
MEDAL-173	Female	74	Non-smoker	Lung adenocarcinoma	Acinar-predominant	Low-risk	Right upper lobe	Mixed GGO	1.5*1.4	1.5	T1bN0M0	IA2	Absent	Wedge resection	-	120
MEDAL-174	Female	75	Non-smoker	Lung adenocarcinoma	Minimally invasive adenocarcinoma	Low-risk	Right middle lobe	Mixed GGO	1.0*0.7	0.4	T1a(mi)N0M0	IA1	Absent	Wedge resection	-	60
MEDAL-175	Female	55	Non-smoker	Lung adenocarcinoma	Acinar-predominant	High-risk	Left upper lobe	Mixed GGO	1.9*1.3	1.5	T1bN0M0	IA2	Absent	Wedge resection	Venous first	90
MEDAL-176	Male	77	Smoker	Lung squamous cell carcinoma	NA	High-risk	Right upper lobe	Solid nodule	2.3*2.2	2.3	T1c(2)N0M0	IA3	Present	Wedge resection	-	60
MEDAL-177	Female	52	Non-smoker	Lung squamous cell carcinoma	Acinar-predominant	High-risk	Left upper lobe	Solid nodule	1.2*0.9	1.2	T1bN0M0	IA2	Absent	Wedge resection	Arterial first	125
MEDAL-178	Female	47	Non-smoker	Lung squamous cell carcinoma	Acinar-predominant	High-risk	Right upper lobe	Mixed GGO	5.7*3.8	4	T3N0M0	IIB	Absent	Lobectomy	Venous first	135
MEDAL-179	Male	75	Non-smoker	Lung squamous cell carcinoma	Lepidic-predominant	High-risk	Left upper lobe	Mixed GGO	2.5*1.8	NA	T1cN0M0	IA3	Absent	Wedge resection then Lobectomy	Arterial first	270
MEDAL-180	Female	46	Non-smoker	Lung squamous cell carcinoma	Acinar+Solid	High-risk	Left upper lobe	Solid nodule	6.7*4.6	6.7	T3N0M0	IIB	Present	Lobectomy	Arterial first	110
MEDAL-181	Female	55	Non-smoker	Lung squamous cell carcinoma	Acinar-predominant	Low-risk	Right lower lobe	Mixed GGO	1.7*1.3	1.2	T1bN0M0	IA2	Absent	Wedge resection then Lobectomy	Arterial first	140
MEDAL-182	Female	61	Non-smoker	Lung squamous cell carcinoma	Acinar-predominant	Low-risk	Left upper lobe	Solid nodule	2.7*1.5	2.7	T1cN0M0	IA3	Absent	Wedge resection then Lobectomy	Arterial first	90
MEDAL-183	Male	63	Non-smoker	Lung squamous cell carcinoma	NA	High-risk	Right upper lobe	Solid nodule	4.4*3.3	4.4	T2bN0M0	IIA	Absent	Wedge resection then Lobectomy	Venous first	230
MEDAL-184	Male	51	Non-smoker	Lung squamous cell carcinoma	Acinar+Micropapillary	High-risk	Right lower lobe	Mixed GGO	2.1*1.7	2.1	T2aN0M0	IB	Present	Wedge resection then Lobectomy	Arterial first	90
MEDAL-185	Male	51	Smoker	Lung adenocarcinoma	ND	High-risk	Left lower lobe	Solid nodule	5.8*4.0	5.8	T3N2M0	IIIB	Present	Lobectomy	Arterial first	200
MEDAL-186	Male	67	Smoker	Other NSCLC	NA	High-risk	Right lower lobe	Solid nodule	2.3*1.2	2.3	T1cN2M0	IIIA	Absent	Lobectomy	Arterial first	100
MEDAL-187	Male	62	Non-smoker	Other NSCLC	NA	High-risk	Left upper lobe	Solid nodule	2.1*1.4	2.1	T1cN1M0	IIB	Absent	Lobectomy	Arterial first	240
MEDAL-188	Female	35	Non-smoker	Lung squamous cell carcinoma	Acinar+Micropapillary	High-risk	Left upper lobe	Solid nodule	3.1*1.9	3.1	T2a(2)N0M0	IB	Absent	Wedge resection then Lobectomy	Arterial first	120
MEDAL-189	Male	63	Smoker	Lung adenocarcinoma	ND	High-risk	Right upper lobe	Solid nodule	2.2*2.1	2.2	T1cN0M0	IA3	Absent	Lobectomy	Arterial first	250
MEDAL-190	Male	63	Smoker	Other NSCLC	NA	High-risk	Right lower lobe	Solid nodule	1.4*1.2	1.4	T1bN2M0	IIIA	Present	Wedge resection then Lobectomy	Arterial first	120
MEDAL-191	Female	52	Non-smoker	Lung squamous cell carcinoma	Acinar-predominant	Low-risk	Right lower lobe	Mixed GGO	2.2*1.1	0.8	T1cN0M0	IA3	Absent	Wedge resection then Lobectomy	Arterial first	70
MEDAL-192	Male	65	Smoker	Lung squamous cell carcinoma	Acinar+Solid	High-risk	Left upper lobe	Solid nodule	2.2*2.0	2.2	T2aN2M0	IIIA	Present	Lobectomy	Venous first	120
MEDAL-193	Female	68	Non-smoker	Lung squamous cell carcinoma	Acinar-predominant	Low-risk	Left lower lobe	Solid nodule	3.3*2.4	3.3	T2aN0M0	IB	Absent	Lobectomy	Arterial first	90
MEDAL-194	Female	56	Non-smoker	Lung squamous cell carcinoma	Acinar+Micropapillary	High-risk	Right middle lobe, right lower lobe	Solid nodule	8.2*6.3	8.2	T4N2M0	IIIB	Present	Lobectomy	Venous first	300
MEDAL-195	Male	62	Non-smoker	Lung squamous cell carcinoma	Acinar-predominant	High-risk	Right upper lobe	Mixed GGO	3.2*2.1	1.5	T2aN0M0	IB	Absent	Lobectomy	Venous first	120
Note: NA denotes not applicable; hyphen (-) or ND denotes no data
