# Supplementary material for: Individualized dynamic methylation-based analysis of cell-free DNA in postoperative monitoring of lung cancer
Source: BMC Med. 2023 Jul 14;21:255. doi: 10.1186/s12916-023-02954-z (PMC10349423; doi:10.1186/s12916-023-02954-z)
Supplement: Supplementary file 6 — Additional file 6: Data S3. Raw methylation scores for tissue samples of the MEDAL cohort. [file 12916_2023_2954_MOESM6_ESM.xlsx]

## Sheet: Tumor
Chromosomal region	MEDAL-001	MEDAL-002	MEDAL-003	MEDAL-004	MEDAL-005	MEDAL-006	MEDAL-007	MEDAL-008	MEDAL-009	MEDAL-010	MEDAL-011	MEDAL-012	MEDAL-013	MEDAL-014	MEDAL-015	MEDAL-016	MEDAL-017	MEDAL-018	MEDAL-019	MEDAL-020	MEDAL-021	MEDAL-022	MEDAL-023	MEDAL-024	MEDAL-025	MEDAL-026	MEDAL-027	MEDAL-028	MEDAL-029	MEDAL-030	MEDAL-031	MEDAL-032	MEDAL-033	MEDAL-034	MEDAL-035	MEDAL-036	MEDAL-037	MEDAL-038	MEDAL-039	MEDAL-040	MEDAL-041	MEDAL-042	MEDAL-043	MEDAL-044	MEDAL-045	MEDAL-046	MEDAL-047	MEDAL-048	MEDAL-049
10:100993782-100993977	88;9430	118;7655	307;9587	2717;10693	418;9438	41;6186	130;8917	234;7486	77;8798	97;7968	121;8151	5587;7955	58;5945	181;7993	217;14844	214;10889	127;8160	408;5093	1365;13752	1122;8179	1870;8555	172;13990	1890;12728	183;13130	1876;15445	56;5876	136;8613	249;12598	433;14064	563;9431	827;7412	490;8873	437;8603	225;9569	162;9760	82;7342	1193;8602	87;8842	1115;9781	1015;8321	4538;9534	623;8886	477;10549	129;9330	352;7214	99;9082	124;16184	391;10883	160;14424
10:101089420-101089572	209;3605	60;2407	218;2994	210;3295	228;3365	27;2297	42;2508	124;2508	419;2906	175;2769	146;2719	36;2968	227;2960	62;2347	209;4128	105;3249	228;2982	73;2366	888;4494	547;3036	35;2809	100;4715	291;4820	117;4154	288;5253	82;2353	19;3655	108;5214	346;4946	256;3305	212;2940	478;2913	97;3194	103;3334	99;3104	73;2260	121;2580	156;2967	110;3729	75;3334	117;3140	171;3138	133;3605	101;2693	168;2815	132;3448	174;5597	358;3874	232;5425
10:101090012-101090146	339;6485	139;5004	256;5925	1275;6451	165;6522	142;4577	175;5831	287;5083	231;5872	243;4716	269;4890	54;5933	400;5708	143;5723	697;8408	202;5992	490;5384	226;5523	1555;8890	1736;6778	145;5821	183;9455	413;8730	152;7451	286;9222	313;4597	54;6064	328;11081	880;9790	395;6881	570;6065	736;6111	470;6271	207;6497	248;5335	202;4670	231;6745	290;5849	159;7472	160;6642	1029;6070	597;6255	258;7743	321;6524	218;5178	189;6047	456;9833	561;7158	559;11075
10:101280084-101280236	115;2762	301;2441	138;2607	470;2916	174;2790	65;2145	69;2631	309;2660	106;3127	278;2322	113;2532	23;2774	159;2479	135;2929	201;4144	112;3626	119;2612	83;2378	447;4642	239;2728	967;2434	880;3264	350;3690	1572;3326	307;4976	127;2484	137;2806	351;4547	236;4211	152;3081	131;2243	52;2646	181;2873	123;2924	142;2970	94;2538	185;3011	381;3054	72;3407	68;2716	369;2732	270;2276	246;3000	182;3341	230;2658	307;2671	750;5272	307;3758	344;4456
10:101280251-101280407	422;5476	1086;5048	1008;4672	1533;5268	680;5041	250;4088	371;4706	376;5253	910;5609	842;4612	441;4579	112;5090	529;4117	469;5053	1185;8267	628;6563	657;5017	304;3663	1275;9293	953;5184	2009;4608	1585;6634	1146;5896	3266;6541	1140;9068	468;5195	252;5874	1053;8320	975;6896	733;5658	841;4799	746;4967	932;4969	397;5533	492;5412	605;4505	684;5925	891;5395	530;5756	223;5620	2150;4602	802;4847	935;5641	893;5878	644;4401	975;5249	1471;9253	817;6344	1007;7844
10:101283325-101283492	272;5118	335;3980	697;4202	845;5121	194;5190	348;3641	210;4425	253;3961	475;4609	461;4353	259;3713	215;4940	374;3198	221;3939	491;7159	412;4983	259;4691	154;2646	687;7209	797;4378	192;4984	450;5875	515;4547	1243;6436	589;8065	134;4353	245;5486	207;6564	381;5991	390;4699	597;3983	416;4724	625;4284	588;4707	517;5432	203;3813	532;5264	359;4907	412;5084	167;4650	935;4892	350;5044	348;4327	425;4230	364;4223	338;4522	343;9394	307;4730	443;6692
10:101287578-101287679	369;870	356;780	416;826	372;691	405;888	291;346	224;712	198;672	348;857	258;591	329;844	334;622	298;725	209;766	738;1581	319;883	263;666	325;756	539;1404	390;1015	435;689	292;607	659;1242	780;1320	598;1224	282;678	176;678	365;1193	467;995	285;611	294;663	380;985	640;1215	356;804	282;745	207;579	365;659	375;668	280;767	287;781	404;637	352;888	384;963	391;1070	254;572	275;705	614;1718	357;889	390;908
10:101287707-101287790	200;1857	230;1813	279;2050	350;1523	97;1937	807;1080	151;1605	111;1606	351;2241	133;1695	113;1544	496;1401	90;1278	141;1964	415;3420	197;2022	177;1847	193;1257	317;3265	104;2293	817;1841	504;1880	315;2664	1093;2747	318;3329	125;1520	70;1883	232;2651	203;2349	134;1732	221;1847	145;2090	393;2219	325;2015	104;1934	119;1544	451;1718	282;1717	158;1935	299;1955	526;1779	188;1776	260;2101	196;2006	174;1621	159;1730	428;4027	134;2177	279;2436
10:101287805-101288002	1145;3907	1271;3676	1582;4431	1489;3446	1244;4163	1877;2413	921;3280	1013;3419	1419;4449	1107;3715	1045;3705	1523;2944	553;2682	874;4288	1847;7185	1448;4397	916;3828	864;2656	1769;7203	1301;4571	2373;4078	2358;4241	1312;5635	2794;5794	2417;7286	880;3160	841;4245	1696;5540	1421;5624	983;3955	1126;4268	1089;4292	1694;4686	1080;4164	964;4229	839;3184	1717;3503	1627;3937	1143;3956	1111;4278	2136;3779	1198;3886	1631;4629	1289;4346	1002;3336	1442;3751	2323;8212	1224;4843	1746;5339
10:101292432-101292559	73;1462	118;1115	183;1713	412;1876	95;1377	519;868	91;1746	52;1308	223;1622	68;1277	45;1384	601;1016	167;1366	126;1318	89;2674	110;1986	181;1755	107;1159	273;2450	162;1682	443;1602	391;2212	280;2011	696;2161	154;3056	32;1332	181;1513	56;2711	88;2280	117;1646	152;1407	153;1347	190;1804	195;1602	91;1510	139;1269	545;1466	212;1469	112;1657	112;1683	855;1628	184;1533	350;1833	111;1746	81;1171	218;1826	300;3184	199;2035	148;3006
10:101292972-101293022	208;1059	133;888	231;900	415;972	163;824	388;501	190;835	161;719	273;845	173;755	191;798	391;673	198;811	111;641	244;1695	257;1109	152;786	162;758	290;1313	269;985	281;830	692;1086	328;1206	711;1087	376;1686	166;776	300;1051	462;1487	282;1214	231;979	228;782	220;957	258;936	253;921	283;1102	273;698	339;892	308;917	172;866	254;979	567;991	256;905	251;966	166;1031	310;743	360;1017	557;1717	431;1092	271;1266
10:101293027-101293243	399;8794	390;7104	467;7513	1523;8388	394;6957	3108;4138	355;7363	417;6527	990;7203	490;7025	288;6787	3262;6247	426;5362	325;6168	780;12997	836;8885	328;7610	304;5267	988;11835	780;7479	1842;7810	2402;8938	849;8358	2610;10118	1159;13632	404;6629	466;8191	1243;11269	658;9877	723;8160	645;6710	495;7840	768;8055	513;7909	448;8257	441;5585	2324;7440	476;7650	415;8189	553;8151	2286;9031	566;7416	525;8185	488;7911	571;6238	482;8108	1373;14555	662;8728	924;11019
10:101293623-101293817	166;1539	223;1527	212;1716	363;1862	140;1636	870;1163	162;1843	142;1424	281;1810	290;1322	95;1301	716;1430	151;1276	116;1641	468;3133	185;2109	158;1653	99;1068	293;2919	161;1606	912;1634	436;2456	290;2226	620;2103	431;3377	134;1259	105;1747	930;2570	239;2231	178;1822	174;1535	155;1618	240;1743	160;1783	153;1880	120;1261	785;1808	157;1527	177;1761	114;1818	483;1911	215;1590	215;1978	213;1621	211;1324	198;1658	356;3237	301;1978	335;2607
10:101293828-101293964	321;1600	470;1430	478;1805	677;1655	404;1852	684;903	482;1908	367;1344	387;1707	415;1304	411;1321	647;1240	370;1387	505;1669	1137;3181	621;2250	405;1629	243;987	712;3176	453;1658	908;1557	682;2056	873;2853	1060;2447	762;3095	290;1280	625;1617	1082;2460	665;2251	454;1766	390;1441	385;1530	518;1667	506;1892	587;1779	320;1139	702;1546	549;1677	321;1759	331;1836	743;1794	383;1601	491;1883	481;1760	340;1449	496;1701	951;3351	584;2010	886;2444
10:101294478-101294563	300;1872	433;1701	554;2077	672;1837	191;2019	1057;1280	226;1916	302;1379	260;2141	326;1698	299;1537	727;1741	376;1828	350;2124	699;3170	470;2372	347;1746	232;1399	785;3220	657;2396	1141;1808	356;2452	775;2817	548;2643	624;3528	198;1333	216;1754	717;2714	721;2883	346;1723	451;1812	485;1976	495;1976	397;2142	239;1910	365;1801	737;1785	495;1903	526;2007	308;1877	781;1766	369;1811	405;2499	392;2317	318;1457	465;1912	1161;3869	653;2470	568;2971
10:101294590-101294817	403;7882	506;7393	921;8487	2511;8488	337;8748	3485;4876	290;8367	402;6240	344;7932	299;7022	413;6621	474;7653	380;6881	370;7363	726;14194	514;9609	365;7309	454;5923	1887;14011	1574;9039	2807;8069	592;10511	1667;11304	1000;10703	1079;14307	240;6068	823;7422	2388;12327	1094;12229	485;7891	782;7101	1254;7816	894;8314	683;8483	231;7660	724;7052	2021;8029	670;8314	710;8505	413;7470	2710;6993	711;8257	439;9715	446;9589	574;6845	486;8164	2825;14662	799;9815	562;12331
10:101295567-101295751	817;8076	638;6990	1002;7058	2067;7805	869;7432	3723;4930	573;7182	550;5930	930;6920	1093;6341	524;6129	2525;6412	717;5478	390;6391	1622;12348	572;8182	975;7696	480;4760	1808;11630	1003;7056	3583;7032	1282;8303	1589;7833	1780;10013	1240;10979	475;5206	368;8053	3017;9878	1697;10792	1014;8745	1122;6003	1014;7278	981;6950	737;7716	633;6931	683;6111	3629;7642	967;7025	886;7813	443;7490	1907;7569	1180;7531	1081;7683	760;7258	902;5778	652;8014	2010;12077	643;8967	858;10990
10:102419048-102419101	90;699	180;626	175;1011	200;1089	112;737	178;465	79;703	57;626	51;647	102;731	59;491	588;854	151;660	81;495	157;1455	119;899	87;997	66;570	341;1466	235;765	260;668	375;1037	242;1086	625;1277	264;1651	96;622	39;930	182;999	168;1105	91;923	177;669	156;765	192;957	82;698	72;879	102;622	226;845	209;914	86;835	129;571	570;939	160;803	87;838	100;745	48;610	152;948	309;1968	56;703	265;1143
10:102419143-102419229	2569;8437	3633;7817	4008;9783	4590;9445	3989;8650	2694;5111	1971;7396	2828;7073	3017;8547	3308;8532	1708;6086	6000;8494	2332;6217	2329;6308	5717;13478	2956;9580	3033;8439	1388;5585	4873;15191	2750;7830	4332;8440	6684;10895	4163;8861	6200;12015	5067;14739	1995;6304	829;11217	2264;11469	4260;11809	3040;8638	2977;7184	3252;8387	3800;9919	2560;7929	1965;8612	2236;6719	5031;9376	3305;9144	3538;8672	1708;6968	5563;10540	3114;8593	3657;9947	3012;8628	2641;7270	2565;8844	5999;17700	1886;7609	4353;12566
10:102419240-102419373	236;2935	658;2556	796;3504	922;2852	485;2738	631;1665	227;2778	361;2575	468;3166	393;2806	316;2331	1345;2564	575;2379	392;2219	688;4458	330;3220	416;2744	246;2105	1103;5078	793;2807	999;2602	801;3236	965;3467	744;4455	889;4843	266;2301	176;4067	708;3862	571;4027	334;2704	427;2033	526;2661	523;3544	340;2822	244;2762	239;2131	1102;3005	528;2967	451;2544	208;2269	1154;2898	588;2741	476;3171	520;2983	229;2461	434;2818	989;6353	414;2914	619;4182
10:102473436-102473541	22;731	72;734	50;789	66;595	14;528	5;551	24;788	32;495	36;458	50;645	18;625	18;597	75;610	36;793	47;1238	65;714	27;632	20;538	90;1235	42;658	7;769	57;594	83;981	130;873	70;1229	28;638	32;611	4;954	60;841	45;600	60;594	40;572	63;676	44;610	17;653	15;506	43;645	88;717	73;698	10;693	53;534	37;641	42;697	27;661	27;635	27;700	77;1342	86;801	43;763
10:102473563-102473671	376;5464	849;4781	605;5230	1284;5108	799;4419	127;4456	433;4945	674;3820	646;3975	823;5249	332;4196	1828;4030	698;4118	425;5000	1364;9023	581;5314	628;4526	428;3700	1810;10279	1068;5098	238;7010	1931;4598	858;5669	2712;6218	1253;9535	571;4613	381;4807	311;8259	763;6647	580;4737	899;4448	559;5372	1110;5211	475;5524	514;5432	469;4323	839;4569	789;6001	674;5633	331;4715	1230;4285	776;5310	561;4801	562;5423	401;4519	630;4703	1452;11899	697;6496	1350;7105
10:102484079-102484380	434;5511	1170;4887	1184;5442	2089;6236	1244;6038	132;4770	222;3993	967;5326	767;5757	793;5010	416;4885	1048;5674	866;4910	620;4578	1432;9315	625;5340	492;5151	263;4068	1369;9113	1176;5727	1075;4920	1281;6280	1680;8113	2730;6391	924;9608	561;4369	728;6512	923;8386	886;8639	1086;6111	730;4121	807;5799	988;5504	586;7180	244;4995	407;4578	1058;6280	990;6872	566;7903	374;6737	2221;5215	1168;7136	826;6122	365;5942	673;4592	419;5533	1839;10747	532;6436	1316;9500
10:102490410-102490581	204;5550	87;3889	158;4239	234;5917	144;4919	39;4042	65;3499	288;4105	83;4232	212;4118	143;3910	81;4920	144;3328	63;3011	282;7233	137;4503	247;4173	86;3164	710;7380	284;4572	108;4603	297;6993	234;5596	79;6080	337;7956	114;3642	145;4809	129;5373	246;5445	171;4535	306;3966	153;4575	187;3549	103;4479	114;5007	99;3074	235;4871	220;4780	105;5084	102;5791	139;4888	129;4993	166;4919	86;4121	198;4678	94;4762	703;9138	140;4233	264;7154
10:102495190-102495326	174;3472	484;3231	483;3409	1448;4384	197;3551	73;2461	65;2285	282;2924	127;2674	165;3130	114;2743	58;2975	339;2747	265;2735	363;4956	116;2870	230;2801	81;2446	775;5433	848;4262	70;2705	487;4967	588;4734	422;4830	294;5080	155;2718	486;3594	183;5234	432;5049	407;3784	453;3002	381;3831	443;3139	244;3843	118;2507	188;2528	92;3494	609;3775	602;4015	209;3953	1520;4248	582;4116	554;4245	540;3502	556;3460	202;2954	1059;6890	405;4156	730;5713
10:102495329-102495524	549;8374	1707;7107	1356;7357	3400;9127	525;9023	217;5135	163;5607	1032;7109	359;7196	589;7180	510;6546	196;7487	700;5888	835;6339	1009;11395	522;6914	684;6394	318;6020	2021;12186	2932;8855	208;7025	1587;11855	1999;9292	1512;10306	1268;13595	413;6277	1317;10229	528;12309	1532;11465	1549;9360	1271;6315	1267;8990	1277;7452	557;7606	425;7188	512;6302	333;8264	2602;8365	1242;9941	975;8661	4368;9657	1352;9208	1475;9581	1742;7980	1624;7420	758;7362	3943;14775	934;8681	2458;13391
10:102497349-102497526	85;3451	158;3407	292;3760	706;3903	68;3535	135;2646	122;3175	190;3037	409;3239	136;3247	162;2966	286;3668	240;2883	138;2758	393;5621	95;3930	101;4145	165;2443	360;6706	448;3896	125;4015	986;4345	627;3733	487;5460	197;6584	55;3078	270;4442	548;5198	225;4798	191;3575	309;2963	460;3541	382;3684	92;3756	66;3383	176;2935	525;3370	248;3527	110;3873	34;3435	870;3590	360;3661	232;3753	206;3621	179;2798	170;3566	473;7377	225;4446	157;4788
10:102497536-102497680	194;4541	312;4219	527;3845	1085;4052	251;4247	150;2992	327;3866	261;3575	1086;3488	330;3599	211;3336	195;4156	431;3750	494;3836	471;6175	275;4852	161;4607	313;3050	753;7998	948;4944	94;4941	1204;4725	694;4437	339;5740	421;7260	62;3658	609;4767	277;5801	240;5768	404;3967	604;3320	367;4098	740;4301	284;3810	152;4448	419;3324	596;3794	159;4136	288;4244	122;4424	1909;3915	522;4194	352;4260	263;4736	387;2931	365;3484	960;7472	477;4970	236;5648
10:102504132-102504242	129;2687	98;2443	252;2367	742;2772	88;2553	29;1907	171;2342	144;2248	564;2516	216;2060	73;1928	33;2397	167;2266	193;2439	269;4026	151;2746	191;2419	125;1936	204;3835	239;2665	47;2414	954;3015	271;3010	1191;2808	378;4073	213;2037	53;2882	139;3648	199;3820	196;2718	129;2004	149;2493	384;2596	232;2644	103;2369	83;2136	142;2859	450;2279	324;2555	127;2908	660;2223	214;2570	316;2463	136;2761	212;2101	247;2544	452;3898	357;2718	394;3377
10:102504262-102504447	214;11878	178;10847	350;10471	2265;12483	250;11951	112;8836	146;10625	389;10400	1740;10412	231;9646	154;8263	99;10783	856;9406	718;9977	529;17544	602;11590	452;10983	238;7883	1838;16830	1633;10918	159;10554	1619;14083	917;13116	4385;12741	1689;17610	645;8798	67;12936	206;16504	481;18667	405;12641	858;8806	407;11773	843;10799	359;11505	241;11330	459;9396	251;13001	324;10051	2029;12019	220;11814	2064;9325	765;11524	829;11613	878;11752	746;9018	560;11985	2112;18510	546;12893	1168;15803
10:102508461-102508539	142;1728	203;1379	207;1604	247;1379	88;1641	30;1384	58;1494	181;1261	198;1513	167;1616	95;1302	52;1677	89;1518	103;1340	222;2493	107;2156	115;1539	55;1247	224;2495	198;1868	468;1415	123;2423	240;1754	405;1707	169;2466	111;1215	95;1627	306;2660	256;2712	147;1760	120;1183	83;1756	174;1629	97;1700	67;1418	209;1328	109;1598	160;1472	140;1661	74;1701	209;1401	230;1702	154;1674	95;1630	127;1409	169;1636	242;2583	168;1902	213;2437
10:102508628-102508803	328;6433	646;5509	664;5467	1863;5782	678;5855	98;4362	302;5793	961;4956	1122;5639	751;5186	298;4927	111;5761	331;4241	516;5702	816;9468	418;6596	620;5171	277;4142	1377;9643	958;6238	640;6034	1556;7924	1066;7034	2431;8299	843;9915	379;4497	189;5577	706;9526	1138;9607	743;6647	560;4504	503;5817	741;5788	443;5988	375;5497	470;4813	507;6261	1063;5476	357;6398	355;6210	1990;5585	902;6700	769;7042	436;6159	559;5248	1085;5953	1046;9789	486;6862	1147;9057
10:102586065-102586260	411;7750	584;6764	1016;6957	2079;8693	1025;7166	460;5287	364;6460	505;6546	606;7059	667;6806	367;6653	245;7755	440;4913	566;6187	1004;10666	604;7410	607;7713	396;5292	1869;11916	1885;7407	514;7009	3054;9468	1126;7844	3916;9227	926;13092	463;5551	414;8409	548;10439	1110;11838	814;7580	825;5697	918;7620	1348;7139	472;7946	824;6825	301;5861	380;7301	622;6776	827;8556	1232;8262	3241;7420	672;7393	907;7078	743;7101	586;6027	837;7158	2080;13299	588;9588	1043;10989
10:102893808-102894033	596;7042	1896;6103	932;6778	1851;7956	836;7867	2701;3914	467;7632	858;5883	853;7381	1060;5990	422;5832	2315;5766	595;7239	727;6511	1660;11071	554;7883	836;7525	651;6264	1831;11095	1505;8573	2885;5962	1274;8051	1553;8437	4278;8220	980;12177	651;5850	1773;7901	2250;9546	1419;10834	1083;7312	799;5433	902;6169	1295;6952	670;6498	537;6231	469;5986	2077;6741	915;7244	876;7290	500;6878	2262;6503	863;6524	1174;7884	899;7092	807;6275	709;7060	1866;12875	772;8299	1752;11272
10:102894041-102894306	1430;25957	4435;23161	1953;25977	6323;27745	1719;26172	10914;15104	578;25911	2419;20950	3067;24398	4087;21360	1219;21664	13179;22312	1326;21002	1517;23676	4919;35532	1560;27977	2133;25822	864;17759	5765;37932	5585;26573	11796;22523	2933;28206	3844;25119	7801;27225	2295;40539	966;20039	1389;27781	7509;31956	3377;35966	2404;26869	2657;18237	2813;22725	3305;23900	1830;23583	1180;23366	1221;19703	5004;25587	1659;24761	1836;24334	782;25697	6336;22288	3028;24017	2816;26523	1572;25700	3107;21915	1866;24250	5755;39927	2513;27665	2626;38884
10:102894542-102894808	381;9020	967;8396	436;8628	824;9325	627;8883	4947;6359	564;7998	394;7425	856;8503	458;7915	170;6821	5030;8200	558;6617	329;7514	1342;13789	289;9183	362;7986	214;5631	1618;13424	1515;9132	4782;8514	1219;11514	1359;10268	2432;11311	1518;15239	493;5556	616;10523	3066;12269	1004;12002	514;8777	744;6399	960;8591	635;9523	328;7732	453;7017	499;6524	1223;9020	564;9349	1465;8791	512;8928	1063;10439	870;8589	723;9301	531;8215	907;7661	540;8817	1736;15259	736;9758	693;13581
10:102894942-102895064	326;5704	1427;5060	391;4647	982;5750	174;5960	1803;2978	484;5153	270;4525	732;4370	397;4963	271;4468	2218;4797	430;4174	440;4910	534;7448	219;6175	334;6055	297;4188	881;8518	985;5286	2606;5027	1112;6035	979;5966	2757;6221	892;8535	490;4538	859;5257	1510;6640	642;7523	456;6021	598;4616	579;4623	761;5418	481;5586	206;4728	185;4364	624;5327	346;6144	1124;6314	772;5438	1589;5211	617;5990	652;5853	710;5690	519;4649	282;5919	1660;8436	499;5979	1103;7335
10:102895101-102895196	157;1534	326;1125	150;1091	489;1456	253;1383	395;770	202;1310	157;988	267;1002	175;1292	144;1145	485;1134	143;1108	116;1214	290;1948	125;1584	167;1446	116;954	348;1946	167;1180	676;1284	358;1316	306;1630	654;1649	382;2141	175;1127	533;1243	369;1540	244;1834	230;1585	160;1041	131;1125	275;1366	246;1299	156;1236	77;916	245;1417	353;1612	298;1641	227;1364	459;1317	190;1299	260;1242	297;1494	220;1092	342;1404	414;2301	280;1536	390;1904
10:102900043-102900194	484;8615	1722;6420	898;6850	1747;7741	368;7278	3316;4590	261;8170	440;7692	948;5689	598;6270	324;5865	3486;6275	605;7105	404;4874	1698;10988	424;7029	412;6783	340;6022	1391;11543	1586;7880	3495;7145	1267;8930	1261;8447	2962;8306	738;13210	374;5594	432;8509	2044;10897	1097;11795	600;8978	636;5495	952;5557	714;7696	381;6823	286;5530	385;5842	2083;7258	779;5688	716;7847	468;7653	2339;6770	914;8229	776;7748	696;7119	475;6007	667;7822	1139;11001	429;8288	1003;12562
10:102900187-102900293	403;3038	497;1778	557;2323	791;2523	480;2349	773;1285	287;2833	323;2661	343;1786	334;2261	265;1943	895;1789	456;2607	263;1810	592;3687	324;2291	329;2412	322;2514	622;3837	645;2650	831;1943	819;2640	594;2882	1307;2530	689;4726	185;1819	506;2916	731;3805	598;4141	403;3176	304;1910	303;1802	405;2670	391;2580	312;2049	242;1944	746;2168	493;2009	604;2693	416;2702	814;1995	411;2869	563;2557	447;2726	395;2184	619;2633	676;3839	418;2934	952;4449
10:102977464-102977654	620;8889	425;8475	982;8188	2513;9314	483;9277	1382;6706	418;8277	503;7752	920;7690	879;7006	530;7607	4648;7815	516;6108	504;7306	971;13427	750;9025	994;8161	579;6077	2009;13784	1602;9167	3634;7311	1617;10017	946;8893	889;10707	817;13013	534;6488	242;8862	2475;10814	1416;13675	999;9675	829;6632	844;7491	758;8570	731;7871	259;7372	436;6244	1091;8473	574;8382	679;8847	344;8648	2226;9058	848;8347	709;8452	736;8340	714;7569	807;8382	1598;14565	674;9916	1548;13238
10:102977692-102977809	97;2056	88;1784	112;1866	462;2116	144;2015	362;1531	83;1884	110;1553	179;1709	88;1649	73;1638	509;1754	98;1441	110;1747	158;2758	98;2080	120;1821	154;1530	370;3080	204;2186	623;1599	163;2228	199;1948	245;2278	109;2722	59;1363	75;2111	211;2299	261;3036	128;2015	174;1393	112;1556	131;2108	108;1681	57;1684	82;1512	242;1998	89;1488	145;1954	57;1830	92;1961	155;1996	130;2108	84;1795	145;1723	170;1913	261;2906	79;2283	145;3002
10:102984494-102984619	880;5665	1722;5300	1455;5134	2271;5906	1079;5897	139;4730	635;5336	1217;4682	1708;5034	1067;5202	1180;4531	3858;5254	963;4111	787;4781	2153;7900	1143;6412	1265;5468	792;4233	2090;8509	2100;5999	2852;5185	3213;5706	1490;5283	3248;6333	1996;9025	675;4002	663;6433	923;7445	2310;8485	1386;6400	1124;4327	1483;5265	1559;5417	795;5112	1092;4408	906;4329	938;5881	2063;5572	1704;5770	706;5080	3390;5731	1395;6112	2081;5801	1136;5542	1293;4855	1719;5348	2718;9372	1138;7002	2364;7906
10:102984616-102984731	971;13975	1652;14019	1197;13237	2882;15329	846;15353	107;12009	594;13590	920;12155	1384;12699	983;13050	629;12024	8985;14013	879;9784	816;12836	1858;20017	652;16192	967;14301	730;9673	2628;21608	1186;14920	3713;13617	5482;14381	1454;12419	4189;16391	1529;22541	693;10499	1207;15616	773;18853	1996;22012	1286;16312	1364;11099	1220;13897	1687;13472	905;12895	985;11135	436;10906	833;14798	1638;14119	1094;14504	586;13252	5688;16419	1610;14534	1661;14318	795;13999	1223;12441	1823;13707	2675;23961	1558;16643	2179;19856
10:102984762-102984815	256;1297	402;1101	446;1599	477;1414	323;1435	50;1391	233;1236	330;1080	157;1068	318;1089	233;1179	664;1123	278;1074	336;1274	508;1978	374;1560	395;1476	221;1001	511;1985	634;1593	717;1379	390;1216	227;1222	717;1447	491;2129	186;884	335;1357	556;1947	509;2055	298;1582	191;1192	450;1501	352;1296	446;1379	155;1019	226;1031	397;1729	450;1270	336;1259	200;1332	713;1219	217;1027	518;1320	351;1609	233;1060	437;1493	595;2459	425;1493	444;1626
10:102986798-102986959	328;3273	311;2332	604;3301	945;3727	555;3329	766;2278	328;2734	297;2705	149;2757	262;2255	317;2997	1483;2577	367;2805	406;2414	585;4942	382;3194	515;2904	422;2430	898;5032	930;3499	1384;2890	822;4018	630;3204	135;4522	650;4878	238;2437	521;3367	508;4765	448;4636	439;3498	365;2052	368;2842	448;2561	290;2967	509;2823	178;2347	556;3155	428;3220	860;3364	371;3342	68;3291	537;3427	370;3348	321;3095	510;2486	290;3028	1295;5149	470;3324	714;5071
10:102986951-102987144	1370;7845	1523;5780	2238;7228	3222;8461	2157;8205	3412;5067	1269;6059	1129;7178	1379;6866	1649;5490	1008;6392	5035;7401	1433;6353	1540;6187	2876;11945	1660;7239	2000;7324	1442;5592	2863;11577	2709;7464	4065;6751	4234;8775	1885;7518	611;10148	2630;11354	979;5833	1260;8644	2509;11088	2108;11217	1706;8104	1566;5361	1777;6758	1832;6260	1715;7572	1893;6354	1153;5158	3043;8013	1562;6905	2530;7659	1865;7877	367;7830	2161;8126	1778;7747	1443;7653	2035;6590	1064;7850	4423;12485	2119;8089	3641;11990
10:102988089-102988247	1105;7718	1495;6787	1770;6433	2562;8105	949;8307	1521;5942	821;6820	1352;6128	1597;6253	926;6733	691;5443	4371;6744	805;5296	1531;6410	1798;11192	1399;8017	1358;7777	759;5654	2518;10617	1905;6810	2297;6792	2953;8009	1873;7729	1193;8991	2645;11886	732;5683	393;8553	2647;9472	2256;10807	1928;8235	1423;5361	1449;6373	1773;7468	897;7262	977;5742	801;5470	2659;7829	1476;6531	2241;6887	1046;7437	1558;7737	1269;6717	1648;6693	1028;7346	1609;6306	955;7314	2844;11400	1472;8417	1595;11517
10:102988246-102988423	743;9744	1127;9734	2320;9330	3221;10704	714;11092	353;8570	474;9841	1767;8492	1188;8707	1022;9639	673;7600	5829;9432	772;7564	905;9626	1861;14914	1365;10356	1580;10583	735;8183	2893;14563	3242;11444	3002;9500	1840;11360	2401;11988	279;12579	2139;16237	521;7732	217;10762	1264;14134	2236;15857	1625;10725	1354;6853	1675;9495	2198;10572	769;9640	449;7343	694;7371	644;10808	894;8855	2284;10406	623;9573	2615;10024	1382;9304	1741;9305	819;10968	1341;8523	572;9470	2556;16106	1380;11557	1035;15201
10:103043920-103044181	167;3115	577;2723	375;2524	672;3439	117;3880	1249;1886	55;1378	142;3081	250;2962	109;2796	259;2497	1146;2325	454;2719	190;2435	761;5489	244;3743	256;4217	117;2404	669;6552	595;2804	71;2096	945;3184	487;3215	1051;4029	301;5642	199;2185	504;3972	243;4157	448;4949	200;3384	282;1898	302;2908	258;2530	192;3332	171;3163	152;2389	680;2804	586;3154	334;3602	107;3512	685;3374	340;3631	216;3299	316;2751	192;2187	308;3329	855;6061	400;4329	356;5243
10:105036553-105036783	608;14903	1054;13593	1725;12368	3183;17087	1241;16087	257;10881	956;14667	518;13087	2033;11478	317;12068	250;10379	3956;10608	848;12901	804;9190	2448;19348	465;14551	565;15514	473;11511	2526;23491	2295;12959	500;15240	3538;14526	1952;12389	600;14728	1590;23508	390;9229	177;16445	272;20100	1269;21353	1045;17635	1074;8720	2160;10983	1260;13364	308;13061	272;11538	527;9137	325;16599	339;12611	1146;13709	421;11962	3916;16951	1471;16138	953;12273	475;13464	1276;12368	764;13844	2463;19892	946;16170	712;21861
10:105314737-105314947	187;3897	154;4155	260;3317	758;3607	125;4719	73;3232	52;2905	167;3761	140;3678	129;3331	135;2782	95;3850	105;2950	306;3797	208;5878	199;4196	207;3699	117;2169	442;6460	134;4648	65;3081	651;4886	206;4740	70;4341	802;6872	92;2393	22;4097	126;5122	326;5691	215;4125	232;2897	117;3045	277;3808	93;3136	95;3150	130;2465	137;4081	318;3824	66;4053	185;4098	744;4875	203;3824	199;3784	87;3522	276;3087	140;3739	198;6307	295;5104	372;6170
10:106399453-106399519	162;4635	243;4171	210;3882	719;4641	63;4134	1341;2689	177;3971	162;3327	164;4614	246;3687	245;3351	111;4124	97;2539	252;4339	203;6610	270;5189	280;4106	126;2495	410;6473	521;3967	800;4639	734;7064	462;5914	646;6207	983;6584	232;4791	197;4040	177;6379	372;5736	236;4302	270;3823	172;4747	484;4342	408;4276	847;5986	177;3631	1223;4244	129;3990	342;5135	133;4515	1938;4574	317;4050	715;4860	295;4361	405;3502	427;3974	659;7238	182;4788	216;6952
10:106399563-106399688	275;3065	312;2795	163;2964	582;3085	80;3122	1213;1792	117;2727	250;2179	433;3488	327;2830	119;2573	183;3019	195;2052	263;3350	284;4844	259;3993	229;2882	100;2013	684;4727	333;2868	453;3072	1239;4768	596;4473	1175;4379	805;4637	198;3433	299;3119	231;4745	345;4345	253;2807	230;2785	329;3582	466;3411	220;2967	194;4284	130;2672	1178;3081	226;3157	206;3631	230;3347	1200;2955	377;2766	220;3359	215;3052	223;2547	172;2737	515;5286	204;3455	332;4990
10:106400391-106400708	399;7956	802;5636	546;6927	1176;7276	123;6906	1914;3294	156;6741	535;5917	846;8518	614;6888	369;6819	1572;5579	411;4928	289;6379	913;11366	525;8129	422;7089	334;6750	1370;12852	1400;7228	1889;6396	1408;11965	1344;12999	2640;12732	927;11621	514;7168	98;8368	453;13563	862;11020	447;6473	730;6699	1055;9309	800;8844	407;8544	370;11297	268;5852	1808;5709	893;8158	1056;9482	237;8778	2106;7041	635;6941	609;7991	875;6675	595;5904	712;7802	1700;16804	442;7791	595;12670
10:108924193-108924358	462;4776	996;3828	709;3594	1297;5289	263;5351	2275;3213	375;3505	484;4219	499;4875	726;3713	463;4120	2330;4448	781;3728	516;4057	1084;6900	408;4217	747;4119	343;3907	1440;6686	1237;4242	2414;4236	614;8444	1988;8138	472;7201	919;6798	798;4520	59;4513	2010;8351	1805;7849	625;4933	1450;4976	1182;5778	789;3985	641;5389	757;6821	412;3164	762;5740	630;5222	1181;6008	298;5084	3197;5199	337;4437	357;4416	691;4511	612;3335	803;4251	2023;9798	534;4912	692;8734
10:108924361-108924538	556;4011	798;3158	568;3473	1248;5112	217;4382	2990;3620	377;2810	456;3560	350;3874	666;3706	538;3730	3199;4645	680;3621	289;3213	682;6155	392;3820	608;3000	286;3241	1557;6106	1123;4023	2533;4179	272;7324	2280;8461	453;5837	668;5582	729;4155	52;3485	2123;7739	1975;7153	502;4404	1067;3838	1044;4810	476;3569	343;4435	518;5496	200;2595	520;5071	421;4236	825;4879	186;4509	3023;4927	246;4375	180;3294	810;3984	375;3000	366;4072	1591;7457	427;4037	666;6576
10:109674686-109674805	245;3000	525;2104	372;2590	318;3018	107;2792	1428;2103	166;2103	364;2458	195;3252	522;2560	286;2366	1324;2545	451;2525	201;2460	591;4411	189;2912	507;2632	203;2018	699;4311	666;2579	1282;2528	339;5449	1541;5567	708;3985	721;4715	508;2936	60;3064	840;4387	1029;4894	470;3262	455;2888	354;4111	524;3148	399;3291	583;4242	174;2209	282;3193	414;3192	439;4519	130;3364	1354;2364	185;2755	199;3119	533;3063	296;2235	447;3050	468;4518	336;3086	508;6149
10:109674802-109674992	423;7879	1132;5894	706;7125	571;7665	282;7027	3650;5650	423;5378	513;5941	266;7002	855;5945	469;6072	1885;6538	630;5509	283;5891	998;11895	311;6533	615;5984	247;4402	1371;10510	1146;5767	3109;6750	656;14459	2529;12645	1270;9834	835;12127	1336;7865	70;7920	1137;10910	1372;11806	743;8058	712;7293	609;9171	712;7031	775;8056	950;11615	317;5681	496;7606	714;7525	783;10084	198;8133	3482;7528	337;7164	284;8032	683;7497	477;5795	369;7180	1365;11351	455;7333	829;14935
10:112403275-112403374	81;1419	114;1189	240;1429	246;1159	77;1484	12;852	83;1127	106;1046	200;1389	20;1152	69;1214	79;1778	77;1159	131;1255	128;1971	217;1617	42;1237	71;1016	211;2217	235;1253	351;1274	338;1744	313;2014	288;1902	125;2346	114;1427	59;1412	96;2030	133;2056	91;1217	154;1228	169;1484	267;1532	109;1246	168;1553	66;1213	146;1460	104;1381	91;1814	308;1347	467;1083	183;1241	269;1488	116;1447	179;1222	125;1285	404;2614	244;1502	299;2005
10:112403367-112403621	93;5482	118;4854	225;4968	832;4705	99;5342	18;3481	91;4653	116;4086	224;5070	31;4241	99;4325	96;6199	80;4420	151;5140	130;8198	422;5913	59;4997	72;3644	720;7985	302;4720	255;5224	304;6933	709;7308	248;7953	126;8032	151;5222	88;5343	112;7991	134;7641	153;4968	387;4534	195;5485	581;5528	115;5200	163;5850	144;4492	118;5586	90;5197	243;7111	517;4938	1491;4488	416;4703	342;5651	114;5091	221;4616	133;4834	586;9791	363;5868	357;7815
10:112432071-112432344	44;11251	57;9117	771;10244	981;11683	1138;11832	39;7669	39;8963	412;10151	1126;9616	56;9706	31;9368	2225;10097	30;7980	193;10716	1153;17850	460;13142	48;10731	122;7448	1324;16622	40;11841	34;11053	346;16313	1085;15213	3609;15048	806;17531	739;10101	42;11055	33;18120	84;17627	392;11116	754;9272	1251;11204	978;10629	461;11217	45;12383	365;8833	273;11287	478;10846	1811;13988	1059;10092	49;11839	892;9695	489;11289	197;11187	69;9057	518;10623	879;18707	338;11438	870;18315
10:112432244-112432511	62;10189	476;8748	727;9232	1192;10160	1072;10162	48;7025	53;8095	778;8819	979;8396	181;8823	55;8856	2268;9216	50;7017	174;9594	1449;15732	508;11517	49;9749	162;7081	1315;15392	55;10935	82;9982	410;14652	1341;14386	4420;13638	1095;16016	697;9395	65;9764	80;16857	173;16390	503;9609	691;8401	908;10236	965;10220	514;10556	61;11400	374;7816	423;10191	687;9905	1107;12497	1045;8959	167;10145	768;8826	584;10477	241;10466	181;8523	549;9778	1138;16836	351;10613	1050;16630
10:118030822-118030965	730;8017	771;6026	819;6822	2078;7378	549;6850	3116;4404	407;5867	764;5565	639;6076	605;5648	477;5080	3602;7016	901;5734	413;6031	970;8757	717;6374	618;5939	301;5634	1817;10063	1326;5689	1235;6084	1136;11548	1959;10242	372;9214	793;9780	613;6008	232;7321	2107;9379	1767;10785	630;6974	1146;5956	1238;7636	832;6348	883;7664	627;7652	370;4844	3227;6734	1012;6309	688;8638	732;7429	3008;6149	978;7046	414;6920	918;6930	1125;5621	591;7636	1530;9965	886;7701	911;11621
10:118030965-118031125	1056;11570	734;8668	1545;8498	2629;10120	452;10167	4575;6306	812;8426	1377;7568	1009;8503	716;7409	684;7019	5256;9231	1151;7713	797;8950	1115;11999	796;9638	964;8039	416;7906	2795;14103	1598;8263	3460;7876	2642;16307	2502;13469	785;11887	1229;13413	593;7841	377;10242	2533;12981	2275;14054	1079;9612	1882;8507	2268;10136	1742;8952	742;10305	620;10582	711;6790	4742;9501	839;8757	803;11398	270;9897	5020;8988	1134;9461	680;9828	1571;10319	1117;7124	894;10401	2055;14891	1223;10986	970;15285
10:118031477-118031553	116;2630	143;2414	210;2643	596;2644	38;2318	531;1714	74;2172	44;1636	152;2188	176;2136	101;1782	756;1704	192;1697	158;2113	202;3284	90;2497	118;2087	42;1818	502;3808	530;2481	82;2259	891;3615	653;4258	618;3498	247;3700	178;2389	41;2207	552;4212	286;3757	159;2213	201;2359	329;2421	231;2714	167;2700	118;2948	116;1978	138;2599	125;2260	119;3045	115;2762	756;2179	104;2270	112;2455	300;2143	190;1923	94;2348	727;4933	189;3041	136;4637
10:118031545-118031835	338;13426	370;11841	396;11081	2377;12919	195;12361	389;8146	282;11602	443;10250	201;11828	353;10611	307;9182	4270;9723	418;8743	1007;10232	819;17676	344;13861	592;11326	152;8625	2357;19807	1625;10010	218;12612	1716;19233	2861;17809	1913;17883	714;18825	385;11521	90;11752	441;19669	921;20136	407;11615	660;11544	1050;11432	1014;12611	262;12980	341;15977	261;8865	170;12173	261;11525	294;15903	161;12935	5443;10538	351;11428	477;13258	1124;11126	619;9572	274;12283	1638;22420	936;15297	489;19793
10:118031859-118032256	639;17029	323;12608	761;15027	3731;15622	251;15105	193;10399	319;13975	724;12458	343;16036	438;13582	439;12320	4940;12217	732;13672	795;13742	1271;23286	452;16647	954;14638	236;11885	2343;22145	2101;13320	230;15123	485;24851	2918;21672	821;20638	1103;23628	413;14425	99;16666	494;22132	1365;23388	616;14323	828;15097	1892;17078	908;14523	430;15828	473;21284	368;11354	302;14501	538;15077	537;18620	252;16808	6194;14123	546;14875	507;16053	1633;14494	984;12697	575;15609	1641;26487	1044;16578	739;23268
10:118032156-118032344	478;12060	272;8686	537;10237	3023;10426	306;10908	140;6822	234;8707	426;8875	253;10826	404;9099	410;8738	3518;7917	545;8561	431;8239	1031;13984	325;10819	664;10238	278;7692	1635;14920	1363;8623	128;9614	296;17050	1847;13024	584;14205	780;15794	396;9729	78;11950	335;14966	1360;17042	638;10798	844;11642	1364;11445	904;9928	380;11549	361;14011	279;7841	243;10142	434;10561	358;13230	217;11375	4402;10041	521;11351	428;10773	1130;9124	636;8362	501;11279	1366;17132	764;11687	712;16726
10:118032350-118032503	557;12757	359;8693	926;10758	2691;10821	182;11802	117;8674	343;10635	722;9682	370;11378	683;10217	351;8960	4118;8450	625;9926	417;8617	916;13879	636;12160	839;10921	368;10153	2115;16318	1552;9649	144;10221	691;18506	2419;13948	577;15751	1129;16660	396;10824	205;13656	492;18249	1419;17959	831;12897	870;12406	1917;11464	1265;10893	483;13165	502;14466	189;8486	424;12098	577;11735	420;15255	249;11793	4676;10567	493;13970	615;11347	1551;10606	488;8020	397;11884	1565;18488	744;11947	866;18641
10:118032453-118032655	434;8678	186;5352	727;6299	1573;8063	161;8085	105;6085	209;7704	386;5926	231;7243	397;6882	159;6478	2811;6499	347;6981	241;6668	546;11411	489;8552	534;8296	261;6456	1475;12515	738;6446	143;7976	697;12730	1412;10277	411;11554	985;11726	229;7277	213;9336	313;12407	562;11270	460;8201	560;8188	846;7415	771;6945	280;8211	315;10852	129;5833	239;7831	249;8018	231;9854	137;7020	2551;7347	299;8477	463;8653	856;7509	286;5712	185;6849	864;13491	1008;7890	510;12636
10:118032754-118033143	831;22501	552;18669	1097;21117	3785;21195	326;20573	147;12867	490;17856	813;15108	549;22144	940;18267	741;17261	9659;17743	717;14523	877;19304	1885;30249	640;21443	1057;18360	445;14614	3449;32881	3018;16887	338;20511	2579;30772	3372;24329	1042;29333	1509;33371	512;19247	266;21534	646;31827	2029;31939	1359;19334	1934;19376	1942;21240	2195;20169	535;23019	880;29575	486;16821	401;20658	696;19635	1086;26032	303;22336	8354;19512	1154;19697	891;24598	1906;18460	926;15404	451;20763	1758;37449	935;22029	1182;34040
10:118892256-118892464	185;3047	313;2923	231;3019	431;2946	306;3041	1047;1571	312;2878	143;2686	286;2877	217;2741	239;2695	896;2057	212;2150	183;2973	643;4966	245;3493	229;3192	182;1819	339;5086	359;2693	1037;2366	415;4027	259;3724	966;3799	365;5541	170;2829	292;3662	456;4216	420;4479	245;3250	272;2843	262;3372	386;3387	188;3324	222;3465	239;2400	697;2742	502;3232	238;3563	514;3383	970;3522	284;3059	206;3895	226;3248	288;2844	234;3191	859;5975	500;3516	389;4329
10:118892465-118892644	928;8682	1586;7918	1987;7741	2788;8615	2340;8637	3602;4784	1361;7391	819;7718	2520;8497	1400;7182	1052;7662	3439;6077	1216;5916	1577;8418	3094;15162	1613;9664	1015;8514	768;5327	2160;14987	1614;8100	3517;7110	2656;11625	2035;10566	6019;10962	1818;14396	930;7814	941;9116	2252;10643	1411;12358	1449;9155	1278;7470	1172;8970	1736;8785	1240;8656	605;9589	887;6499	3071;8072	2363;8705	2071;9997	1855;8635	4337;8641	1407;8157	1632;10060	1444;9233	1201;7923	1565;8812	2692;16436	1562;10086	1960;12856
10:118892966-118893053	45;633	19;508	71;616	92;715	64;726	255;354	66;504	29;407	89;505	26;433	41;412	159;393	35;414	24;575	61;945	56;709	36;502	48;498	42;868	89;705	203;491	223;777	162;878	137;754	67;1092	42;574	42;648	181;888	71;789	50;555	78;623	64;469	108;623	61;660	20;648	58;509	171;533	96;579	124;684	83;614	78;738	125;597	68;754	95;758	62;474	81;545	135;1027	82;645	49;834
10:118893089-118893284	544;4357	983;4151	1050;4045	1235;5105	318;5116	1938;2653	496;4382	374;3930	223;4793	641;3791	509;3784	2144;3594	363;3371	655;4525	1160;7286	1015;5488	525;4005	427;2999	1050;7477	1086;4699	1777;3734	2309;5473	804;5139	1706;6148	560;8115	344;3775	785;4869	1658;6038	1008;6008	553;4515	585;3799	868;4488	819;4492	693;4746	376;4826	323;4038	1793;4179	675;4472	1170;5228	519;4767	1454;4735	738;4416	388;5090	698;4808	646;3670	906;4059	1113;8777	557;5041	631;6305
10:118897728-118897878	1247;13649	1530;9960	2133;11046	4857;12596	2630;13199	4541;6093	1013;10556	2166;9527	1353;10571	1277;10568	1240;10771	6305;10355	1189;7159	793;9498	2258;17872	1324;12562	1887;10798	858;8959	3456;19635	2147;8867	5856;11271	3092;15400	2488;12742	574;16449	3310;20337	1113;9930	1500;12576	3049;15129	3333;18502	1801;11853	2179;10044	1394;11225	2883;11354	945;11519	873;10755	1400;9628	4267;12437	1156;12096	1998;11729	2056;11165	4486;11201	1384;11421	1409;12016	1550;10823	1647;10383	1167;12648	4450;20479	1775;13419	1795;18185
10:118897888-118897998	615;3974	763;3210	715;3674	1430;3750	680;3853	1531;1996	500;3766	626;3145	644;3167	653;3218	640;3422	2014;3332	672;2400	505;3240	964;5653	754;4206	603;3226	500;2781	1246;5301	846;3015	1541;3149	1356;4626	896;3877	600;5295	942;6360	520;2654	640;3708	1132;4379	1546;5466	718;3782	744;2852	812;3508	937;3375	495;3642	401;3337	1055;3121	1448;3739	582;3392	1066;3710	757;3306	1839;3591	696;3248	497;3720	875;3576	729;3284	734;3689	1646;5988	985;4748	1232;5414
10:119294886-119295082	586;10926	191;7690	719;7869	1777;9453	255;9572	238;6637	504;7784	466;8492	1004;8721	1358;8036	314;6733	2714;8851	455;7132	337;8582	1008;13502	414;9917	754;8226	319;7428	2767;15331	1598;7942	311;9115	553;15359	1553;13213	139;13203	647;15149	512;7864	105;9964	904;14404	1198;15184	678;8459	1319;8538	298;10149	881;9800	317;10631	412;9655	334;6999	223;9516	680;8922	732;11047	236;10018	1950;9104	317;9343	611;10501	753;8286	569;7391	294;9941	1849;15069	759;10890	819;14683
10:119295090-119295200	60;1834	17;1355	121;1532	182;1817	38;1886	23;1070	47;1458	38;1433	32;1691	81;1458	40;1403	196;1452	25;1278	38;1615	84;2365	61;1839	76;1470	30;1295	226;2551	66;1559	36;1584	39;2649	124;2257	12;2255	125;2712	41;1188	21;1720	81;2626	109;2464	64;1625	125;1270	27;1813	122;1735	42;1887	35;1678	37;1245	41;1641	71;1532	65;1763	29;1836	266;1504	54;1721	38;1726	62;1479	31;1313	54;1747	221;2587	73;1925	64;2636
10:119297347-119297637	930;16108	1081;13737	1523;15750	4827;14412	1074;16485	853;11011	958;14651	794;12665	1647;17099	1125;14330	956;14572	7416;14077	756;12105	562;14849	2322;24757	1568;16557	1274;13536	648;10534	3045;25609	2976;15453	925;15039	2695;20214	3146;21773	1866;24162	1894;25646	746;13139	2394;16405	2029;23591	2637;25843	1191;15132	1791;14525	2680;18493	1787;17283	1407;18310	975;18314	852;12360	3588;14610	937;16021	1835;18145	773;16923	2897;15157	1851;15340	980;16757	2047;15678	1074;13399	1054;16290	3508;31163	1494;17316	1454;24132
10:119297639-119297653	46;299	59;251	108;347	117;283	90;321	139;205	82;282	43;257	81;278	30;242	41;266	127;280	36;269	76;308	86;413	128;304	70;271	35;221	103;502	40;276	141;308	181;374	118;441	39;470	116;493	35;262	217;312	152;388	86;456	64;304	52;222	77;312	60;317	83;311	46;292	39;258	99;237	55;317	93;343	102;348	141;285	89;289	54;329	60;295	80;301	116;323	147;596	55;338	132;457
10:119301596-119301834	748;6970	1237;5213	1039;5760	1961;6441	1008;6636	181;5205	669;5576	990;5296	1303;5955	1097;5676	667;5935	3156;6102	1003;4515	646;5267	1789;9090	1214;6372	993;6980	705;5371	1798;11095	1014;5739	2468;5553	4221;9336	1876;8414	3258;9993	2357;11304	930;6241	733;7867	647;11360	1756;9505	1044;6766	1384;6298	1129;7290	1219;5887	1257;7277	1359;7204	1030;5661	2448;6142	1807;6019	1648;7814	839;8325	2843;5840	972;6577	1275;6460	959;6123	1203;5286	967;6102	2029;10675	1026;6190	2497;9698
10:119301928-119302068	1078;10559	1996;6980	2212;8118	3812;10388	1986;9209	170;8404	1663;7648	2429;8279	2530;9053	2084;8240	1207;8355	5378;9211	1594;6087	1198;6860	3147;13439	1885;9246	999;8411	645;6584	3176;15866	1523;6842	3806;7579	2158;14996	2203;11092	5885;11598	3027;15480	1509;8403	1291;8918	675;13549	2602;12935	1732;9948	1787;8277	2182;10546	1715;8268	2962;9904	1646;10806	1396;7100	3372;8882	2436;8366	3130;11304	1995;9942	4031;8847	1390;9341	2405;10659	1719;9003	1579;7496	1010;8935	3337;16603	1521;8270	3237;14392
10:119302068-119302228	227;3580	505;2610	385;3044	1051;3741	627;3421	32;2770	382;2961	519;2811	473;3639	576;2932	252;3093	1759;3226	363;2147	384;2504	517;4755	429;3184	170;2910	160;2222	857;5244	358;2502	1201;2987	253;4904	575;3671	767;4658	530;5333	419;3058	250;3353	126;4697	520;4759	297;3171	418;2968	455;3576	508;3162	422;3635	366;3691	242;2781	1144;3336	460;3115	903;3896	208;3207	1310;3096	372;3201	456;3640	435;3180	404;2590	139;3092	1169;6021	691;3325	648;5136
10:119303058-119303131	105;1378	238;977	140;1222	404;1315	110;1015	10;781	111;1017	82;1034	174;1122	345;1157	78;1370	892;1394	94;883	108;1065	322;1475	123;1348	106;1234	74;985	399;2233	250;1155	574;1178	826;1554	477;2015	1207;1830	258;1784	131;1097	102;1221	45;1705	170;1687	110;1209	201;1044	193;1198	195;1532	79;1244	104;1186	116;943	165;1225	162;1065	229;1511	39;1228	671;1473	193;1240	222;1411	129;1082	203;1019	125;1235	397;1978	161;1440	447;1855
10:119303149-119303379	2564;25319	5511;17127	5583;20844	9821;22975	3892;20840	250;15734	2638;18095	2507;17541	5062;19892	5503;20408	2370;19908	14158;21787	3946;16685	1985;18403	7287;27395	3258;23583	3896;19185	1855;15849	5949;32086	5176;19384	10664;19120	12510;28338	5947;24995	17418;26543	6126;30359	2918;19631	4170;25645	2078;33357	6550;30502	4614;22732	5261;19293	4740;22616	5588;23300	3407;22414	4204;21358	2456;15405	2306;24170	6038;20309	6843;25431	1605;22522	10755;20681	3841;21409	4542;22724	3820;19589	4200;17416	2963;20978	7828;30625	4819;21960	9492;31725
10:119304374-119304569	831;11122	1632;9062	2193;10108	2616;9286	874;9954	286;7537	523;8853	717;9258	1590;10377	1066;9185	922;8365	3009;9703	794;7392	1012;9345	2922;15063	1179;11370	1147;9801	587;7586	2579;15868	1655;9018	3742;8105	3920;13397	2115;12489	2326;14057	2665;16283	1190;8586	1352;12069	968;15864	1762;14937	1663;11039	1410;9168	1444;9790	1948;11010	930;11061	888;12701	1142;7377	420;10524	1503;9856	2155;11530	970;11740	3737;8415	1390;8983	2402;10158	1358;9881	1182;8171	1367;10388	3046;18014	1588;12201	1809;15927
10:119304578-119304742	254;4704	289;3657	718;4431	934;3767	434;4141	245;3235	257;4057	261;3607	634;4691	299;4344	299;3904	1253;4139	269;3780	222;4457	532;6423	295;5084	372;4006	192;3776	913;6929	542;3927	1005;3732	1489;5970	992;6105	917;6511	620;7428	311;3979	242;5224	360;7124	490;6251	630;4529	550;3729	390;4550	779;4958	295;4779	410;5370	246;3153	256;4876	419;4680	515;5112	455;5210	1139;3681	553;4136	598;4614	340;4347	383;3359	618;4351	985;8087	434;5317	487;6857
10:124907378-124907415	50;1176	16;783	68;954	97;1163	78;1060	74;765	32;881	35;872	20;1001	41;751	23;759	249;1059	78;967	29;1008	154;1199	36;1145	35;810	27;789	105;1446	49;1109	35;925	48;1503	164;1633	66;1427	41;1264	58;953	16;1139	62;1609	111;1462	64;979	95;845	24;1058	105;987	68;1180	33;1050	29;743	64;1274	76;792	96;1097	24;1090	280;723	44;909	116;891	38;1033	45;816	98;828	119;1639	38;1072	125;1970
10:124907452-124907714	492;26969	239;21016	1118;18642	3288;22240	712;22176	131;17391	517;20734	1240;18783	2188;22797	391;19161	305;18891	269;25729	528;20814	889;20544	1182;27267	1312;23014	619;20735	599;16674	2539;32015	2498;20749	227;22257	4866;30282	2597;30416	202;31031	909;34987	470;21376	595;26319	443;37751	1960;35071	1348;22921	1340;19530	1795;25992	2077;20792	666;23998	888;25504	620;17199	649;25489	1092;19975	2590;28075	344;24529	6179;15536	2032;21106	1756;24864	485;23267	1411;18127	1495;19796	2712;36692	1126;24691	1414;44229
10:124910886-124911139	558;8428	1690;7263	1068;8625	1568;9005	623;7567	743;5237	475;7588	652;5981	1472;8907	1080;6359	498;8023	3381;7868	248;5875	852;7948	1444;13269	775;8906	581;8831	518;6240	1215;14257	1308;8672	4156;8285	4026;11276	1864;12256	165;12508	1349;13938	699;9386	344;9078	2137;11332	1041;12291	443;7764	961;8855	1568;9709	1495;9118	659;9286	605;10544	986;6919	571;8921	491;7658	786;10506	1108;7609	2836;7734	1063;8090	2115;9033	741;8221	933;8116	1481;7501	3075;15913	646;9809	537;14051
10:128076151-128076239	61;1250	66;1017	68;1231	121;1307	45;1312	4;904	21;1081	58;991	17;1240	95;1105	56;1066	40;1581	66;1052	34;1196	147;2093	70;1452	118;1175	33;913	129;1879	46;1106	17;1164	41;2282	181;2293	39;1917	89;1984	75;1316	15;1366	36;1882	169;1920	123;1378	87;1265	51;1716	89;1140	76;1502	120;1708	60;1178	58;1414	90;1124	59;1621	31;1476	272;1311	47;1163	66;1433	91;1163	93;979	40;1249	111;2425	107;1453	107;2140
10:128076255-128076478	426;6148	584;5259	395;5879	697;6805	123;5953	55;4125	173;5269	278;5044	409;6216	363;5303	281;4802	149;6661	292;4464	183;5851	687;9280	275;6650	481;5447	138;4202	1168;8737	356;6139	146;5911	249;10213	635;10164	131;8318	749;9213	320;6055	69;6282	265;9345	986;9081	455;6161	616;5857	272;6898	344;5791	263;6513	323;7468	346;4916	185;6084	385;4968	261;7781	112;6767	1029;6009	245;5596	272;7507	468;5990	399;4588	199;6065	499;11432	361;6781	645;10380
10:128076738-128077023	1258;29384	2961;21595	1798;24245	1532;30124	483;25863	158;20235	556;24558	949;21052	658;27434	1660;26317	1049;22930	515;30926	1401;19544	596;29553	2383;36512	1490;33231	2005;26015	770;20246	3223;35403	1235;28274	437;25583	406;41737	1875;32758	393;35494	1728;32175	1231;30272	156;30219	899;40589	3505;29820	1189;29441	2355;23154	805;33268	1633;25751	1047;28416	1254;33087	806;22773	924;27019	1172;21966	1074;35729	445;27737	4918;19310	667;26509	1064;25887	3237;24197	1317;21458	796;26777	1311;41400	1421;28172	1966;44139
10:130085034-130085317	1173;13957	1801;8815	1548;9456	3552;13195	827;12043	6585;8448	730;7307	2137;10289	1500;11083	2222;10831	899;9364	9199;14543	1360;10106	1097;8745	2672;18118	1326;13324	1169;10721	645;9567	2805;16779	2019;11516	2498;12241	1204;22925	2391;16885	5659;18022	2159;18037	1079;12408	445;12719	2792;21152	2619;20966	1530;13489	2528;11301	2119;14594	1171;11927	1400;13852	738;13306	747;7886	2808;13639	1188;10812	4570;17561	415;12304	6349;13861	2315;13230	1359;12164	1679;11272	1340;9286	1497;12493	2898;18654	852;12579	1883;21682
10:130339580-130339782	219;5641	250;4265	323;5474	461;5133	437;5073	187;3445	170;3943	247;3943	147;7083	189;4427	180;4887	33;4484	223;3377	111;5645	545;7642	238;5732	182;4612	158;3572	532;8234	316;4368	605;4772	396;8066	653;6884	119;8760	562;9179	225;4761	61;4562	128;6852	349;6459	333;4912	713;5399	451;6913	670;5908	189;6558	441;7980	162;4393	388;5425	150;4722	127;6403	232;5428	1041;4156	363;4515	113;5604	471;5751	125;3975	129;4769	1269;10313	177;5606	285;7809
10:130339838-130339900	37;496	62;394	31;467	102;373	47;401	24;338	7;327	24;382	62;483	32;410	33;438	12;380	41;340	59;528	97;594	108;497	30;404	27;395	87;610	61;501	94;442	335;704	84;713	43;659	53;775	36;398	31;432	32;576	78;513	58;400	37;389	84;612	85;521	34;604	26;572	25;347	49;416	64;371	32;527	49;471	157;225	68;440	22;415	64;557	21;284	56;450	107;850	50;404	38;708
10:131767858-131767908	100;545	95;385	109;502	99;428	91;537	131;340	63;519	80;437	135;626	139;440	73;469	208;388	125;461	104;601	143;822	78;514	85;502	57;479	169;838	147;571	137;415	271;667	203;846	215;579	82;755	99;501	152;457	25;825	171;709	62;544	132;549	129;559	105;609	90;507	119;600	92;455	175;432	132;498	93;571	83;568	206;482	119;459	100;562	100;518	92;406	135;459	187;861	84;529	178;920
10:131767921-131768241	2750;26444	3765;23713	4718;22943	7912;24310	4345;22915	6451;14571	2976;22674	3248;18216	5746;26575	4523;20352	3268;21113	12020;20020	2346;17078	3354;23611	4599;37893	3659;24896	3298;23372	1854;15625	6351;37552	4896;21023	8648;22841	10957;28489	5673;28450	14499;25912	4870;40709	4149;23165	3052;22703	1297;36425	7205;33932	2588;24020	4518;23974	4563;24742	4596;25390	4796;25369	3489;27918	3656;19512	8027;21441	5556;21739	6490;26985	2996;25991	9033;22689	4222;24459	6397;27338	4395;24036	3168;19316	5207;24244	7379;43605	3568;27343	6358;37346
10:131768791-131768859	90;1401	107;1261	126;1306	219;1332	100;1283	21;1103	105;1098	78;1134	150;1228	52;1214	90;1252	687;1210	92;933	96;1265	195;2336	177;1462	77;1218	44;905	188;2119	240;1416	452;1084	59;1645	234;1798	269;2167	105;2373	57;1177	75;1511	53;2064	152;1917	58;1330	154;1356	117;1584	153;1443	179;1552	55;1650	122;1333	507;1281	91;1314	79;1420	25;1530	418;1361	80;1187	62;1414	99;1325	76;972	62;1484	332;2753	148;1518	182;2184
10:131768890-131769021	562;8787	602;7807	864;7616	1932;8591	1038;8182	237;6405	386;7317	573;7089	1244;7991	820;8130	687;7759	4148;7249	432;5761	560;7556	1135;14084	878;8185	936;7601	413;5156	1708;12766	1458;7575	3202;6801	553;12791	1520;10099	1746;13155	1697;13997	698;8086	200;10463	373;11985	1457;11017	711;8674	1305;8516	966;9856	1113;7971	1086;9227	604;11071	813;8130	3064;8588	1077;7377	1441;9387	310;9778	3794;7921	883;8043	1582;9006	1341;7696	702;6076	549;8600	2065;16072	721;8818	1209;12859
10:133999950-134000274	1197;12491	2326;11121	665;9009	4776;16024	1863;13409	62;9387	641;10001	493;4583	1782;11688	1283;12052	607;9519	3855;13435	1495;10957	887;8983	3164;15492	811;12270	1935;13181	1001;11593	3242;18292	2658;13588	328;10691	5961;16294	3649;15545	2264;13715	2707;18396	884;10486	67;13293	937;19210	3244;20789	2132;14592	1790;9551	2425;11716	1737;11205	1142;11521	645;9760	1024;8606	763;14368	1654;11026	1726;15052	1133;12275	3491;12362	1992;13826	1681;13354	853;11605	2094;12065	1074;12748	4138;16886	1226;13493	2880;21744
10:134598760-134598867	485;2295	624;1974	653;2072	843;2256	787;2031	895;1302	257;2319	646;1923	607;2000	451;1572	329;1512	1112;1664	401;2252	423;1935	1262;3471	572;2239	724;2080	455;2089	829;3485	511;2077	925;1728	1084;2883	843;2721	703;2846	1069;3605	542;1846	474;2755	1065;3685	1152;3274	536;2197	443;1283	582;1804	663;1920	600;2211	368;2062	416;1714	676;1779	493;1565	506;1612	526;1910	833;1642	504;2042	725;2378	444;2279	544;1798	604;2323	1099;3839	539;2488	706;3374
10:134598872-134599101	535;7436	841;4971	975;6635	1697;7043	658;6337	1261;4639	404;6262	1139;6793	885;5600	490;5719	452;5007	2776;5647	447;6735	491;5709	1177;10618	628;6920	1017;6728	443;6025	1416;11587	954;5889	2508;5202	1821;8279	1152;7753	1027;8274	1442;10603	553;5579	237;7274	1808;9860	1817;11537	856;7726	731;4364	1033;5756	832;6362	556;7471	413;5845	499;5551	896;7099	1243;5976	1081;6406	293;6447	1610;5148	868;6953	741;7053	669;7421	652;5255	584;6594	1987;10830	680;6886	1030;11954
10:134599667-134599866	318;6036	580;4985	444;5505	1484;6180	363;6439	25;4672	249;5078	377;4204	960;5382	437;5741	442;4868	2938;4632	389;5875	541;5411	810;9959	532;6351	1018;7023	574;6148	1530;10115	1105;6654	1915;4840	1002;7674	1813;9261	186;8344	1387;10796	385;4937	90;6412	595;8416	1232;8581	353;5640	830;4602	1037;5453	940;7574	256;6394	377;6045	385;4960	314;7515	504;5039	1235;6703	339;5506	1488;5726	657;5906	448;7260	226;6224	553;4787	384;5900	2027;10749	460;7275	445;8968
10:134599905-134600004	485;3846	866;2670	510;3001	1426;3639	498;3241	82;3055	455;3116	331;2378	882;2876	476;3065	462;2645	1857;2824	511;2983	488;3192	827;4805	964;3418	865;3208	521;2932	1195;5590	1163;3624	1101;2270	1154;3985	1341;4656	307;5468	808;5647	534;2703	82;3998	582;4327	1380;4859	464;3369	672;2485	812;3245	844;3472	426;4053	380;3672	284;2057	298;3562	608;3045	1005;3820	426;3578	1412;3069	661;3173	544;3901	413;3842	581;2812	467;3207	1288;5801	450;3595	643;5043
10:134599923-134600111	1594;11629	3037;8500	1856;9187	5518;13431	1873;10687	273;8837	1237;8894	1493;8163	3429;8909	1632;9850	1457;8552	7879;11137	1728;8973	1472;8661	2854;14312	2846;10442	2638;9175	1559;8738	4654;16894	4115;11510	4926;8827	6188;13787	3841;13509	730;15574	2654;16364	1877;8410	355;12406	1392;14251	4468;15929	1787;11445	2924;8654	3408;10675	2565;10375	1238;12108	1160;10759	1237;6748	889;11076	2176;10075	3368;11926	1581;11646	6290;11367	2514;11515	1872;12569	1329;10550	2442;9216	984;9560	4639;18031	1346;10535	2150;16154
10:134600116-134600264	648;5167	989;4102	770;4208	2616;6808	607;5290	98;3865	506;4202	641;3654	1639;4468	729;4678	515;3786	3655;5212	618;3888	528;3154	1059;6446	1098;4808	1063;4348	666;4239	2490;8580	1978;5529	2526;4510	1784;6828	2037;6503	445;6716	1055;7334	498;3710	189;5668	478;6787	1769;7409	702;4694	1475;4387	1458;4721	1149;4648	445;4818	572;4876	484;3570	367;4845	837;5040	1727;5483	875;5609	1794;5408	1032;4969	801;5928	654;5036	980;4408	456;4435	2616;8964	1021;4522	964;7907
10:134901160-134901285	557;7041	528;6020	570;6472	999;7331	501;7269	650;4893	478;6216	507;5733	744;5593	502;5941	517;5681	154;6132	390;6005	418;5672	737;10038	472;7375	750;6298	272;4787	1111;9962	997;6544	1075;6653	1030;8475	1108;6690	1074;7674	1208;10299	448;5646	121;7693	514;10150	950;9285	613;7394	519;4932	582;6502	730;5943	451;6259	439;6223	521;5327	484;7200	800;6516	391;7382	878;6771	1118;6026	600;6559	617;7991	702;7497	457;5895	1054;6895	1206;11348	384;7149	1326;10696
10:134901289-134901471	296;9635	168;6687	317;8429	803;10166	382;10172	60;7377	162;7805	489;7918	902;7682	129;8019	207;6779	41;8810	405;8438	208;7632	500;12842	437;10177	434;8196	143;7319	1138;11906	1218;10066	133;8660	819;10411	764;9705	124;10361	917;14313	243;7568	50;10008	346;14605	701;14489	414;10718	594;6373	565;9190	501;7991	205;8958	153;7194	271;6797	180;10057	430;8839	240;9555	136;8832	2155;7998	491;9016	394;10623	171;9449	264;7766	493;9759	682;14388	379;9924	464;15276
10:135043942-135044063	259;7236	179;5578	307;5702	2554;9246	213;6497	38;6204	266;6522	259;6001	212;5418	110;5997	93;4978	3788;6749	400;7328	94;6209	366;8059	224;7420	391;5624	194;6167	1327;9689	798;7444	1314;6625	498;8354	1566;7767	37;6276	635;8605	144;4812	43;7010	276;9775	460;10032	363;8329	595;5102	805;6500	274;5904	179;6239	86;5290	121;5469	336;6730	213;6209	161;6743	60;6038	667;6564	628;6956	279;8289	107;5633	309;5641	163;6544	969;8056	458;7193	332;11655
10:135044073-135044219	702;20325	410;15370	1387;14233	6618;21720	853;17845	123;15227	567;16776	799;16388	553;14073	525;15950	327;13389	11858;18530	821;15511	323;14866	1264;22886	791;17577	1111;15772	522;14293	3296;24570	1689;16739	3961;16867	910;22120	3678;19129	239;17295	2631;23052	463;13650	91;18907	664;24791	1305;27161	730;20779	2180;13696	3288;16591	698;15826	485;16199	267;14342	470;13767	812;17371	546;17152	443;18574	152;15807	3990;17427	2013;18129	744;21248	335;15426	1337;14488	467;16098	3030;22953	1032;18269	901;29665
10:14215653-14215938	152;5666	96;5452	287;5339	212;6223	116;6586	26;4230	100;5894	132;5991	51;5422	108;6223	128;6228	23;5625	83;3904	50;5695	196;10740	88;6846	137;6394	166;3635	279;9035	347;6280	88;6557	226;7494	702;8011	57;10204	442;12164	321;5574	12;5185	114;9561	173;7273	106;5629	156;5611	478;6538	231;6197	78;6459	47;6644	130;5986	38;5011	170;6620	45;6115	151;5607	2017;6355	113;5702	43;6063	242;6162	211;4734	286;5623	308;10394	99;6781	227;8511
10:15761688-15761789	201;4182	511;3214	242;2371	1370;4189	168;3884	1743;2732	175;2722	681;4067	352;3570	924;3685	187;3364	1891;3917	490;3647	656;3461	782;5410	154;3664	339;3436	309;4170	769;5128	1037;4644	1452;3128	727;5693	881;5715	421;4150	489;5200	491;3321	43;3968	1347;7216	660;6796	376;4524	299;3204	690;4010	266;3687	383;3375	307;3558	224;3810	109;2775	572;3880	634;4489	115;3695	2291;3859	135;3337	248;3753	681;3878	103;2601	183;3189	440;5080	110;3901	1258;8006
10:15761802-15762022	382;10439	1092;7545	252;6385	3916;11480	538;9251	4235;8463	325;7245	1796;10513	461;8039	2659;10772	486;8512	4101;11751	1231;8496	1316;8326	680;11567	275;8734	552;7879	637;9050	2377;13289	2653;10719	4336;9464	1521;14290	2763;13447	1090;11206	2268;15237	613;7634	65;9952	4411;18032	992;15444	1131;12274	834;7371	1676;10811	834;7763	698;8485	772;8616	632;9450	1340;8126	1283;9248	1899;11634	363;10005	8025;12866	395;8518	419;8680	1230;8717	331;6895	362;7932	1096;11642	394;9436	1416;17430
10:16562452-16562542	128;1869	332;1927	65;1829	438;1836	263;1820	74;1200	212;1835	134;1994	163;1820	43;2012	99;1592	764;1639	48;1334	82;1934	223;2666	208;2020	39;1827	117;1677	397;2834	325;1829	17;1782	528;2464	265;2349	198;2062	332;3071	81;1667	45;1905	47;3653	154;2640	124;1987	99;1241	218;2000	165;2023	107;1889	48;1686	44;1922	114;1347	41;1784	241;1901	20;1928	484;1702	45;1446	96;2156	104;1901	152;1416	131;1899	217;2762	111;2302	105;3253
10:1778695-1778866	240;4571	408;3614	273;3631	560;4276	148;4081	34;2985	228;3588	482;3769	182;4801	584;4199	362;3918	79;4371	320;3252	519;4159	887;7776	331;4646	253;3604	195;2828	452;6350	813;5138	431;4663	891;6635	733;6256	2572;5956	1141;8338	504;5078	18;3878	350;8920	505;5112	352;3657	497;3839	185;5325	777;4957	277;4498	502;5203	246;5027	111;3149	226;4136	241;4877	113;4206	1404;3626	238;3492	197;5121	317;4161	171;2780	381;3507	357;7399	254;5651	375;6752
10:1778887-1779016	57;2065	212;1447	66;1666	264;1886	56;1840	13;1257	52;1676	135;1891	158;2325	176;1669	94;1894	23;1803	116;1761	195;2005	211;3561	114;2287	93;1734	95;1650	98;2772	332;2455	45;1766	1014;3451	502;3205	748;2440	388;3503	362;2311	13;1920	75;4749	250;2559	165;2018	187;1677	77;2223	427;2145	152;2267	145;2326	83;2469	39;1579	69;2099	135;2444	34;1881	613;1469	131;1373	75;2536	135;1874	51;1314	228;1963	159;3310	78;2444	154;3391
10:1779506-1779736	207;8599	1339;7527	244;6722	1040;8176	63;7788	32;5226	172;7332	331;8610	147;8891	549;7820	223;8772	84;7474	381;6301	326;8950	443;12034	255;8805	319;6715	390;6482	1005;10820	2165;10289	115;8614	168;14975	1881;12360	1341;10505	458;13473	806;8950	18;7710	151;15489	502;11294	340;7781	691;7993	344;10490	662;9809	597;8791	1098;11388	1101;9433	191;6349	271;8802	229;10156	189;8637	3609;8127	236;6947	224;9426	881;9095	207;6372	484;7598	1414;12805	309;9562	301;14000
10:1779755-1780158	381;25477	1754;20983	435;19375	2921;25196	399;24031	103;15338	271;20193	795;26544	1669;24334	1061;25920	358;28273	210;25360	413;17815	563;24999	821;33114	415;24998	766;22046	813;18055	2093;32103	3714;26279	179;24486	717;41580	4220;32476	3171;29470	1785;39667	2446;25929	112;26476	430;47224	894;30403	543;24261	1710;24185	558;31034	1331;29270	1137;26572	818;31658	1069;26347	288;18920	296;24274	373;31516	262;25197	9875;21901	437;20923	376;26235	1530;24479	663;18841	544;22824	2988;36470	417;23929	488;40847
10:18429638-18429909	547;10256	2081;10439	369;7249	1504;10388	144;11531	807;6693	137;9173	757;10996	252;8871	700;9974	362;10812	4618;8460	447;7679	175;8068	1151;18984	457;10903	631;9555	150;7114	2725;16827	2442;9710	184;10005	288;15534	2360;13340	119;13248	708;19252	453;9696	25;10638	356;20672	951;15805	509;10275	1103;8634	1039;11448	751;10005	252;10568	270;11068	544;10245	154;8867	418;10463	288;11955	134;11558	4844;10178	145;9224	330;12235	1001;8708	383;7342	382;10651	817;15585	622;11679	481;16002
10:20104214-20104503	82;2146	65;2313	35;1880	171;2434	54;1689	11;1248	32;1748	55;2234	39;2169	108;2105	81;2274	16;1880	48;1399	24;2609	125;3818	60;2608	48;1773	24;1012	286;3241	396;1916	26;2150	84;2961	125;3354	30;2868	106;4019	69;1856	32;2162	74;3976	159;2580	91;2008	140;2072	97;2350	142;1959	70;2083	87;2613	18;2556	39;1480	91;2236	116;2659	14;1893	97;1936	40;1593	75;2277	72;2327	31;1417	49;2252	72;3544	138;2414	88;2887
10:22540652-22540830	50;7250	37;6316	35;5363	1274;7405	46;7859	24;4922	40;5261	204;6300	91;6495	89;6638	223;7743	12;6136	28;5239	176;6408	257;13371	308;8020	13;6147	68;3812	918;10770	737;6665	17;8794	918;9484	670;8844	80;10962	330;12151	61;6895	16;7084	21;10209	31;8019	82;6761	309;6857	15;8453	700;7156	49;7778	38;8908	183;7931	25;5757	99;7580	284;8453	61;8061	701;6792	179;6546	146;8353	49;7082	662;7790	117;7681	41;12089	68;7585	59;10627
10:22623951-22623989	276;1302	444;978	536;1294	496;1163	211;1137	356;435	258;942	250;1200	310;856	421;872	312;1243	534;800	311;925	305;1261	882;1801	433;1205	357;1071	279;1080	599;1842	359;1119	600;1007	520;1969	696;1677	688;1040	790;1984	399;1317	304;1305	765;1879	702;1581	369;1165	367;1097	401;1239	415;1054	409;1177	497;1647	444;1479	290;723	537;1325	507;1590	270;1165	504;1020	350;1128	273;1225	319;1193	344;1006	303;1036	593;1690	381;1497	571;1594
10:22624033-22624266	1259;17054	3894;14537	5067;16833	5422;18067	1934;16999	4743;8143	848;15930	1355;16524	2280;14625	3410;15657	2149;17714	7042;13115	1003;12302	2192;16004	8439;24627	1661;17878	1773;15853	1245;12646	4522;25989	3615;15131	7070;14883	2544;26379	4760;22090	9163;16335	5602;28279	1525;16663	2725;16823	10257;25016	4317;22976	1620;16197	2587;14671	3815;17565	2695;14069	1484;15783	1681;19137	2328;17059	3277;11982	2990;18471	2816;19974	1442;16765	5915;14490	1689;16855	995;17327	880;15134	3956;15328	1750;14554	3767;22272	2304;17745	5077;23788
10:22624200-22624342	178;5984	890;5239	1356;5930	1341;6607	262;6757	1445;3369	166;5986	275;6607	853;5702	676;5864	371;6360	1699;4200	174;4959	383;6163	1981;8821	341;7020	183;5810	298;4883	896;9344	962;5915	2037;5572	643;9669	1138;8534	2502;5351	1242;10162	324;6384	955;6032	2945;9031	768;8475	265;6174	510;5452	957;6230	570;5152	265;5890	248;7155	645;5973	799;4481	667;6240	510;7098	186;6216	1489;4919	301;6083	211;6436	121;5754	757;6295	284;5874	668;8694	552;6831	1264;8464
10:22624345-22624549	271;20702	2842;19311	4118;20186	3108;20501	621;21728	2131;12512	229;19101	314;22232	1768;18120	1174;20573	772;20346	5883;12699	202;15285	956;20601	5413;29745	607;22581	184;18053	696;13709	2364;29755	3221;19523	2611;19003	806;29816	2407;25488	8240;21157	2276;32870	365;20886	780;20253	5803;31544	884;27120	485;20153	983;20653	2469;20221	2233;18042	588;19632	444;23736	1486;20813	1587;15701	1365;21871	1552;24751	238;20971	5486;17401	736;18925	361;22024	179;18965	3235;20031	291;20379	1990;31047	1526;22051	1497;28347
10:22624495-22624669	570;16910	3225;14168	3513;15579	3600;16355	1894;15943	473;9822	664;12603	570;15460	1854;12346	1226;13657	819;15394	6965;12781	539;12552	1453;15010	5568;24973	952;15760	169;13330	588;11376	2484;21900	2967;14639	1126;13983	1230;22524	2559;20457	5878;17149	2235;26081	579;15103	658;15695	1129;27162	927;22753	443;14789	1384;15770	2239;15212	1877;14368	723;13476	1083;16968	1160;14269	509;11315	992;16267	2059;18964	630;16036	4511;12581	879;13852	1092;16853	414;13748	2762;14571	890;14607	2166;21863	1135;16069	1195;22475
10:22624667-22624833	659;6364	1767;5176	1846;5541	1863;6270	1291;5774	365;3701	663;4272	603;5908	1188;4738	1051;4951	694;5455	3293;5502	690;4379	1267;5716	3117;9813	868;5365	325;4890	569;4269	1591;8336	1629;5404	1251;5299	3466;8077	1809;7451	3914;6301	2220;10129	783;5382	687;5928	955;9898	1004;8639	655;6039	963;5849	1599;6034	1037;5431	832;4805	851;6543	852;4789	350;4459	1001;6050	1514;6749	1120;5799	1975;5056	593;4765	1229;5859	350;4511	1803;5450	1278;5253	1449;7590	884;5932	791;8433
10:22634273-22634371	308;5011	500;4173	1108;5403	828;5860	518;4709	1079;3452	379;4860	390;4781	769;4379	185;5434	424;5103	2400;4216	507;4260	309;5390	826;8493	424;5753	377;4818	351;3855	751;7263	1309;5025	792;4858	349;8734	1185;7366	113;5738	1163;7542	498;4826	71;4817	1168;10412	712;8625	272;5175	372;3551	514;4909	696;5302	395;4859	226;5653	301;5388	156;4633	328;4414	784;6128	206;4801	1578;4076	161;4861	630;5137	231;4455	918;5554	327;4871	1074;6968	318;4816	377;9379
10:22634373-22634537	1063;15505	2129;12687	3764;13631	2611;15390	1527;13134	6919;9701	1090;11712	1060;13846	2904;12084	586;15223	1600;13674	9039;14047	1631;10531	1527;14415	2484;23644	1129;15726	1212;12819	1223;10789	2637;22385	4143;15601	3184;14602	1390;22166	3691;20631	457;17294	5086;22791	2271;14156	186;15031	5019;28710	2678;24056	1141;15558	1604;12062	3298;15524	1925;13449	1415;12829	846;15172	1055;14589	468;12236	1026;13309	2601;17891	797;14376	6305;12685	537;13192	2421;14884	688;11827	3660;15297	733;12956	3503;19116	1184;13633	977;25350
10:22634532-22634611	77;832	59;576	143;768	102;868	19;799	185;465	34;707	52;740	76;746	45;790	41;743	308;584	91;681	67;902	150;1313	32;776	66;662	97;713	117;1069	169;1116	99;764	52;1270	210;1564	15;974	159;1112	83;713	19;906	81;1582	190;1521	54;814	86;784	75;823	64;846	65;681	58;691	87;916	34;674	34;757	93;1036	26;759	258;563	42;668	103;939	80;681	165;853	69;745	131;1038	82;902	66;1551
10:22765576-22765814	1608;9905	2919;8210	4641;11811	3033;9958	2861;9716	3569;5011	2236;9653	3516;8623	2195;10623	3331;9219	2495;9993	4101;7380	2326;6885	2910;10724	6710;18198	3385;11587	1974;9273	1543;6386	3450;14928	3262;11159	4772;8976	5748;10728	4526;14953	7437;11451	5947;19452	2606;10490	5294;8291	6425;15028	3448;12266	1637;8310	2202;9235	2823;10288	2874;10237	3053;10218	3748;11461	3232;11293	2000;6759	3231;9637	2414;10842	2628;9804	4188;7938	1141;8798	2985;9460	2124;8572	3934;9212	2593;9192	3396;14760	2947;11142	4275;13855
10:23463010-23463136	1285;11838	1686;8490	1130;7862	3252;10474	1704;11155	4010;6528	1352;9898	2223;10312	1748;9068	2597;10201	1185;10582	4629;9201	1372;8217	1327;10276	3687;17704	1399;10651	1814;9831	898;8581	3385;16702	3079;11170	4645;10161	2035;14274	3271;14150	2017;14049	3882;19113	1333;9943	228;12783	4461;17235	2790;15903	1808;11846	2171;9062	2464;11022	1946;9854	1281;11297	2377;10172	2124;10413	2472;8437	1794;11303	2058;11692	1610;12565	4686;10148	1198;9777	2501;11721	1427;11343	2924;12177	1952;10834	2828;16505	1567;11795	3597;16300
10:23463161-23463265	428;5372	462;3507	218;3566	1166;4529	352;5081	1610;2539	418;4135	754;4273	371;3771	664;4411	289;4799	978;3486	887;4306	490;4287	1019;7355	389;4929	545;3841	313;4755	972;6402	1249;5152	1305;3627	636;6958	1114;6436	919;5403	1386;7659	486;4063	104;5449	1312;8331	1211;7406	602;4532	864;3770	660;4336	610;4134	899;5075	667;4633	366;4559	808;3501	664;4681	823;4804	350;4477	1143;3428	360;4373	477;4568	598;5272	1156;5162	717;4577	1030;6608	453;5044	1060;7400
10:23463224-23463409	1753;26916	2823;21671	1591;17678	7287;24393	2109;25993	8748;13656	1823;21029	3956;22025	2174;18630	3065;22629	1274;24230	8145;18307	3420;20370	2890;20937	4176;35936	2290;23487	2473;20076	1245;20378	5567;34011	6432;24433	8297;18407	2661;34240	5567;26905	7524;27155	6581;36425	2650;21156	374;26708	3167;41833	4874;36237	3338;25760	4125;20275	3177;21786	2750;21580	2882;24321	2008;24729	1710;21935	5038;16802	2985;25291	2890;23370	1068;23184	7902;20368	2055;22620	2807;21707	2230;23389	4381;26264	3500;21987	4933;32559	2525;25751	5095;35961
10:23463417-23463549	864;6261	1686;6171	1003;4809	2563;6530	668;6469	2420;3377	675;5776	1794;5954	822;4577	1592;5459	649;6161	3052;4864	1130;4840	1406;5186	1846;9588	872;6542	1155;5683	593;5606	1900;8011	1762;6294	2490;4628	3206;8317	2007;7185	2071;7212	2464;9709	1286;5543	330;7166	2588;10112	2332;9160	1295;7117	1337;5187	1410;5447	1203;5589	927;6624	1268;6139	1148;5272	1408;4025	1563;5919	1212;6287	617;5660	2834;5243	842;5751	1647;5149	1260;5397	2330;6441	1017;5399	1815;7944	976;6962	2173;9408
10:23484490-23484724	58;395	95;385	80;444	94;366	47;308	80;190	48;316	79;363	131;416	123;427	78;352	72;276	53;235	68;318	161;880	85;540	63;336	46;253	149;740	103;436	190;393	166;559	221;727	319;558	146;705	47;328	118;358	155;646	71;427	47;330	80;308	55;379	88;369	59;349	61;393	83;417	105;287	76;392	86;323	58;395	131;364	57;287	81;457	98;461	87;401	82;386	127;698	82;445	86;476
10:23983323-23983474	323;9115	158;7734	160;6973	1113;9468	108;9141	134;6955	212;8494	389;10084	292;9737	265;9586	321;10184	739;8870	340;7727	205;9139	882;16356	369;9775	318;9779	207;7109	1990;14670	1236;9179	171;9681	243;14816	588;12459	137;12388	417;16741	366;9541	57;10650	507;18939	869;16148	437;9838	571;7963	358;10984	493;9430	192;10531	259;9864	314;10367	159;7502	348;9547	1059;10577	142;9417	3604;7805	156;9296	358;9226	231;9877	754;10477	252;9010	328;13613	456;9684	492;16580
10:23983491-23983650	521;11926	241;9575	231;8446	1336;11993	222;10998	172;8000	347;10616	732;12971	289;10605	422;10996	339;11497	4510;11338	485;9930	252;10676	1127;17840	512;11912	670;11188	170;8741	2697;17611	3003;12368	183;10444	378;17687	614;14680	178;13541	492;18673	448;12158	88;12194	644;23111	1417;19187	538;12101	701;10045	1301;12873	788;11425	334;12147	236;10716	446;12174	213;9179	609;11492	619;13790	152;11932	1825;9391	221;9657	282;10790	253;11780	540;12597	272;10698	655;14822	526;11896	616;20101
10:23984675-23984778	313;3800	725;3677	592;3562	1292;4570	161;3873	1077;2548	146;3306	666;4143	545;4313	968;4462	287;3656	821;3701	494;3035	288;3812	1257;7871	274;4256	356;3522	167;2547	1076;6354	1015;3920	1323;3729	731;5549	1630;5507	188;5946	900;7318	551;3839	217;4236	310;7302	750;5956	416;3543	670;3932	649;4645	736;4081	273;4148	343;4409	314;3919	590;3183	570;3883	1130;5063	284;4294	1426;4231	291;3421	457;4076	305;3878	1007;4045	427;3512	647;6753	218;4404	1024;5547
10:23984769-23984886	383;3613	698;3540	592;3185	1034;4287	182;3775	1523;2447	246;3244	579;3804	615;4082	1090;4267	408;3733	1327;3690	639;3075	370;3918	1307;7754	329;4192	614;3487	243;2514	1192;5988	1374;3839	780;3733	713;5721	1330;4675	225;5771	1211;6831	880;3847	419;4385	728;6995	1153;5573	606;3870	817;3767	835;3998	900;3896	473;3857	586;4493	337;3546	763;3065	964;3638	1211;5299	236;4142	1835;3817	391;3347	683;3806	322;3646	1105;3989	706;3503	816;6327	356;4269	832;5535
10:25464086-25464265	127;944	67;864	67;850	133;1093	65;1097	28;752	20;907	76;901	54;927	86;1008	65;1119	27;915	85;1032	64;900	225;2322	85;1145	115;1104	56;832	272;1847	301;1222	213;791	29;1484	148;1972	60;1440	183;2212	89;943	5;1016	134;2422	259;1577	119;1037	122;720	159;1201	91;979	69;1140	62;1367	46;948	86;781	83;1240	76;1322	57;1130	398;997	42;892	74;1157	77;899	58;742	46;913	154;1858	110;1376	101;1697
10:25464282-25464433	16;358	21;346	11;334	21;446	19;402	17;299	7;361	24;423	39;396	19;400	12;400	41;345	17;385	8;399	41;987	19;563	20;367	7;335	81;766	133;512	42;395	24;563	38;774	12;675	40;952	11;347	5;386	69;852	40;625	17;413	13;336	17;434	22;431	13;446	16;496	6;351	12;295	20;474	18;519	10;448	68;363	16;356	16;448	15;362	24;346	32;384	40;748	25;497	35;714
10:25464556-25464729	1168;9193	1822;6586	1234;6780	2824;9219	1202;8640	4456;6720	1321;7595	2965;8812	1110;7910	2661;8042	992;9073	4494;8295	1319;6364	1307;7843	2756;14865	1110;9454	1791;8253	932;6037	3179;12589	3026;8793	4318;8187	1867;12618	2235;10848	3711;10685	2069;15077	1243;8011	193;9143	6207;16686	2646;12397	1832;8440	2165;7039	2379;8814	1961;9295	1044;8488	1144;9173	1179;8256	1535;7002	1763;8234	1243;8929	888;8365	3550;7846	992;7936	1361;8577	1426;9167	1380;7395	1589;8283	1496;11354	1444;9292	2925;13675
10:25464737-25464876	247;3420	337;2731	246;2640	440;3539	167;3773	1261;2324	262;2939	547;3753	145;3154	668;3304	224;3597	1456;3147	352;2775	317;3177	552;5880	287;4075	356;3044	171;2556	819;5072	737;3749	807;3014	190;5338	383;4907	320;4579	433;5881	216;3114	78;3570	1568;6697	558;4775	355;3393	435;2905	642;3690	454;3847	226;3325	216;3845	317;3135	179;2802	270;3289	291;3798	273;3789	1385;3256	209;3009	244;3579	238;3668	366;2899	244;3467	342;4611	379;3889	644;5552
10:25465258-25465486	633;9208	496;8553	1108;7095	1457;11322	559;10413	3609;5613	479;8112	1424;9538	999;9161	1959;9072	674;10158	3200;7139	1034;8030	606;8411	2138;20041	1029;9130	1026;8631	506;7001	2449;14380	2232;8945	2329;9597	3076;12862	1900;12902	1941;11930	2748;17882	861;8866	232;9876	1598;21255	1784;14886	1153;9117	1022;7585	1591;9410	1662;8862	663;8955	1041;11271	499;9131	1307;7288	679;10497	653;10603	860;9711	3918;8260	527;7951	836;10248	711;9887	1028;7403	1149;9670	1770;13717	1083;10700	1340;15046
10:25465489-25465602	52;1402	39;1118	68;1193	111;1688	51;1520	243;690	20;1201	190;1424	61;1397	114;1247	45;1545	109;1199	82;1366	52;1182	231;2780	50;1445	101;1290	50;1254	197;2396	163;1339	65;1379	128;2112	239;2367	140;1781	177;2346	89;1250	50;1487	109;3466	175;2349	65;1205	113;1285	159;1409	92;1417	44;1368	81;1715	47;1205	91;1142	64;1428	103;1757	45;1449	223;1263	29;1155	47;1411	56;1429	69;1122	73;1404	159;2079	105;1576	99;2350
10:26504964-26505086	117;4075	241;3153	242;3326	623;4385	158;3806	1447;2375	284;3646	535;4164	219;3984	284;4274	343;3665	979;3074	363;3338	300;3800	904;8463	172;4548	215;4546	129;3622	575;7034	689;3797	837;3741	1796;5082	745;5106	133;5633	684;6717	512;3860	80;4606	222;10011	418;6932	310;4208	531;3346	399;3912	593;4647	142;4183	82;4054	260;4099	109;3301	477;4334	653;4953	118;4455	1185;3199	260;4183	742;4074	302;3562	285;3470	563;4284	814;6624	250;4865	327;5811
10:26505122-26505291	217;9677	492;7933	203;7927	1505;9453	115;9781	1455;5882	255;8536	888;9675	537;10265	229;10763	662;9333	2185;7885	457;7955	266;8592	565;18372	237;9816	284;9347	173;8758	2153;17012	1823;10454	180;9287	1874;12917	1950;12525	83;11926	355;16408	812;9013	89;11687	209;20064	541;15388	264;9474	1099;8629	747;10654	873;10309	220;9429	178;10374	287;10870	193;7414	157;9406	1131;11916	95;10090	2917;7819	384;9305	372;10316	708;9609	452;7783	281;9055	417;14489	416;11660	279;14292
10:26505329-26505390	15;1123	38;1010	12;1160	159;1110	5;1286	140;901	40;1155	79;1424	34;1395	35;1456	33;1193	32;995	26;1335	57;1133	64;3145	23;1450	56;1288	29;1417	102;2064	111;1676	78;1307	73;1525	334;2175	27;1677	35;2406	96;1286	6;1514	12;3019	60;2241	24;1293	72;973	79;1427	76;1308	31;1458	20;1553	32;1369	21;1085	19;1531	41;1520	3;1393	346;1322	34;1042	42;1578	99;1407	30;1129	52;1322	39;2472	29;1459	21;1811
10:26505435-26505673	920;13352	1475;12243	476;10383	3212;14574	798;14034	2671;8643	543;11987	2164;14833	2104;13327	2173;14015	1073;13055	3943;11710	1456;11393	921;12717	2032;25763	1273;15759	1316;12869	695;9741	3106;19426	3111;12857	917;12737	2946;18790	2740;16428	667;16525	1221;21454	1744;13255	272;15064	659;27689	1872;20486	1159;14665	1490;10838	2240;14439	1829;12840	640;14264	593;14275	1554;14445	875;10328	809;14627	2405;14385	299;14190	4625;13862	873;12045	1509;14523	1767;12930	949;11386	1221;13574	2006;20997	986;14520	1641;19697
10:28034039-28034178	658;11173	355;10441	346;8871	2557;10298	1100;10405	741;7510	210;8978	450;9975	624;10513	609;10675	434;9711	3544;10118	552;7796	800;10190	1207;18405	301;11212	782;10370	312;7195	2830;16355	1090;10133	299;10405	821;14234	737;13826	235;13726	834;17273	404;9450	156;10619	470;17893	1600;14292	652;9769	1848;10135	1107;10620	1184;9367	437;10485	487;13235	451;10669	475;7510	719;10556	455;11935	269;11136	1711;11041	709;9167	583;10921	435;10591	847;9317	444;10430	823;16869	574;10530	915;15212
10:28034183-28034264	220;2096	106;1552	156;1756	620;1816	119;1806	753;1453	80;1549	121;1674	243;1802	146;1900	130;1701	1061;1626	154;1553	204;1883	340;2955	110;2001	228;1532	104;1532	634;3045	664;2007	373;1914	1160;2359	231;2908	318;2408	222;2897	228;1634	171;2054	329;3496	472;2754	189;1869	389;1804	405;1952	308;1704	154;1699	119;2140	134;1813	133;1243	157;1950	216;2372	112;2203	532;1832	113;1463	289;1765	196;2068	331;1759	198;2018	247;2807	235;1957	271;2869
10:28957404-28957559	57;3440	530;4068	524;3768	962;3777	599;3719	28;2846	57;3925	283;3938	324;3601	373;3911	668;3839	44;3327	78;2597	429;3404	620;7250	125;4580	299;3721	161;2566	817;6790	896;4115	76;4277	1071;3476	745;4530	1433;5665	526;8465	46;3635	149;3719	88;7160	370;4776	177;3575	181;2791	124;3504	585;4019	65;3696	156;4074	601;3828	76;3478	1143;4297	152;4270	133;3345	1566;3520	173;3552	967;3948	281;3747	195;3356	290;3812	435;6395	199;5147	125;4426
10:31609731-31609939	75;7739	851;8252	496;9341	936;7884	109;7331	5;5309	58;6563	427;7282	444;7940	77;7907	242;6750	37;7609	24;4926	193;8489	673;14046	93;9975	185;7714	99;4848	1422;13170	1242;7681	24;8203	1189;11413	536;11662	181;10406	645;14973	285;8376	12;7751	42;14150	201;10519	120;6524	374;7166	27;8644	505;8363	91;8580	70;10333	497;8315	245;5992	208;8190	258;9390	38;8163	582;7464	185;5651	548;7683	103;7041	267;5255	282;7205	91;13667	219;9424	671;10718
10:31609955-31610099	52;2405	143;2568	223;2952	224;2683	21;2343	8;1746	19;2244	90;2346	115;2229	74;2213	63;2253	29;2587	32;1505	47;2877	108;4339	13;2827	19;2504	30;1342	230;3909	357;2369	27;2605	277;3421	310;3876	90;3449	264;5295	108;2451	6;2201	18;5013	145;3212	83;2329	111;2175	9;2742	206;2268	13;2486	42;3330	37;2575	85;1963	196;2542	103;3029	20;2608	156;2531	97;1845	168;2132	45;2418	99;1788	60;2298	41;4353	69;2707	285;3124
10:43249919-43250093	124;4708	117;4192	587;3959	130;5215	907;4700	37;3701	49;4576	170;5156	315;4311	143;4179	109;3513	43;4551	118;3168	101;3641	481;10251	114;5657	154;4856	318;3988	234;8424	1337;5047	55;4406	142;7283	203;6458	44;6792	1989;9417	83;4384	40;4946	90;8202	400;7599	171;5330	615;3959	600;5453	330;4907	84;5120	167;4585	228;3653	67;3724	298;5130	776;5258	46;4957	1397;3487	134;4595	210;4902	216;4608	118;3657	125;4750	1147;8999	363;6133	241;8523
10:43250108-43250210	73;2700	37;2290	134;2458	32;3506	132;2795	8;2470	19;3096	25;2700	230;2356	41;2358	28;2134	20;2298	29;2097	103;1869	217;5905	45;3078	75;2601	83;2429	92;4832	665;3122	12;2823	100;4059	112;3960	25;3812	703;5308	35;2357	12;2803	27;4190	93;4549	50;2787	191;2171	264;3115	114;2903	20;2880	56;2856	44;1923	12;2148	96;2515	197;3280	19;2976	435;1966	50;2646	66;3018	45;2593	58;2231	45;2253	489;5040	200;3312	69;4778
10:43428380-43428643	1520;19863	2459;14083	879;14836	3624;19649	1931;16225	4266;12077	1162;17528	1343;21392	492;14989	1232;16218	969;13054	459;17901	1407;11814	1495;14822	1760;19022	1137;18257	1473;15620	1734;12625	4033;23653	2458;16941	336;14164	728;23994	2813;16630	407;18528	3511;23240	1176;16596	7073;17104	1386;24649	3337;24832	2177;20430	2085;15268	3725;16695	3064;17383	818;16886	1060;18415	1133;12170	952;12357	3132;16418	2852;19877	1133;18372	3871;16104	1863;16396	1279;16814	2589;16200	1770;13894	1728;16862	3581;23225	1679;18795	1808;24426
10:50817635-50817728	417;4585	711;3042	639;3308	1093;3322	360;3585	71;2854	229;3263	589;4096	571;3680	456;3751	242;2919	771;4539	315;3738	429;3301	742;5463	214;4183	415;3091	260;3974	1104;5382	1300;4330	166;4000	711;6583	841;5169	163;4026	464;5481	491;3881	32;4252	170;5590	565;5572	580;4476	470;3136	722;3841	715;4164	293;4440	341;3895	248;3018	308;3327	367;4278	1001;4505	235;3849	2092;3395	532;3757	408;3737	643;3761	648;3313	1009;3956	1167;5986	432;4599	710;6443
10:50817770-50817978	927;12055	1366;8655	625;8727	2187;10941	585;11047	103;8112	410;9156	932;10897	923;10509	946;10943	315;8800	1555;10601	695;9166	420;7906	1184;14910	777;11903	919;9745	357;9146	2352;14998	2038;10187	231;10011	1941;16500	1813;11726	204;12462	958;14491	885;10298	58;12264	489;15657	1186;15230	1210;12177	1244;9400	1664;12741	807;9773	882;11390	967;11524	367;8481	388;7732	654;10892	1813;12577	287;10721	3137;10253	1063;10736	848;11261	1057;9802	690;9010	1458;9799	2323;17411	622;10844	1129;17851
10:50820947-50821099	204;5612	254;4062	506;5141	1455;5506	361;5067	78;3754	129;3997	155;4875	323;5598	670;4796	138;4085	1121;4788	144;3726	193;4155	431;7617	243;5171	236;4015	204;3870	846;7901	222;4818	103;5288	353;7134	892;7148	911;6933	349;8388	230;5026	143;5179	168;7167	568;7158	290;5827	368;4752	741;5819	396;5039	334;5117	158;6174	110;4269	628;4004	195;5840	355;6124	117;5802	493;5092	333;4666	276;5462	196;5408	305;4322	208;4590	357;8670	202;6052	421;8374
10:50821151-50821222	36;982	36;812	116;1137	122;919	52;1139	15;882	30;872	31;1027	43;1135	96;1000	26;894	242;959	39;999	30;935	116;1703	24;1041	34;754	29;1110	124;1420	29;1013	26;1043	34;1472	141;1606	20;1149	57;1713	38;1060	12;992	14;1494	77;1635	42;1022	60;886	210;1256	87;1211	48;1073	27;1206	26;887	42;858	63;1097	46;1240	21;996	234;949	49;864	32;1108	36;1046	67;886	22;918	122;1905	43;1208	41;1692
10:54068324-54068750	1524;26763	4466;19496	3436;24958	3775;24577	1005;25688	300;19096	1686;20682	1755;20329	2740;27868	2533;25471	1341;21996	3328;25302	1447;16567	2182;25026	3604;34738	3467;26891	2649;22566	1458;16854	5098;38557	4806;24018	1219;24125	11257;31539	2979;34171	6062;33426	2619;38787	4497;25574	5294;23609	7258;33988	4900;29544	2305;23215	3630;24700	5543;29856	3453;27471	3288;30051	2160;39573	2064;23482	4322;19088	2422;28693	1367;33426	1024;28174	1914;24813	2424;25516	2300;27986	4795;25142	1807;19458	3323;23617	3501;42833	1730;28148	6016;38364
10:57387401-57387517	109;2694	143;2200	175;2818	481;2540	67;2579	130;1701	78;2321	214;2467	680;2475	326;2394	238;2312	128;2159	166;1803	154;2818	620;4142	199;3179	179;2280	288;1567	198;3898	242;2136	67;2484	200;5061	571;4238	296;3803	405;4350	178;2749	275;2507	324;3449	334;3755	209;2248	376;2518	484;2661	306;2772	126;2615	201;4175	120;1844	115;2030	301;2015	304;3426	295;3062	557;2479	212;2026	280;2731	120;2692	203;1957	179;2715	321;4673	317;3098	254;3991
10:57387598-57387788	995;10285	1052;6659	1539;8586	2549;9450	664;9159	2802;5563	594;7458	2485;8565	2299;9397	2694;9039	1567;8250	3865;8008	1357;6144	1348;9178	2524;12276	1298;10203	1565;8120	1119;5778	1874;12469	1556;7088	328;8519	2956;14561	2561;12363	4457;10819	2313;12202	1479;9587	1753;10286	1535;10358	2013;11020	1759;8870	2447;9689	2783;10487	2347;8751	1272;10018	1627;14657	1293;6828	655;7175	2347;8356	1604;11584	1622;10234	3106;8530	1213;8045	2248;10116	1406;8550	1598;7358	1968;9704	2210;13935	1148;9031	1980;14021
10:57387895-57388018	71;1485	90;1312	83;1420	324;1445	45;1612	325;896	76;1203	190;1394	223;1674	144;1583	106;1267	274;1324	85;1103	65;1506	247;2673	95;1648	125;1186	99;913	176;2550	163;1284	29;1653	479;2671	391;2455	207;2109	376;2532	160;1513	160;1446	235;1939	234;2263	168;1356	266;1665	379;1860	255;1342	105;1726	138;2569	82;998	44;1172	131;1357	128;2142	73;1733	430;1405	84;1249	106;1838	112;1501	103;1225	67;1382	151;3132	102;1688	201;2438
10:57388064-57388144	28;1117	32;714	45;1027	187;1061	15;1036	75;568	10;945	93;832	106;1201	130;901	58;932	332;849	56;733	25;961	135;1728	96;1082	58;799	33;707	127;1709	80;858	17;1172	436;1765	322;1997	11;1193	305;1921	54;995	16;970	173;1210	145;1665	48;971	106;1064	189;1285	103;986	39;937	73;1579	35;800	25;802	104;937	50;1339	20;1132	241;856	28;812	46;1252	72;1039	48;709	64;961	138;1840	56;1049	65;1662
10:57389612-57389800	63;2325	115;2007	319;2682	514;2659	88;2380	826;1437	58;1810	130;2301	61;2792	230;2338	105;2031	699;1824	128;1681	181;2457	393;3520	123;2780	181;2269	82;1204	343;3823	406;2130	1119;2216	1779;3800	501;3583	1625;3499	192;3498	127;2478	669;1985	574;2359	308;3002	199;2050	369;2652	204;2822	326;2228	100;2614	155;3521	97;1798	637;1825	211;2148	97;2727	90;2589	735;2266	66;1957	81;2287	242;2490	79;1960	316;2404	456;4005	163;2490	347;3336
10:57389850-57389937	106;1120	113;985	318;1487	379;1228	49;1043	530;666	60;945	123;1111	262;1272	307;1041	113;970	488;903	137;812	71;1325	311;1704	155;1268	156;1018	64;730	299;1776	306;1023	505;947	503;1751	290;1967	943;1599	128;1677	168;1286	286;938	289;1231	218;1496	154;964	261;1198	184;1419	322;1174	125;1381	195;1944	73;865	345;861	148;1101	104;1132	84;1280	461;993	58;876	90;1254	140;1224	176;1064	287;1096	393;1945	191;1322	384;1819
10:57390156-57390458	765;8800	1250;6370	1355;7669	2521;7196	487;8389	3244;4624	428;7066	987;7527	1255;9429	1878;6910	636;7546	3101;5398	874;5744	708;8678	1955;13632	963;8789	1282;6642	586;5781	1921;13190	1743;7230	3044;6428	3371;13639	2563;13551	3301;9191	1229;12577	1233;7714	1081;7218	554;12385	2155;10820	1252;7360	1378;8746	620;10664	2004;7542	1128;9113	1894;13315	782;6845	960;6173	990;7528	1322;10349	386;9786	3131;6236	613;6862	554;9342	1594;7953	945;6669	914;7449	2611;13911	779;8540	1535;13736
10:57390531-57390878	476;10306	982;7151	433;9227	1334;9721	259;9580	2231;5435	210;8287	608;9004	388;10685	920;9191	402;8855	3176;7536	633;6363	380;9727	1328;15173	542;10927	693;7750	317;6591	1190;15299	1216;9575	440;8661	2094;15889	1116;16929	1098;12836	750;14190	720;9168	602;10095	491;12881	1361;13748	704;8758	736;9698	346;11373	979;9676	502;10832	758;14912	708;7694	650;7500	586;8641	775;13356	283;11291	2000;8227	392;8811	319;10401	813;9437	659;7145	487;9830	1710;15638	619;11088	1179;16234
10:60936619-60936879	611;5811	1055;3886	1329;4499	2074;5346	329;4940	2341;3050	197;3219	879;4272	1150;5222	1403;4696	569;4584	3161;4617	604;3347	391;3831	1471;8044	582;4686	1015;3912	473;3386	1752;7584	1424;4050	2665;5123	1486;9602	2291;8326	671;6725	1791;7360	646;4725	51;5101	1195;7591	1789;7209	882;4398	1037;4297	1929;7354	1265;4305	542;4907	1138;7377	713;4137	410;3791	732;4626	2128;6102	388;6137	2230;4651	540;3883	1093;5392	670;4279	870;3546	948;4288	2363;8749	683;4572	1358;8530
10:70319921-70320079	15;2540	22;2940	144;2965	452;3532	32;3373	9;2282	30;2777	20;2640	330;2135	22;2790	57;2275	19;2300	30;2214	158;2034	52;4983	57;3598	62;3126	41;1753	80;5401	282;2529	22;3124	135;3522	38;2384	34;3674	120;5653	28;1797	42;3497	16;3394	105;4804	54;2841	63;1808	223;2441	85;2404	58;2207	21;2004	45;1851	42;2541	65;2821	59;2890	100;2759	27;3479	110;2774	34;3307	32;3122	48;2458	64;2925	84;5134	40;3631	74;4106
10:70320126-70320201	25;1424	23;1603	59;1505	454;1860	55;1822	6;1015	38;1478	31;1115	118;1188	33;1249	44;1061	12;1091	32;1430	21;923	114;2655	44;1677	67;1281	57;902	42;2312	291;1363	32;1686	40;1771	25;1244	12;1580	113;2556	10;859	3;1548	44;1603	104;2376	57;1665	104;846	47;1200	53;1323	39;1180	22;833	24;797	41;1306	29;1380	25;1269	23;1225	271;1326	65;1525	39;1386	32;1659	51;1213	91;1625	56;2031	45;1635	34;1860
10:71332575-71332868	286;7559	370;7084	563;6601	1745;8861	548;7243	82;5354	257;6373	601;7315	515;6817	860;7940	225;6472	1101;7542	613;6740	299;7103	607;11436	287;8060	338;7389	193;6891	1780;12751	1864;8796	180;8931	1192;11791	1045;10953	756;11318	797;13657	539;7037	85;8183	272;13279	831;12728	627;8372	540;5385	666;7045	937;8640	419;7682	745;7566	284;5949	149;6672	622;8484	365;10666	460;7323	2281;8451	336;7106	488;8111	419;8485	544;6206	594;7535	1601;13396	653;10334	888;13143
10:71333020-71333073	37;868	18;620	49;941	93;855	65;759	41;718	9;698	103;791	53;798	13;649	10;596	11;715	41;690	31;813	47;1241	28;879	30;633	13;761	69;980	190;1045	82;812	40;1180	136;1346	6;1185	50;1238	29;606	6;737	15;1155	83;1144	42;816	32;590	56;955	57;905	23;793	26;802	105;552	8;670	20;677	16;964	11;787	50;754	44;785	15;721	45;713	56;734	17;669	91;1257	28;1044	29;1326
10:72200439-72200717	609;13085	1828;13435	1012;12714	2785;15175	375;14102	263;10628	507;13125	1004;11265	1792;12418	1107;13911	433;10048	2935;11558	592;9798	553;11718	950;18562	838;13892	882;13551	574;9472	3731;22459	2274;12212	2431;12520	423;15065	1696;12430	463;18271	1373;21120	411;9799	599;14150	1477;16520	1214;18214	945;14306	1534;10540	732;11510	944;12342	483;12678	490;11316	307;9183	415;10311	1370;13226	437;15762	485;12991	2878;14794	760;13960	1015;12971	693;13016	671;10524	470;12797	1857;23000	801;15609	824;20710
10:72200737-72200786	139;1348	285;1178	407;1491	477;1472	171;1514	28;950	101;1352	150;1059	373;1031	252;1310	153;1174	215;1164	155;1309	179;1334	276;1929	224;1495	128;1317	142;1356	463;2312	326;1546	328;1231	393;1594	448;2151	224;2097	177;2066	125;1120	236;1813	92;1520	280;1603	255;1432	194;1029	319;1206	193;1339	159;1397	107;1303	114;878	59;966	347;1485	278;1722	118;1470	714;1431	139;1352	218;1219	151;1357	178;1134	144;1346	409;2699	233;1592	210;2176
10:72200854-72200942	371;2184	685;2136	664;2405	1018;2825	155;2307	46;1954	267;2222	396;1981	242;2441	632;2566	330;1988	192;2088	454;2189	249;1942	539;3755	385;2203	434;2780	359;2077	1025;4049	754;2514	217;2779	532;2415	771;2783	228;3522	751;4571	335;1730	590;2879	276;3216	712;3535	436;2491	466;1613	683;2420	454;2314	239;2418	210;2064	233;1882	226;1813	978;2477	596;2819	372;2531	1453;2463	328;2199	516;2845	523;2974	504;2065	271;2428	970;4408	409;2338	774;4065
10:7451683-7451881	41;3208	82;3136	39;2494	233;3700	38;3303	1038;2126	49;2362	113;3373	22;3047	22;3637	13;3162	4;3155	23;2155	19;3145	14;5210	110;3233	14;3189	19;1539	342;5322	423;3428	4;3526	328;4023	554;3767	22;4439	432;6954	75;2983	221;3293	34;6134	152;4239	86;2801	72;2694	282;3101	151;3476	20;3098	69;3318	41;3028	510;2600	36;4151	178;3595	25;3270	1470;3242	29;2592	153;3271	282;3034	36;2430	86;3002	197;5821	35;3858	49;4230
10:7453551-7453630	6;371	27;387	9;474	57;384	25;435	69;233	9;348	15;432	43;443	6;420	7;380	6;397	22;456	26;435	12;500	6;464	3;341	20;393	15;572	23;521	73;372	29;502	30;667	4;473	41;738	10;277	72;340	13;645	18;538	2;357	2;232	54;418	30;363	6;424	6;279	14;393	14;255	33;395	57;504	2;315	149;346	9;386	29;343	12;375	5;291	11;406	38;585	26;508	9;538
10:7454394-7454497	171;2723	202;2729	242;2185	490;2521	175;2892	494;1030	176;2589	191;3088	256;2661	144;2937	146;2627	957;1752	223;2452	144;3055	362;4467	278;3526	317;2391	206;1951	333;3732	586;3032	101;2709	247;3957	724;3457	59;3621	307;4873	104;2313	39;2612	226;6373	616;4561	197;2787	288;2354	245;2223	206;2715	120;2518	155;2296	153;2987	445;2124	87;2781	85;3477	76;2489	404;2161	133;2366	110;2977	277;2965	118;2072	239;2478	296;4402	206;3476	224;4441
10:7454527-7454736	482;8919	754;9455	339;7833	1468;10257	267;9357	2557;3640	685;8606	494;10727	596;7590	455;9115	359;8662	2947;6011	474;7622	335;9958	950;15549	523;11282	842;8365	331;5981	1478;14118	1814;9254	305;9778	427;13234	2232;10328	208;13164	1841;15713	348;7994	139;9668	368;18644	1206;14283	476;9825	863;7616	729;8473	632;8769	356;8928	619;9001	458;9329	1366;6462	356;9874	271;11442	188;9054	3341;7843	306;8875	389;10769	1282;9124	458;6790	546;8756	1471;14364	490;10965	569;13856
10:7708695-7708963	533;10394	905;8084	422;6744	451;9827	156;8880	2331;6204	219;7154	393;10626	97;8000	338;7603	244;9587	604;8171	437;8789	605;7495	1057;12753	314;8170	519;8554	357;9039	2105;13443	4009;12193	3622;8662	2438;13078	2813;13681	234;10139	844;15589	272;7137	710;10338	312;17410	1503;17190	999;12180	1019;7197	1894;10223	1106;8806	118;9062	254;6641	265;7487	394;6856	526;11160	1029;10337	223;10562	5010;10267	168;7846	261;8460	1136;9755	342;6432	390;9794	2328;12991	530;9030	718;16135
10:8079200-8079357	270;2228	222;1675	226;1935	556;2092	142;2212	75;1782	130;1751	540;2286	351;1965	383;2066	196;2101	730;1928	167;1489	285;1768	342;3617	280;2477	343;2128	150;1522	539;3277	383;1856	694;1651	609;2810	581;2402	842;2441	662;3663	273;2013	254;2404	527;3335	451;2796	358;2066	316;1830	509;2376	364;2155	172;2190	141;2132	227;2244	460;1681	400;2199	448;2275	258;2380	657;2071	230;1926	326;2143	311;2023	225;1503	274;1846	453;3387	403;2593	287;3030
10:8079365-8079481	506;4094	934;3413	543;3615	1228;3911	321;4091	228;3347	307;3556	716;4334	759;3920	989;4082	438;4041	1219;3450	455;2675	955;3723	744;6817	764;4290	663;4069	266;2914	1062;6319	928;3853	1689;3514	1483;5152	1201;5298	2795;4980	1479;7425	694;3881	262;4507	1384;5665	899;5045	627;4101	811;3555	1008;4456	756;3948	537;4299	333;4467	614;4002	988;3083	894;4076	731;4147	830;4296	1857;4018	556;3855	613;3854	772;3837	442;3038	574;3609	797;6625	437;4968	793;5774
10:8092000-8092200	389;8140	203;7570	413;7544	2566;9546	461;8085	29;7155	231;7221	704;8455	1261;8331	636;8393	516;9587	4234;7041	509;6850	721;8183	805;13371	658;8823	980;8236	552;6631	1546;13792	2417;8043	115;8979	3316;9601	1852;11982	3113;11091	2288;16035	533;7564	209;9211	353;16424	812;12446	672;7984	1089;6618	1039;9222	1374;8142	592;8154	731;8755	801;7978	182;6487	1151;9205	1228;8980	218;9682	3443;7462	827;7535	924;8326	269;8922	554;6126	904;9606	1705;14367	1134;8063	805;12954
10:8095325-8095837	1419;37397	2971;30647	2412;25949	8967;35217	5089;32398	109;23299	723;28061	7758;37035	1854;30617	932;32846	1407;33565	16635;29309	968;27734	1865;33180	4221;43821	2998;34793	1946;28746	1743;26322	2697;48375	7110;32037	268;29742	14386;40919	5705;37522	10021;37774	4712;54579	895;30087	1922;36519	764;64880	1931;52151	2186;35910	4598;27795	3830;34773	4202;30967	845;31174	967;29838	5113;28479	665;28164	3430;34029	5818;36644	2851;32235	14053;30925	2945;33574	5689;34471	758;30065	2786;25592	3008;31789	4940;46108	3225;35284	3928;49348
10:8096215-8096485	266;10208	644;9753	609;8533	2009;9722	1453;9632	24;6632	120;8092	1539;10519	1209;8917	191;9659	228;9854	3333;7300	216;6692	356;8865	450;14606	387;9485	373;8247	195;6545	723;13469	1130;9582	58;9304	2779;10461	1512;11655	431;12595	635;16792	319;8255	343;9709	123;16662	204;13515	422;9363	781;7404	727;9876	1058;9111	124;9517	198;9354	453;9210	95;7319	407;9718	1297;9758	605;8584	3180;8333	560;8244	920;9055	124;9453	449;6312	237;8773	1496;15610	879;10752	470;13072
10:8096623-8096679	125;2147	147;1924	114;1855	671;2066	281;2050	6;1562	33;1644	253;2256	151;1810	61;2018	102;2148	639;1304	35;1393	80;1920	225;3800	148;1961	135;2196	24;1076	260;3448	398;2016	28;2479	384;2395	271;2148	253;3182	344;3857	57;1924	293;2136	58;3317	53;2968	146;2122	208;1722	225;2234	269;1932	44;1983	100;2267	227;1861	63;2044	80;1822	380;2118	213;2106	833;1929	158;1665	466;2055	35;1767	197;1469	46;1830	459;3384	278;2557	42;2818
10:90966879-90966948	55;1350	26;1173	273;1379	355;1176	29;1312	15;1175	27;1155	234;972	225;1343	43;1084	146;1007	9;1467	163;934	23;1535	49;1959	299;1382	18;1457	12;1143	80;1625	47;1420	235;1250	1019;1800	104;2512	548;1785	47;1947	58;1263	69;1222	402;1688	63;1865	50;1182	53;1354	316;1737	35;1621	132;1414	8;1715	21;897	261;989	80;1384	25;1939	20;1368	61;1311	116;1246	223;1191	24;1402	157;1184	75;1240	107;2323	216;1205	132;2373
10:91295089-91295216	276;3995	135;3400	194;3729	620;3759	145;3633	60;2958	152;3369	186;3519	96;3857	247;3032	224;3135	87;3185	211;2930	176;3381	388;5692	272;3982	276;3669	114;2872	879;5677	655;3594	75;3991	173;5348	766;5098	135;4755	258;5343	428;3388	250;3959	204;6205	471;6095	254;3920	367;3026	695;4896	441;4102	185;4097	206;4552	243;3064	193;3040	269;3285	206;4575	124;3810	228;3543	345;3424	161;4056	163;3826	168;3030	188;3593	315;6475	278;4269	337;6864
10:94180311-94180557	907;10093	2296;8331	2236;10316	2935;13278	1275;11942	4901;6238	988;11865	935;7335	1872;8352	1474;7748	937;7210	4425;7444	744;8723	1140;7876	3609;16855	2180;11203	1749;12737	1154;7612	3532;18933	2873;10610	5698;9933	3664;8653	1999;10528	1820;11813	3630;21657	649;6705	2166;9794	4254;12230	2059;14352	1122;10770	1320;6498	1744;9344	1710;9233	1008;8891	574;8825	992;7611	4519;10942	1552;10972	1391;10835	694;10223	2704;10055	1678;10930	2605;11342	1854;11319	1689;10243	1655;9827	3284;18181	1495;11273	2087;14006
10:94827946-94828070	138;2041	154;2034	232;1971	393;2510	364;2432	128;1778	105;2296	169;1751	151;2042	95;1665	89;1829	985;1666	133;1537	96;2075	331;3643	171;2482	118;2090	90;1521	482;3381	266;2023	904;1936	874;2663	340;2495	439;2744	214;3633	117;1758	135;2274	413;3047	154;3250	173;2260	245;1688	161;1949	243;2221	132;2172	98;2040	62;1883	578;2368	180;1946	218;2075	235;2198	424;2624	182;1986	171;2210	189;2280	137;1980	95;2259	416;3773	237;2638	285;3097
10:94828098-94828271	394;7665	889;7489	1482;7442	2662;8824	457;9229	59;6648	227;8073	624;7109	639;8757	559;7360	364;7074	3371;5722	976;6061	491;8520	1964;13058	868;10684	567;8880	457;5967	1675;12903	1899;7854	2847;7154	1841;11523	1482;10222	161;10431	1727;13790	509;5967	144;9527	682;13857	863;13989	921;9078	918;6500	478;8624	938;9160	253;8459	367;8772	706;7709	1330;9250	821;8051	1583;8647	941;8198	3059;9197	1193;7750	913;8941	1000;8894	382;7584	419;8347	2174;14537	515;9909	658;10905
10:94833037-94833114	135;2117	125;2149	164;1766	458;2421	66;2191	17;1338	71;2171	64;1781	210;1707	139;1752	114;1616	64;1957	73;1323	97;1964	163;3163	136;2366	211;1927	75;1250	360;3175	481;1898	711;1919	198;2954	299;2188	84;3165	344;3358	80;1498	46;2180	485;2424	294;2748	177;2391	230;1639	213;1903	174;1898	77;1784	90;2082	109;1687	868;2103	160;1969	149;2251	93;2251	104;2279	194;2002	110;2252	113;1941	114;1909	82;1749	160;3136	153;2477	128;2609
10:99531623-99532021	565;20169	355;15221	470;15236	2630;25043	219;20590	240;12642	522;15643	478;16759	1524;15859	486;18039	749;14261	1426;20582	736;15721	352;14381	1401;26721	474;19216	604;17917	506;16480	3682;27439	4265;19352	1021;16927	1347;23085	991;22641	601;22646	732;26715	1131;14157	772;24833	575;26803	1695;29399	1180;22244	621;14961	1652;19458	632;17923	1043;16577	379;14932	641;12261	401;20082	776;21175	543;22696	384;20670	618;20785	947;22161	844;19631	427;16401	476;15644	803;19868	1164;25225	834;19246	1212;31641
11:101454501-101454582	184;1217	107;902	300;1029	128;1176	49;1050	113;1031	59;987	120;867	48;877	281;991	157;712	496;832	197;1133	124;1046	309;1783	109;1038	184;835	76;754	318;1265	260;878	84;1135	156;1715	398;1369	63;1830	391;1887	259;754	26;1106	311;1750	394;1427	168;1191	819;1691	238;1100	239;1025	160;1209	176;1503	97;796	160;1348	155;1200	131;1352	74;1463	426;812	174;1016	147;1024	161;868	161;830	78;920	336;1912	145;1191	231;2154
11:101454621-101454836	278;3641	235;3549	419;3169	317;3374	80;3311	109;2799	74;2926	231;2696	149;3149	277;3201	303;2700	1313;2531	282;2845	141;3543	497;5523	171;3543	365;3168	120;1957	896;4934	564;2461	158;3264	395;5623	864;4319	89;5455	605;5988	451;2964	21;3246	616;4899	565;4449	250;3243	1594;5528	402;3630	466;3515	204;3722	297;5060	174;2858	253;3474	332;3418	202;4085	100;3830	760;3045	200;3016	203;3348	302;2914	280;2738	171;3209	497;6273	295;3664	463;5979
11:105481122-105481238	389;4650	386;3958	603;4851	708;4094	152;4612	1839;2696	55;3657	352;3466	143;4981	637;4134	243;4195	670;4213	255;3488	342;4119	513;6667	230;4583	420;4235	183;3126	585;5756	524;3539	739;4554	1055;7038	433;6995	462;7979	317;6853	481;4871	25;5277	184;8169	902;6526	380;3900	1649;5169	469;5929	646;4761	334;5548	486;7577	300;4188	664;4385	243;4474	568;6299	153;5651	1273;3327	483;4632	205;4352	501;4030	193;2986	215;4354	921;8415	281;3914	1456;8429
11:105481241-105481427	838;19477	1500;16917	2100;15061	3409;16674	1095;17110	5822;9195	365;15934	1873;15026	771;18920	2108;15809	811;17015	5029;15888	759;11368	1069;15896	3347;27348	855;19257	1629;17078	613;10099	2216;24357	2271;12482	507;17971	8430;26917	1230;21803	868;30758	1142;28189	1758;19240	175;20683	718;27274	2400;23375	1411;17381	6025;22516	1827;20301	2021;15711	1503;20352	2081;29871	1240;17436	2369;16722	1032;19022	2827;23492	478;20947	4878;13922	1573;17435	1220;17465	1965;16973	889;13479	928;17752	3596;30376	1078;17734	3638;31643
11:105481455-105481563	144;1849	203;1623	365;1536	347;1565	56;1775	541;783	105;1620	207;1491	201;1747	165;1459	168;1595	444;1347	97;1008	130;1599	493;2846	346;1800	121;1583	141;864	346;2660	209;1266	528;1793	941;2981	159;2731	182;2851	322;2846	260;1676	24;1769	42;2222	295;1993	166;1631	694;2160	220;2098	228;1599	127;1793	346;2860	210;1662	345;1539	142;1854	150;2102	171;1913	438;1317	204;1583	261;1566	276;1549	220;1557	149;1616	583;3116	257;1847	562;2753
11:110584029-110584227	103;1907	83;2510	207;2725	131;2236	32;2134	36;1859	32;2139	47;1825	49;2618	115;2186	96;1906	151;2121	94;1780	95;2454	161;4369	70;2684	114;2134	48;1586	303;3672	501;2377	640;1960	40;3535	184;3806	70;4813	136;4329	45;2039	4;1848	292;4036	217;3012	111;1789	228;2211	247;2417	180;2566	93;2761	97;3137	116;2256	142;2140	84;2374	61;2912	47;2530	61;2348	66;2169	78;2404	107;2441	98;1650	112;2108	183;5029	88;2745	113;3801
11:111411024-111411115	257;1228	341;1310	185;1082	474;1277	193;1075	401;1199	190;1177	206;1039	377;1074	341;1086	334;979	354;1233	224;1032	183;1232	604;1961	170;1500	461;1320	134;1015	444;1855	371;1271	123;1260	226;1774	420;1862	813;2103	421;2056	368;1175	858;1351	912;2153	712;1923	355;1183	284;1000	200;1192	497;1317	387;1346	151;1461	367;1305	285;1336	339;1007	299;1701	176;1500	696;1096	299;1045	356;1045	202;1253	240;1011	327;1039	367;2006	268;1463	800;2056
11:111411123-111411551	488;18825	370;17255	314;14448	4836;21417	439;17293	228;16537	323;16732	343;17823	849;16156	583;16301	658;15751	395;20326	526;17332	283;15976	933;29417	360;20764	834;19930	384;16725	5001;29058	5035;20200	129;15906	410;31265	737;27228	399;28667	676;27061	540;15106	1166;21706	1107;35411	1343;34745	872;20218	845;15593	681;19736	1029;19001	548;19902	320;20284	524;16462	368;18633	589;17542	409;24885	200;20701	5792;18961	707;18337	1110;17760	382;17163	448;15933	532;17661	687;28009	971;20337	1373;37930
11:111411590-111411692	204;5496	71;4828	120;4408	1107;5542	131;5239	11;4914	73;5470	76;4807	512;4314	139;4233	126;4111	62;5623	165;4520	113;5223	204;7410	162;6466	248;4850	98;4452	1102;6314	1180;5704	52;4467	131;8138	187;6732	61;7610	166;6272	162;4618	56;5097	153;9279	413;8772	242;5833	335;4627	121;5123	256;5024	123;5456	97;5412	223;5059	70;5092	276;5638	262;6399	57;4849	1346;4453	219;4466	104;4371	139;5001	232;4001	109;4606	244;6607	245;5346	434;10733
11:111411728-111411894	484;13216	253;12494	314;10782	1510;12206	178;12305	73;10326	162;12304	290;12157	717;11126	447;11452	324;9812	207;13659	388;9644	216;11968	480;18012	313;14072	635;12375	140;8197	1959;15581	2121;10962	104;11590	234;18299	496;12855	218;18869	780;16927	430;11497	90;13012	610;20493	865;16852	432;14118	633;10968	260;12269	654;12773	235;12454	339;13609	504;11320	261;11968	480;12296	434;15115	105;12407	1695;11650	526;11597	313;11263	205;11240	439;9895	350;11337	552;17588	648;14100	701;23369
11:112832475-112832655	63;2764	154;2486	172;2336	246;2370	98;2469	5;2232	52;2204	64;2156	194;2214	76;2320	38;2098	36;2583	60;1876	72;2372	169;4978	40;2684	79;2227	31;1881	338;3553	260;1976	32;2322	204;4618	349;4133	181;4801	141;4667	79;2653	7;2061	49;5082	105;3493	46;2469	185;2187	22;2331	195;2771	152;2716	80;3564	73;2380	44;2324	89;2331	169;3184	24;2636	636;1793	157;2426	39;2802	167;2228	91;1942	54;2441	162;5076	91;2488	219;4044
11:112832846-112833015	114;7512	284;8665	407;8300	568;6831	46;7274	27;6634	76;7741	231;6613	102;8545	209;7877	136;6990	53;7540	192;5855	185;8140	370;12902	328;8950	167;6925	56;4965	756;11200	935;7318	56;7377	212;11669	580;11601	729;14322	212;12603	141;8774	10;7656	106;13466	280;9700	174;6712	378;6885	76;8645	596;8876	174;8744	134;11572	172;8779	88;7086	158;7813	253;9788	82;8592	2288;5651	225;6833	120;7384	663;7429	153;6339	163;7557	642;13711	187;8357	302;11639
11:113346133-113346261	76;1804	42;1415	166;1611	333;1665	70;1290	8;1284	15;1344	43;1407	24;1244	48;1494	44;1252	26;1770	64;1395	171;1388	156;2660	86;1841	60;1385	61;1355	266;2127	129;1569	22;1332	192;2396	244;2138	46;2402	121;2583	49;1436	19;1666	36;3013	182;2610	91;1661	88;1520	85;1904	142;1467	50;1490	47;1835	40;1532	30;1793	82;1679	45;2031	27;1684	255;1457	57;1538	63;1602	122;1625	91;1297	48;1594	240;2663	132;1719	82;2753
11:113346274-113346434	590;4037	903;3381	746;3497	1368;4090	617;3641	134;3120	469;3710	676;3318	677;3403	808;3636	369;3049	392;4082	643;2772	745;3545	1496;6556	829;4014	746;3659	426;2619	1253;5553	784;3132	867;3176	1506;6066	927;4295	1191;6804	942;6180	673;3690	116;4308	631;6282	1406;5415	674;4258	1175;3663	787;4032	1023;3689	724;3819	1185;4790	702;3367	329;4056	1006;4023	883;5148	359;4605	1712;3546	643;3902	861;3872	841;3895	741;2958	701;4041	1405;6523	708;4386	1393;6334
11:115630456-115630563	611;3116	654;2602	514;2492	696;2239	276;2248	947;2021	302;2472	723;2639	405;2214	333;2194	297;2105	975;2085	622;2376	381;2409	621;4123	482;3085	333;2355	322;2657	692;3426	572;2634	130;1787	330;4024	1092;4334	1916;3505	867;3175	294;2310	65;2718	492;5157	815;3720	511;2825	547;2234	577;2663	551;2761	434;2521	421;3199	335;2217	618;2386	695;2910	634;3438	465;2943	1079;2123	510;2242	262;2342	265;2612	392;2062	345;2047	818;4820	440;2561	1014;4561
11:115630594-115630800	489;10227	264;9117	246;8216	1290;9875	116;9288	2736;7450	203;8545	373;9939	280;9873	461;8263	367;8113	1654;8487	590;7459	317;8481	783;15294	324;10566	533;8772	197;8431	1980;13953	1456;8988	192;8086	303;16418	800;12989	282;15289	1762;13310	446;9827	30;9549	505;18784	1119;14954	485;9614	1039;7996	1538;10920	522;9101	245;10031	377;12046	208;8330	953;10156	542;10156	504;12165	198;10525	1825;9119	368;8814	305;8976	311;9245	627;7327	298;8420	575;16150	457;9136	1093;17402
11:115630718-115630927	387;12866	200;11650	251;11368	1041;13775	117;13065	2288;10166	206;11666	323;12657	288;14046	381;10915	418;11503	723;12897	666;10889	205;11583	741;21749	200;14237	625;11954	199;11647	2139;18332	1861;12494	167;11391	252;23537	824;18759	170;21384	1200;19133	316;12465	38;13284	476;25499	1090;20248	457;12743	919;11029	1377;15479	519;12737	194;13119	327;16169	213;11328	497;14043	373;13556	360;16331	166;14591	2706;11910	256;12251	360;13152	273;13250	468;9466	195;11854	466;21031	582;13359	808;23938
11:116451115-116451129	14;422	13;416	11;423	23;415	9;398	68;298	3;369	23;332	13;442	15;389	14;398	120;327	17;289	8;364	21;695	31;434	29;427	14;276	76;667	26;319	19;386	6;543	55;452	10;750	62;720	1;348	4;457	16;671	19;541	15;401	21;355	50;389	15;367	9;416	11;481	6;376	50;382	21;459	72;470	5;549	122;364	2;410	9;335	11;407	20;338	46;396	101;692	24;434	60;656
11:116451144-116451315	984;12134	279;10734	1249;11968	2876;12944	404;12856	2907;8819	683;11007	538;10289	483;12357	815;11650	595;10026	3526;10215	853;8175	355;9934	1152;20924	1543;12171	1147;12188	338;8271	3152;18792	1959;10035	5969;12363	432;17322	2465;11524	351;20713	3578;21505	384;11122	1012;14109	692;20820	1354;16545	936;11553	1760;10275	1913;11445	931;10163	625;13541	1147;13582	856;11107	3072;11987	816;12730	1682;14309	425;15150	6206;12587	661;12823	745;11069	460;11620	761;10273	2074;11490	3857;21072	1080;12094	933;20250
11:119292685-119292712	201;2746	181;3060	165;2380	691;2922	236;2624	108;3771	282;2983	401;2942	132;2755	328;2580	155;2153	68;2737	162;2020	192;2417	605;5462	153;3349	335;2686	65;2064	783;4489	624;2711	94;3053	140;3653	172;2820	658;4849	226;4949	196;2422	15;2974	204;4919	453;4355	296;2704	301;2069	111;2345	376;2878	91;2662	109;2848	152;2443	106;2724	185;3065	747;3453	91;2923	446;2675	287;2895	208;2786	163;2631	390;2112	101;2557	276;5206	134;3312	312;4869
11:119292732-119292896	163;6749	215;7118	342;6148	1063;7671	478;6708	143;10130	522;7897	621;6957	96;7084	237;6036	198;5510	92;6905	254;5671	571;6095	1260;13318	694;8676	363;6554	120;5366	1496;10866	877;7985	49;7804	330;8926	209;7362	578;11998	669;12228	184;6673	30;6677	198;12241	454;11114	356;7414	483;5448	165;5953	437;7545	203;6584	283;7049	562;6551	75;6681	229;7627	758;8056	233;6494	1816;6146	566;6950	358;7296	220;7292	357;6030	277;6734	547;12499	291;8378	420;12186
11:119293241-119293506	157;11029	117;10978	98;11840	1865;13394	249;13081	122;14296	237;11049	984;12000	725;9176	231;11298	121;9278	125;12690	294;8179	149;9686	539;21639	478;13633	292;14889	112;7719	1780;21041	1628;9996	91;11724	545;13836	504;10996	176;19971	877;19885	534;10780	136;13987	184;21522	424;16444	612;12794	611;9240	134;11464	492;11763	296;12136	117;12753	312;9486	167;12001	232;12424	361;14682	83;12367	2890;12518	265;11292	142;8960	225;10051	316;8953	347;11698	1764;23193	329;12394	671;18075
11:12030017-12030553	752;21184	2283;20270	1336;18883	5935;23369	658;19366	79;14218	661;16620	1543;19102	1615;20543	1357;18659	722;17196	228;21827	1059;15742	649;16947	2229;33159	969;23095	1017;17201	473;18417	3645;28031	3144;21062	212;21622	2971;35297	3837;36903	350;32812	1037;29510	950;20785	195;21388	706;42382	4091;36439	1019;20495	2636;19811	779;26401	2023;23953	853;22820	697;29655	713;18689	320;20465	1689;23605	972;28606	364;22400	5770;21873	1044;18925	1881;20248	1321;20812	1058;16492	442;17537	1948;34482	1346;22091	4140;42234
11:12030871-12031006	102;2946	425;3090	47;2311	751;3232	46;2068	4;2213	29;2893	34;2701	324;2515	416;2879	117;2601	79;3133	132;1707	27;2376	189;2812	64;2508	93;2506	44;2552	153;3327	305;2864	84;2862	134;4073	130;4198	31;3587	110;3569	126;2960	10;2700	79;5694	192;4313	265;2800	341;2745	182;3373	69;2372	85;2654	126;3060	90;2326	46;2591	359;3413	73;3312	27;3284	537;3182	248;3057	94;2572	45;2141	436;2158	30;2475	131;4422	141;3050	228;5598
11:12031006-12031154	1261;8642	2554;8801	705;6402	2160;8603	365;5640	175;5965	485;7673	1329;7656	1902;7380	2279;8181	859;6887	921;9152	359;3368	962;7500	1690;8644	1003;7359	1013;7414	942;6069	1182;10172	1563;6652	457;8218	2379;11161	940;9842	1481;11599	1251;10885	805;8492	298;8525	1042;15430	1466;11313	1508;7549	1261;8275	2199;9266	731;7657	850;7323	649;8655	816;6822	958;7695	2456;9903	1026;10027	599;8531	2041;8182	1310;7535	735;7440	371;5001	1104;6561	651;6907	1297;12970	836;7979	1849;14668
11:120434904-120435062	657;4636	1706;4539	1035;3864	1271;4467	321;4401	260;6276	769;4520	792;4136	635;4575	569;4173	596;3628	322;5553	671;3894	884;4125	1746;8332	1083;5673	1064;4850	495;3122	1673;7653	1230;4347	398;4449	1255;6439	1060;4876	2836;8741	1410;7025	855;4514	369;5369	2509;6691	1309;6291	697;4613	840;3713	896;3599	1123;4805	584;4828	565;5069	777;4069	670;5025	793;4566	949;5114	627;5483	1680;4289	1046;5003	494;4567	752;4027	843;3765	687;4371	2070;7067	919;4977	2155;7299
11:120435064-120435230	485;6997	1239;5934	678;5574	959;6457	244;6401	283;8080	524;6352	832;5846	310;6319	322;5411	360;5146	174;7305	506;5589	415;4611	981;11543	940;7413	650;6536	462;4517	1159;10146	1021;5834	205;6338	1737;7794	648;6913	2380;11147	1220;9463	628;6166	182;7435	1706;8858	939;9358	446;6186	621;4855	836;5457	884;6622	546;6910	372;7382	493;5924	565;6747	496;6082	707;7766	419;8038	1838;5719	917;7009	340;6600	667;5481	911;4993	290;6066	1356;9817	524;7025	1945;10186
11:121800427-121800642	36;2174	122;2125	170;1722	192;1677	20;1678	12;2467	51;1934	24;1712	44;2088	92;1709	59;1715	28;1696	42;1408	51;2162	78;3695	52;2120	65;1873	24;1143	149;3151	135;1687	38;2209	60;2808	96;2798	162;3693	101;3765	115;1900	7;1756	36;2849	92;2602	45;1854	117;1898	53;1825	111;1946	37;2091	67;3194	35;1748	43;1772	59;1811	36;2705	28;2312	173;1932	55;1701	33;1954	129;2133	84;1386	43;1945	62;3347	73;2249	148;3238
11:122848169-122848271	63;2416	303;2315	64;2060	462;2678	171;2437	88;3100	50;2659	131;2471	98;2089	60;2249	51;2176	119;2231	70;1962	101;1739	228;4303	105;3151	82;2800	78;1668	132;4049	188;2073	434;2128	183;2996	267;2297	104;3678	205;4117	107;2165	15;2549	66;4577	225;4106	163;2660	119;1670	94;1916	192;1927	45;2464	48;2045	91;2123	227;2278	251;3275	125;2672	99;2285	498;1925	184;2535	120;2359	201;2731	143;2052	47;2323	421;3769	100;3111	231;4322
11:122848279-122848360	201;3129	601;2985	321;2633	1351;3629	694;3563	376;4006	157;3205	427;3314	517;2756	351;3109	213;2807	723;2716	277;2527	182;2366	992;5891	250;3703	403;3700	198;2306	559;5376	629;2637	1201;3029	528;4072	463;3206	464;4872	1063;5503	272;2811	20;3649	554;5001	695;4873	445;3644	293;2196	414;2852	424;2883	208;3239	360;3010	261;2674	783;3200	426;4075	243;3722	252;3263	1237;2796	428;3200	213;2809	524;3418	208;2590	234;3218	936;5074	326;4085	919;5807
11:122848358-122848417	55;1173	55;1135	45;1071	343;1340	60;1358	64;1643	20;1211	68;1299	47;1096	46;1200	16;1080	81;1073	32;1084	16;942	115;2332	67;1471	67;1438	32;942	79;2270	67;1082	223;1257	290;1573	99;1129	53;1824	111;2140	30;1007	8;1327	22;1887	77;1986	157;1397	115;924	11;1104	93;1096	33;1318	62;1026	36;1104	168;1188	106;1495	90;1428	30;1265	273;1134	105;1223	74;1069	60;1411	57;924	42;1200	199;2030	125;1543	122;2220
11:122854874-122855204	204;6788	51;6781	292;5557	519;7401	46;6978	38;8016	59;6569	337;6994	119;6708	450;5455	112;5352	1731;5466	275;5868	61;4805	461;12627	281;8345	276;7047	63;5760	1054;12648	1054;5805	55;6243	58;9956	255;8594	127;11321	238;13066	140;5005	46;8174	142;11662	516;13193	379;7725	643;4719	114;6728	209;7347	111;6778	100;6818	140;5727	80;7224	315;7475	190;7504	49;8533	998;6471	106;6666	126;6770	174;6753	205;6014	134;6362	288;11009	264;7672	451;13006
11:122855120-122855385	358;10873	76;9966	635;9339	472;11484	66;10402	84;12459	125;11359	1020;10814	94;9267	828;8628	154;8463	3165;8660	453;8494	51;8128	801;19799	216;13441	366;10185	110;8510	1464;17959	1480;9743	54;10779	251;14026	163;12577	201;16798	280;18277	130;8041	81;11187	1145;18112	775;19301	373;11610	834;6856	115;8709	316;11283	169;10223	113;9589	206;8670	176;10613	365;10822	265;12663	90;11244	1431;10304	114;10275	232;10920	297;12407	160;8657	326;10923	311;17552	393;11898	459;19545
11:122855404-122855587	79;5280	64;4972	187;4820	229;6076	97;4768	113;6221	104;5571	245;4678	39;4627	279;4801	65;4225	1061;4058	154;3969	50;4496	309;8919	47;6694	72;5010	49;3661	385;9260	444;5022	58;4968	94;6423	59;5525	364;8045	89;8278	55;4124	29;5483	786;8820	204;8325	124;5284	255;3806	52;4868	99;5080	59;4447	60;4805	159;4034	34;5197	92;5405	58;6662	253;5119	403;5265	62;4896	48;4573	99;5754	112;4837	241;4683	102;8680	174;5968	135;7810
11:123172859-123173034	73;2735	376;3213	365;2656	764;2799	77;2963	871;3344	143;2974	256;2574	226;2970	400;2482	154;2106	839;2274	125;2344	84;2883	558;5554	444;3787	169;3223	113;2104	402;4499	494;3243	514;2716	1089;3478	317;3682	1308;4624	935;5578	66;2285	827;2911	396;4587	295;4809	223;2930	146;2306	125;2797	381;3264	195;2952	163;3168	127;2874	583;2721	319;3297	172;3302	95;3329	304;2729	329;2834	171;2837	481;3597	208;2610	456;3136	264;5928	356;3781	423;4482
11:123229007-123229079	8;511	65;451	4;501	60;610	5;637	17;735	16;575	16;537	3;500	12;443	3;466	49;484	20;533	1;400	5;1066	23;660	0;444	32;490	30;895	24;554	2;504	34;610	42;732	5;1001	51;853	2;448	3;543	0;870	45;1040	15;575	30;358	2;445	20;606	1;525	7;518	15;464	48;459	3;662	11;626	2;590	131;470	9;457	4;524	45;711	26;403	8;547	91;1013	7;600	6;902
11:123229121-123229348	173;7031	917;5317	442;6198	1158;8330	46;8089	194;9347	584;6699	295;6797	81;7204	241;5710	29;5780	2204;6017	278;6306	393;5909	242;13597	218;8133	25;6905	255;6122	1373;12388	1183;6965	57;6050	95;10177	375;7726	260;11121	337;11599	48;5657	28;6967	36;12274	471;12339	83;7756	423;5620	15;6575	45;6793	33;6622	36;6034	485;6471	1026;6974	60;8052	113;7217	46;8023	3469;7322	117;7033	38;7809	715;7104	241;5516	63;6888	888;12833	115;7975	195;13631
11:124709629-124709954	189;8720	1962;6745	513;7181	1068;7841	99;7848	52;10292	537;8041	740;6573	696;7590	226;6821	397;5624	70;7820	139;6363	698;6932	509;14400	420;10297	219;9234	116;5984	1238;14807	956;6940	89;8467	3861;9345	713;10329	3323;12240	583;13698	507;7915	41;8298	188;16493	1176;12010	329;7220	499;6952	339;7743	508;9288	367;9500	163;10855	317;7295	146;7616	284;7763	220;10931	715;8508	1943;6510	723;7403	163;8242	1631;7056	393;6043	606;7393	781;16296	391;9111	2848;13804
11:124735014-124735274	451;5438	255;6428	388;5426	1862;7675	346;6701	165;5748	262;5587	306;5180	728;4925	357;5401	234;4462	1969;5015	308;4376	309;5864	806;11477	444;7219	718;6553	191;3804	1466;10203	1244;5425	356;5590	383;8695	710;7508	429;11444	1002;10976	259;5227	88;5116	1075;10649	1427;9689	619;6727	971;5942	1123;5912	810;6373	309;6198	411;8073	287;4829	435;5785	459;5864	760;6385	238;7541	1101;5874	406;5742	563;6216	338;6496	428;5236	492;6048	1488;12504	510;7416	594;10132
11:124735882-124736062	65;3121	35;3099	70;3254	280;3157	48;3091	285;3393	54;3241	82;2885	43;3710	51;2900	50;2510	332;2620	85;2566	45;3135	251;5666	102;3534	88;2864	33;2118	261;4979	315;2939	667;2915	176;4173	158;4275	67;4798	179;5997	40;2536	33;2853	315;5612	152;5051	142;3339	90;3025	98;2996	147;3045	68;2849	68;3620	57;3009	361;2700	77;2921	75;3548	37;3538	186;3232	139;3065	80;3502	70;3853	141;2549	79;2874	498;5766	144;3396	124;5114
11:124736112-124736226	70;1581	31;1204	30;1265	289;1394	87;1380	38;1274	50;1208	73;1018	115;1509	90;1240	41;1122	267;1098	59;1502	39;1170	112;2360	58;1587	85;1146	35;1102	209;2131	222;1424	254;1157	173;1656	175;1857	258;2006	222;2775	46;1142	49;1328	212;2521	129;1881	63;1298	91;1208	52;1251	113;1386	41;1329	45;1381	70;1217	49;1166	38;1250	155;1678	26;1451	340;1227	82;1323	74;1426	47;1421	94;931	88;1321	183;2587	117;1561	96;2290
11:126870536-126870779	133;4135	70;4495	142;3984	141;4239	85;4203	75;3433	126;4118	160;3892	72;5505	129;4327	93;3977	60;4432	139;3965	108;4769	330;9469	131;5368	130;4443	69;3124	357;7279	407;4657	447;4782	199;7873	451;7594	88;8822	185;7385	152;5623	24;4061	2865;9072	290;6469	120;3597	344;4493	105;5548	178;5425	116;4553	171;7111	215;4682	64;4489	114;4236	124;5529	58;5021	935;3920	131;3973	92;4554	119;4704	88;3270	138;4641	361;8616	181;5124	220;8554
11:128556606-128556747	455;2785	217;2669	349;2626	592;2707	188;2558	265;2701	413;2651	274;2408	493;2794	180;2742	286;2087	175;2961	144;2100	202;3055	512;4482	249;3284	198;2519	284;2129	405;3871	190;3042	309;2811	577;4155	366;4535	192;5133	302;4270	158;3110	324;2725	275;5244	305;4221	297;2284	355;2868	294;3129	245;3217	316;3080	336;3970	131;2251	371;2768	160;2638	158;3680	287;3150	232;2350	347;2396	214;2708	358;3105	363;2277	313;2691	348;5410	321;3097	414;5048
11:128562857-128562929	36;1440	244;1328	89;1095	79;1346	100;1053	265;1433	108;1510	95;1276	170;1466	31;1379	38;1471	396;1020	37;1149	40;1571	181;1967	258;1586	80;1247	91;1370	121;1785	145;1467	65;1111	671;2161	100;2348	53;2423	35;2257	92;1615	204;1569	192;3264	36;2179	51;1168	92;1193	248;1767	132;1831	46;1561	265;1849	98;1499	31;1543	47;1271	237;2018	123;1936	379;1058	102;1101	52;1362	129;1366	55;994	77;1626	191;2626	50;1149	227;2507
11:128562952-128563195	84;15314	1100;14060	376;10896	706;14306	118;14559	175;13479	75;13877	798;13928	467;17206	75;13378	87;13192	3717;10190	62;9773	611;15151	627;20081	182;15117	352;12504	97;10772	1194;19562	1291;11106	219;13713	4425;21711	742;20747	86;26022	505;21980	113;15881	264;16912	139;28161	95;19718	247;12254	1151;12404	1040;16724	476;17248	182;16176	588;20431	429;14193	47;15368	132;12640	261;18495	186;17934	3054;11360	365;11497	494;14482	402;13259	212;10946	459;14897	1100;24189	268;13608	462;25539
11:128563898-128564354	86;18059	1659;18352	975;17707	649;19290	163;16591	545;18321	91;16299	626;15087	1619;16078	43;15363	116;15306	9622;17193	61;11158	488;16218	1689;27025	209;21656	91;16868	146;12711	2447;25264	2831;15281	141;15861	3759;26689	1995;25102	109;28315	688;25811	102;20908	91;16484	157;33682	370;24602	521;18411	1197;16999	75;21816	931;17699	162;18428	289;25078	369;17331	59;15927	384;18542	512;23814	211;19633	5219;15847	586;15232	131;17437	1261;17768	341;13042	166;15909	233;31641	227;18015	207;30744
11:128564713-128564936	166;19123	1913;12635	602;13155	1010;16607	110;14295	593;15386	122;13631	1052;15718	233;14709	60;15252	83;13036	9027;15957	385;12606	362;15567	708;22270	306;17087	158;12633	382;13057	2718;18401	2114;14645	2604;13494	3214;23546	1588;24541	113;23789	865;22228	196;17053	140;17194	912;28757	239;24606	395;15161	1055;15930	208;16589	827;14770	139;16851	113;21348	307;16454	58;14681	137;12452	1033;21205	100;18318	5843;13294	1526;15154	248;14206	936;14183	240;11500	339;14383	319;24048	124;15785	423;29559
11:128564955-128565045	36;2180	300;1443	96;1627	293;2272	168;1634	266;2182	30;1658	260;1672	54;2119	65;2271	41;1693	1286;2347	140;2191	205;2480	247;3119	84;2745	70;1898	248;2444	312;2058	225;2654	281;1555	874;3356	364;5147	444;2881	317;2828	131;2697	269;2583	352;4941	238;4716	101;2410	156;1808	76;2440	271;2172	65;2378	180;3032	215;2230	73;1878	225;1498	425;2881	65;2134	666;1803	219;2022	185;2023	165;2101	27;1509	149;2030	339;3616	61;2041	266;3938
11:130297397-130297629	434;8593	419;9616	793;7774	2000;8998	274;8753	108;8871	838;9462	1019;8716	886;7785	357;7944	484;8387	244;8147	458;7858	367;9021	1686;16257	944;11115	614;9117	276;6305	2085;13556	1445;8515	159;8591	806;12326	1699;11834	272;14328	2790;15234	372;8164	156;9479	656;17365	1433;12903	676;9448	949;8072	1350;8540	469;8366	609;8633	305;9263	416;7347	281;8500	355;8548	570;9942	606;9179	2410;9827	722;8901	558;9020	378;9858	415;7851	470;8261	2098;16590	588;9599	752;15057
11:131780271-131780284	292;1192	342;804	124;871	321;897	288;770	464;534	252;904	104;751	255;902	206;831	130;866	571;830	132;633	171;870	291;1571	217;996	180;791	117;510	366;1244	230;690	348;561	317;1460	236;1172	473;1510	232;1257	267;928	158;973	461;1423	349;1184	215;711	228;836	316;1140	222;1104	150;855	539;1420	122;805	340;654	292;983	238;1114	199;1143	382;670	268;761	189;842	189;803	109;606	255;829	510;1711	121;898	340;1578
11:131780324-131780526	1187;15873	2867;11537	1143;12189	1317;12415	948;11989	6644;8778	423;12356	1503;10280	1975;11922	1961;11816	941;12237	4935;12283	1633;10108	1227;11917	1712;20754	694;13438	1589;10748	460;7452	2456;17637	2171;10360	4640;9146	1234;20724	3001;18010	7230;20515	2764;19040	2473;13591	238;12739	1823;21799	2980;16551	2130;10385	3251;12244	2633;15578	2042;14019	1179;12116	1990;18371	1177;11288	2640;9834	1469;13267	2816;17337	758;16680	6708;12262	1392;10589	687;11383	2450;11872	1380;9044	1396;10378	4470;21786	1104;12882	1629;22733
11:131781075-131781189	225;5523	628;3612	200;3407	160;4536	105;3808	1284;2637	172;4239	230;3654	132;4365	230;4132	99;3617	791;3953	358;3667	236;3872	175;7199	208;5419	224;4254	95;3471	366;5776	466;4203	931;3203	184;7987	614;6366	801;6013	352;5889	205;4983	13;4528	240;7972	343;6768	273;4548	398;4522	389;4554	327;4377	331;4858	273;6291	152;3830	796;4041	142;3982	339;5871	97;5061	877;2876	137;3801	94;4444	299;3868	171;3380	215;3929	644;6675	183;5127	218;8513
11:131781210-131781299	1615;20217	3296;14500	2304;13292	954;17090	455;15928	5759;9348	859;15585	2800;15799	1335;16835	1473;16615	916;15194	5223;15156	1855;12511	1117;15280	1060;25481	1373;19770	1506;14915	824;12790	2007;21092	1903;15563	4412;11966	3418;26920	1911;21605	5867;21579	2280;21893	1265;19606	205;19614	2558;25892	1836;22858	1918;19007	2113;16447	2188;18531	1783;14902	2290;16611	3322;24293	1935;14042	2269;14780	1974;15756	2754;21247	522;20511	4058;12220	1359;15944	640;15166	3066;13994	1287;13598	1258;15756	2444;23172	834;17760	1378;31698
11:131781312-131781377	195;6399	128;4569	222;4183	99;5270	61;4979	838;2927	68;4717	177;4695	46;5489	58;4918	93;4941	580;4798	172;4262	55;5116	123;7604	117;6064	85;4346	73;4549	152;6838	255;5102	332;3479	140;8620	220;7010	563;6651	131;7336	85;5817	20;6454	156;7609	201;7697	173;5610	213;4679	390;5979	260;4970	152;5104	271;7551	203;4322	820;4675	100;5033	138;6831	91;6632	677;3465	119;4818	55;4908	153;4370	60;4450	184;4808	169;6911	107;6006	149;9910
11:132813230-132813368	60;1289	134;1238	186;1401	137;1339	20;1207	117;1183	84;1510	34;1082	152;1355	70;1367	53;1199	225;1053	51;863	35;1503	182;3029	49;1419	76;1257	23;738	101;1925	163;1399	53;1492	139;2148	245;2728	101;2978	129;2510	107;1716	398;1303	100;2439	145;1597	69;1259	124;1394	116;1458	86;1330	40;1585	85;2079	62;1516	187;1463	77;1516	227;1917	35;1695	296;1288	74;1088	66;1858	134;1633	81;1131	121;1186	116;2749	77;1701	159;2538
11:132813444-132813532	2;176	11;132	13;221	9;197	3;147	1;140	6;221	5;133	3;220	7;166	9;182	21;166	3;146	5;196	23;447	3;212	9;217	2;179	15;240	25;253	1;184	4;317	51;474	16;403	10;296	12;231	15;203	10;345	15;228	6;178	32;181	10;206	14;194	13;213	8;254	5;184	4;212	8;207	7;292	1;205	36;164	7;132	5;269	28;226	12;166	5;183	8;357	10;265	21;403
11:133825200-133825692	1114;23420	1468;22622	1368;20462	1399;23114	2503;20197	7755;23174	1217;20909	717;21338	2399;22471	960;21659	1174;17397	3415;22339	980;16532	965;19972	2386;36606	2063;24889	1198;22186	510;15279	3830;32687	3023;19831	1684;19984	541;30833	2396;23879	918;34127	2236;35193	938;20597	336;23367	3980;41178	3192;29942	1271;21718	1344;20196	968;22137	3094;23420	1284;23922	1349;26416	1135;20240	862;21914	1440;22236	875;23919	684;23605	3906;20951	709;20967	799;21892	1120;22941	897;17721	1644;21244	4317;38645	1605;23646	1324;36632
11:133837239-133837435	2325;16772	3442;14358	1430;12416	5351;15613	1484;13520	424;16478	826;13217	2968;13904	5094;14646	3489;12338	968;11525	5552;15034	1604;10879	2379;13230	2709;20542	2292;15433	879;12594	1525;10727	3469;19209	2099;13781	438;12834	10555;17762	2793;16030	16445;22946	5324;21308	1333;14017	1477;16113	1102;26126	2340;22109	2206;13855	2878;12448	1654;14032	2413;15847	1496;15282	2322;16224	2228;12327	3015;13129	4584;15013	1524;15984	2706;15574	6690;14560	3163;14624	2457;13124	3964;15741	1690;11786	3061;14128	3553;20870	1417;15034	2939;24869
11:133938752-133939238	419;39816	2976;38837	2298;35793	8662;39283	1318;38955	10689;40907	289;41464	917;36819	2764;37904	642;35163	321;33741	17282;32604	1233;27801	1975;33880	1156;55915	2192;41852	882;36363	776;32418	5035;58083	4828;40250	143;33010	400;54763	2539;43620	3082;57257	3581;56361	512;33785	118;41557	204;71996	1331;59637	1637;41844	2564;32416	1485;38132	3265;41026	1051;38588	407;40860	1745;34954	644;39452	684;37283	4367;46481	373;39532	7771;38236	3492;36773	904;39653	3718;40070	619;33305	1321;37518	6172;55696	577;39928	1337;68366
11:13984830-13985093	201;7448	1015;6497	735;5635	1317;6177	91;6195	2040;3033	284;6589	287;6280	503;6294	154;5948	122;5855	1795;5671	208;5214	190;6402	786;13512	562;7810	237;6590	318;5396	633;10212	1093;6269	1161;5950	691;12370	1098;10089	134;11694	1023;11677	116;6317	61;6705	3097;13817	720;11318	204;5975	597;5691	732;7432	351;7251	93;7682	537;9124	273;6570	209;6969	134;7705	511;8464	31;8248	1437;5722	392;5770	203;7450	183;7694	164;5381	138;5872	625;11707	354;7789	195;13595
11:14995105-14995298	306;9631	1701;9713	663;9790	1660;9408	1095;8649	207;6502	664;9016	562;8147	373;11166	381;9238	305;8911	3617;8062	558;6916	598;10777	1696;17696	786;11592	377;8510	849;6874	1119;13573	1269;8750	700;10042	3002;14725	2591;15760	3025;17061	912;16417	925;10885	79;9061	3008;15338	823;13712	682;9026	1189;10311	1375;12175	1086;11940	410;11205	1213;16127	440;10436	1733;8559	1556;11745	906;12305	793;10990	1898;9294	995;8921	457;10773	1417;11083	542;7541	1289;9194	1460;18217	1305;11213	1692;17058
11:17565718-17565853	1571;5403	1801;4707	809;5087	2590;5149	1853;4465	383;4094	794;4787	865;4976	1559;5151	1145;4661	965;4475	2269;5139	1111;3891	1457;4678	2386;7856	1746;5346	1603;4940	869;3648	1962;6358	1648;5460	636;5650	3125;6498	2163;5984	722;7734	1931;7127	1086;5301	2763;5542	1580;9962	2689;7730	1474;5221	1413;4300	2059;5194	1728;5232	1373;5167	1165;6658	1391;4430	1186;5020	1632;5031	1584;6197	552;5524	2684;4802	1154;4616	1239;4641	1433;5684	855;4395	1276;4542	2337;7650	1313;5613	2450;8834
11:17565870-17566040	1042;13736	740;12011	629;12564	4403;14942	1151;12009	123;9659	357;12875	804;13153	874;13152	854;12006	645;11488	4037;13387	1106;9975	662;12450	1513;19615	666;15090	1363;12763	495;10276	2169;16699	1384;15922	260;14164	671;16542	2846;15396	474;20162	1527;18962	814;13344	1233;14357	685;23625	1970;19879	1207;14204	1331;11255	1831;13802	1440;15712	640;14068	546;14899	739;12018	661;13895	988;13017	1921;16836	330;15100	3609;13467	646;13101	754;12192	848;13623	824;11045	588;12358	2070;18054	1020;13943	1654;23090
11:1769895-1770135	306;5839	1372;8466	618;5904	458;8529	362;7433	46;5448	811;6928	479;6487	840;6088	265;6720	250;5446	69;6376	217;5293	597;5076	910;12554	667;7474	545;7585	740;5710	552;10780	1215;5878	117;7210	631;8655	576;7468	295;11420	896;12632	183;5560	53;7362	458;11662	988;11319	612;6508	970;5306	219;7432	613;6782	862;7132	254;7072	521;6725	185;6772	1305;8440	253;7535	186;6728	502;8736	325;7204	328;6383	411;7884	349;5463	240;5868	1588;13135	450;6730	758;11523
11:1770132-1770240	72;2477	135;3305	93;2000	102;3709	28;3152	13;1891	135;2831	164;2563	77;2446	79;2635	70;2311	16;2432	48;2566	93;1962	189;5166	71;2852	123;2978	156;2728	87;4474	255;2605	26;3166	119;3687	151;3720	51;4736	179;4732	40;2029	15;2550	61;4843	216;4734	109;2518	198;2026	37;2736	108;3002	85;2934	42;2707	43;2629	54;3369	148;2878	59;3318	28;2676	80;3319	37;2863	58;2691	52;3116	100;2189	55;2524	294;5031	152;2672	142;4758
11:19263803-19264038	677;13312	374;14399	555;11858	2527;12020	467;11508	3144;7371	274;11450	637;11619	2003;13055	420;11135	2079;9704	1774;12700	381;7187	523;11454	1484;21457	766;14847	734;11803	521;7965	705;16562	1606;12029	7032;11928	323;19119	1956;15514	302;19366	720;18789	392;12278	1083;11436	8768;20897	1401;16974	480;12747	941;12597	3719;14919	711;12738	463;12517	655;18216	513;12594	5195;11423	1588;14226	446;15576	379;14234	2929;11872	672;11404	423;12162	2444;12334	409;8902	360;11486	683;19261	609;13583	862;23033
11:19367071-19367201	255;5215	399;5260	572;5244	762;5866	292;5494	169;4246	194;5347	1010;5589	1033;6344	346;4888	716;5926	146;7084	353;4538	480;5734	1356;9216	1158;6253	398;4711	456;4805	856;7579	871;5745	274;6329	2090;8288	1532;9290	2019;9311	1054;7154	312;5453	38;6072	348;13202	1442;9876	412;5169	717;5363	1698;7485	995;5767	544;6395	327;7973	790;4868	672;5707	913;5453	816;6550	374;6575	1895;4290	639;5130	472;6046	888;5884	621;4437	1066;4798	1671;8722	687;5976	2182;11378
11:19367217-19367410	196;10726	283;9786	482;10219	765;10542	204;10563	114;7523	140;9850	517;10528	1569;11117	325;8595	377;10943	111;12150	296;7312	555;11293	814;17224	365;12038	327;9587	314;8056	971;15013	859;9395	222;11630	3484;17207	1738;17755	611;18241	1576;15527	262;10617	38;11230	252;22892	765;18265	396;10138	951;9754	1762;14031	697;10883	286;11820	269;16813	966;10396	250;10934	582;10850	813;13583	162;12901	3476;8818	523;9537	548;11194	652;11401	300;8509	835;9081	1762;18094	333;11495	1389;22734
11:20178814-20179049	66;2431	258;2068	259;2270	151;2014	81;2229	14;1370	55;2071	133;1687	115;2179	108;1679	152;1927	254;1921	40;1215	118;1944	368;4347	184;2500	71;1880	60;1403	280;3116	118;2013	66;2157	515;2858	214;2688	952;3271	343;3738	79;1704	284;2049	184;3744	178;3049	88;2080	186;2157	57;2278	167;2048	214;2180	132;3254	133;2035	26;1869	291;2900	69;2541	255;2540	698;2157	111;1993	112;2407	211;2311	158;1984	277;1792	305;4271	77;2807	517;3278
11:20182156-20182265	214;1087	343;1143	318;1370	439;1078	272;1126	262;761	232;1238	254;893	368;1495	392;1068	243;1330	420;876	235;685	240;1309	758;2350	366;1595	373;1165	108;675	394;1899	353;1292	468;1222	521;1738	547;2186	1025;1795	581;2333	235;950	142;1232	431;2124	587;1582	278;1033	308;1135	328;1250	343;1149	357;1392	285;2049	358;1308	490;1023	525;1447	470;1328	260;1077	540;1047	282;1179	344;1102	445;1519	245;1050	215;1008	733;2318	305;1377	468;1862
11:20182274-20182330	56;806	139;903	114;965	200;823	27;742	42;569	53;824	106;584	77;1113	91;816	57;912	67;691	59;499	101;885	161;1831	116;1094	137;855	29;490	179;1401	159;773	190;933	212;1184	205;1545	420;1455	309;1721	61;695	42;989	109;1502	230;1111	74;735	115;867	150;954	138;751	96;1032	90;1513	91;893	116;830	99;1018	137;998	36;817	255;810	80;868	124;807	109;1024	56;723	48;673	405;1782	79;994	147;1242
11:20182842-20182951	439;2698	216;2677	354;2750	937;2612	559;2174	145;1727	194;2782	308;2102	504;2626	271;2394	240;2208	162;2433	288;1620	352;2857	716;5246	375;3492	543;2442	215;1896	598;3681	745;2796	924;2785	288;3733	935;3269	904;4472	1030;4579	290;2709	202;2480	325;5233	591;3586	338;2171	592;2122	490;3067	647;2580	337;3045	303;3932	605;2938	991;2690	869;3040	445;3150	180;2867	973;2078	512;2399	420;2766	369;3313	430;2385	328;2649	1175;4852	354;2596	403;4091
11:20182979-20183163	195;3174	135;3521	196;3163	510;3221	115;2871	87;2302	148;3656	141;2769	235;3386	219;2977	138;2981	104;2838	128;2007	171;3218	416;6454	183;4598	282;3210	154;2165	421;4770	326;3189	855;3720	188;4499	585;4108	98;5811	390;5789	187;3407	293;3085	302;5909	374;4559	184;2811	439;2903	305;3699	382;3331	239;3882	210;5065	256;3461	927;3428	416;3759	318;3865	147;3285	995;2895	351;2857	297;3973	191;3752	254;2835	220;3142	775;6323	215;3695	260;5056
11:20185103-20185247	348;4411	357;4175	655;3979	742;3967	623;4761	40;3243	109;4651	417;3491	529;4559	766;4038	221;4246	1934;3640	205;2953	293;4485	1846;7900	274;6001	418;4251	137;3473	620;6258	611;4326	132;4425	757;6050	1074;5982	179;7423	548;7530	359;4427	131;4702	381;8174	964;6478	478;3909	577;3929	956;4840	865;4694	263;4715	161;6618	255;4660	188;4607	257;5086	441;5665	124;4447	1579;4014	427;4260	441;4744	439;4652	450;3009	409;4344	1225;7985	374;5465	335;6497
11:20185262-20185422	296;4785	783;5018	255;4104	427;4973	392;4612	24;3300	110;5059	229;4325	140;4803	666;4264	217;4809	1631;3833	291;3387	248;4488	1134;8465	335;6056	385;4900	138;3149	401;7041	543;4447	105;5487	837;6429	1000;6205	230;8263	684;8119	358;4502	442;5307	612;8633	484;6768	374;4623	763;4332	869;5656	748;5032	196;5450	157;7314	246;5126	184;5120	320;5792	627;5859	119;5304	1605;4696	384;4498	295;5085	467;5056	349;3340	393;4757	884;8079	282;5757	397;7547
11:20618817-20618855	30;685	21;581	50;648	104;723	28;725	280;444	11;714	56;679	40;631	29;489	15;581	157;628	27;457	39;575	85;1084	33;770	38;698	27;546	63;907	36;629	70;582	56;950	56;780	276;1043	86;1106	30;624	3;714	4;1219	102;1067	27;763	45;568	66;625	41;618	17;707	32;764	18;666	13;692	153;717	25;716	23;713	126;559	47;662	75;689	79;671	19;467	26;649	158;1045	36;778	22;1006
11:20618863-20618969	518;6261	833;5945	1385;5537	1715;5957	905;6130	2668;3665	235;6323	1158;5457	885;5865	947;4987	299;5529	2850;5736	730;3778	875;5534	1244;9547	940;7005	1281;6336	738;4277	1073;9049	1069;5089	1822;5606	1397;7899	1302;6862	4631;8581	975;10191	740;5563	32;6262	663;10750	2294;9336	792;6272	784;5149	1148;5452	1297;5865	509;6091	816;8262	637;6267	972;6338	1898;6392	1393;6726	521;6685	2611;5060	820;5596	1590;6056	1304;5539	524;4529	648;5472	1758;9223	668;7967	1173;8551
11:20619005-20619053	88;1355	85;1185	192;1148	259;1181	75;1339	373;698	42;1367	210;1034	71;1105	167;1027	30;1039	351;1141	121;853	129;1273	226;1932	124;1721	117;1377	72;948	178;1876	107;1138	278;1049	383;1667	259;1724	452;1759	127;1957	113;1092	4;1060	91;2198	377;1877	127;1217	157;1073	150;1010	121;1176	88;1229	129;1686	83;1313	75;1342	216;1360	225;1437	51;1452	315;979	160;1144	247;1201	166;1126	71;954	69;1152	496;2159	137;1740	256;1988
11:20691336-20691592	415;13838	210;12255	316;11313	481;13113	193;13181	98;8648	265;12821	588;11048	246;12816	432;12379	262;12045	131;11419	356;9172	232;10409	628;21704	685;15717	530;11697	142;9659	1169;17931	965;11466	185;12507	372;19646	664;16553	357;19908	774;19086	367;11792	131;14732	341;22824	930;20029	454;12405	422;10549	665;13525	477;13905	326;14466	310;16800	277;12292	688;12415	416;14670	568;15445	316;16204	2713;12023	352;12900	377;13695	695;14183	708;9455	209;11917	1137;21210	589;14030	625;21503
11:20691922-20692028	40;1044	81;1017	48;960	64;1046	24;1111	122;680	65;1013	76;971	18;1003	58;919	43;945	8;832	42;825	23;882	130;2093	83;1141	64;1049	21;667	165;1530	80;956	42;1119	107;1579	83;1686	42;1774	90;1748	29;1008	489;953	54;1653	93;1454	65;932	60;1068	116;1253	79;1108	33;1084	36;1595	60;1044	51;1086	45;1298	32;1219	43;1239	424;942	99;1029	138;1114	87;1160	107;797	39;1104	159;1859	44;1202	72;1498
11:20692044-20692222	219;4602	877;4870	94;3859	306;4544	261;4885	242;3038	497;4624	216;4418	128;4252	281;4515	213;4470	127;4034	196;3385	110;4008	587;9138	387;5390	278;5129	266;2787	497;6864	339;3917	755;4867	546;7093	294;6589	476;7402	287;7698	216;4627	2827;4231	1361;7084	411;6456	224;4085	266;4500	437;5355	278;4752	276;4984	208;7026	204;4449	328;4727	196;5801	180;5436	169;5299	1281;4473	449;4550	579;4955	254;4789	251;3693	156;4889	501;8105	200;5307	255;6896
11:2187689-2187791	822;4201	255;3777	1454;3116	2198;4310	826;3689	138;2358	310;3113	615;3503	463;2967	851;3662	452;2609	279;4120	847;3772	419;3084	1161;4719	1031;4048	1215;3324	634;4037	1558;4806	1386;4303	345;3450	1511;4574	1664;4567	228;3845	2153;5961	483;2624	1081;4495	534;7226	2288;7825	1066;3931	1352;2871	738;3442	892;3712	591;3885	366;3026	666;3096	547;3835	795;4395	1276;4340	377;3391	276;3453	1192;3891	1028;3536	524;3936	825;3087	657;3343	975;5028	614;3965	1119;6539
11:22359183-22359236	66;613	37;466	39;648	57;522	115;580	25;346	34;608	62;376	51;610	137;543	64;570	17;484	55;392	59;546	113;1137	39;597	45;486	44;409	77;709	62;585	17;541	38;1089	197;867	306;910	142;990	49;471	40;474	23;955	113;830	40;484	53;580	70;578	134;593	36;628	95;909	65;602	84;474	50;713	123;727	32;687	62;449	77;497	44;509	66;617	102;432	50;557	195;967	57;790	67;861
11:22359300-22359492	181;5063	284;4402	648;4910	572;5010	177;4477	70;3107	84;4694	375;3767	110;5587	485;4795	164;4934	84;4766	139;2968	487;5250	310;9252	204;5546	317;4055	300;2996	536;7447	101;4129	68;4940	674;8740	717;7365	383;9555	354;8272	189;4747	44;4647	216;7141	362;6397	319;4494	477;5103	430;6198	355;5454	323;5555	568;8692	448;4773	215;4994	160;5686	425;5825	219;5955	1304;3845	227;4263	209;4976	361;5268	171;3510	213;4577	905;9417	340;5525	294;7226
11:2291477-2291658	351;7417	293;7120	667;5940	2600;8413	1091;7273	209;4994	282;6978	547;6769	614;5490	316;6430	237;6486	177;8045	716;6170	502;4588	1081;10778	1031;7816	519;7221	667;6441	1141;9402	1132;6847	265;6710	515;10995	1444;9038	386;10605	1541;10300	260;5620	195;7117	292;14506	1692;12390	840;7105	563;4623	2219;6830	972;7275	393;8689	1125;7166	1146;5954	380;7781	554;7901	2065;8452	472;7170	278;7118	1117;7428	1232;7425	203;7264	560;5776	880;6539	1683;9839	439;7758	519;13381
11:2291669-2291841	545;11764	1305;11508	1653;10057	3659;12061	1868;12135	503;8808	996;10973	765;10736	1606;9789	612;11952	490;11731	832;11908	882;8274	648;7615	1882;18616	1810;12422	1060;10064	819;9528	1619;16697	2264;11483	443;10439	3568;17192	2118;13027	1424;17638	2684;17928	331;8840	830;11287	369;22315	2844;19663	1520;12099	1351;8950	2885;10956	1983;12902	515;13023	2954;12932	1589;9776	404;13271	2271;13159	2163;12545	660;11893	2429;12394	1390;11776	1971;12799	510;12857	1228;10110	1159;9084	3433;18064	765;12777	910;20811
11:2291830-2291982	221;6153	1261;6969	979;5448	2234;6970	708;7874	213;4632	656;6176	624;6203	571;4890	372;6503	246;5867	860;6928	841;4419	421;4477	1689;10813	791;6416	1045;6728	559;5977	1168;11330	1582;6524	192;6916	986;8880	1417;7678	3210;12812	945;10864	234;4762	196;7492	295;12125	1347;10984	777;7214	532;4459	1294;6311	847;6194	347;6907	1343;7806	524;5728	248;7651	978;7696	1403;7103	415;6679	2041;7011	992;7044	983;7347	195;6306	879;5719	679;5840	2000;12128	455;7414	649;11281
11:2291995-2292167	522;4974	1675;6048	1308;4408	2337;5674	906;5533	415;3927	945;4559	780;4778	389;3894	964;5413	409;4629	1060;5223	978;3811	865;3645	2102;8868	892;5769	1152;5589	683;5023	1824;8718	1434;5409	786;5090	1298;7584	1832;6947	3567;9758	1569;8808	453;3782	377;5010	615;9975	1556;9320	1012;5757	876;3786	1494;5183	964;5399	733;5560	1322;6687	1012;4646	409;5876	2224;6731	1471;6008	618;5676	1628;6398	1220;5954	1333;5194	322;5288	953;4488	867;4604	2400;9693	952;5672	1350;9095
11:2292345-2292531	976;15854	3003;13860	2980;12577	5399;15972	1667;13698	234;11271	1146;13239	2109;13370	1789;13313	2499;12902	923;12128	2616;16129	2425;10716	1017;10795	4465;20751	2141;15731	2358;14241	1139;11810	2414;21568	2800;13245	456;13597	3789;16244	2220;14228	11540;20460	3425;23912	1099;10884	607;16369	738;28864	3875;23757	1942;14576	2519;11449	3848;14551	2358;11993	2329;14358	2111;14278	1680;10807	678;14852	2937;15694	4370;16494	1979;15899	4133;15378	2627;15139	3330;14456	818;14868	2013;10813	1856;12255	5307;21200	1109;14247	2535;26072
11:2292533-2292608	204;1891	347;1540	437;1649	793;2184	129;1795	41;1208	153;1510	375;1645	455;1802	402;1606	124;1433	361;2091	373;1399	210;1201	521;2535	393;1936	472;1825	331;1565	427;2777	337;1756	103;1683	742;2094	311;1977	1725;2473	616;3019	217;1330	412;1765	96;3617	638;2891	305;1811	345;1481	444;1777	326;1693	171;1627	269;1529	231;1317	122;1564	247;2026	517;2031	325;1877	199;1846	269;1799	367;1808	130;1677	232;1475	206;1604	575;2444	362;1699	815;2939
11:24518220-24518587	1573;16114	1349;14269	1627;16238	3246;17021	1070;15400	192;18933	711;14884	1511;13261	1213;16076	1788;14705	1580;14643	6147;12399	1814;13901	862;16472	2949;29288	1058;18337	2128;14580	870;12299	2989;20791	3000;13594	533;16706	3736;28349	2865;28210	5309;24999	3025;25950	2767;19290	161;17377	1138;30175	3761;24003	1735;14206	2921;14969	2925;19823	3402;16813	1359;19472	1689;28083	1192;15619	778;15176	1670;16798	1460;20749	585;19677	5828;12541	1179;16103	1421;18587	2619;18016	1212;11598	952;15375	4863;26910	1666;16619	2291;24488
11:24518612-24518839	796;9700	900;7978	636;6925	1757;9289	328;8337	116;9834	402;8856	589;8466	296;8815	707;7546	748;8629	2780;8183	650;6507	414;8813	1347;13371	529;11421	825;7665	410;6620	1164;10317	1337;7865	278;8582	1734;16225	907;12177	811;13405	1493;12313	1252;10453	78;8876	584;16229	1747;13164	913;9182	1377;8111	1530;10118	1202;8764	659;9278	704;14816	636;8780	388;8495	773;9428	655;11486	283;9676	2955;6895	594;7986	661;8333	1260;9788	601;6940	654;9150	1908;12692	1074;9149	1165;14877
11:24518860-24518905	74;1347	79;1170	77;1105	417;1299	20;1175	82;1471	37;1238	77;1200	153;1384	69;1019	85;1095	197;1271	84;888	45;1336	200;2224	66;1683	59;1136	29;862	169;1588	123;1207	32;1137	158;2458	105;1923	342;2130	186;1825	107;1601	19;1342	89;2372	214;2064	110;1322	182;1153	164;1566	157;1491	78;1376	123;2531	85;1366	33;1156	84;1324	110;1707	40;1540	354;1063	103;1164	65;1220	142;1607	54;993	81;1453	280;1848	72;1294	133;2379
11:27743447-27743561	71;1152	223;1205	166;1341	227;1248	102;1397	68;1777	122;1246	141;1130	64;1412	179;1423	68;1229	431;1285	77;1036	79;1483	508;2972	263;1807	112;1555	78;1056	370;2577	227;1330	23;1403	776;2284	485;2842	103;3343	312;2709	87;1398	27;1470	517;2662	245;1957	157;1158	162;1359	302;1659	264;1851	100;1900	142;2613	40;1319	72;1206	120;1581	356;1975	75;1517	314;1467	97;1289	199;1710	212;1574	86;1024	88;1707	321;3190	201;1772	222;2419
11:27743575-27743786	170;3567	488;3808	135;3699	916;3613	188;3635	215;4604	135;3686	284;3304	172;4026	476;4026	164;4035	656;4007	183;2576	157;4251	1413;9696	220;5287	234;4474	123;2959	943;8316	484;3400	102;4310	903;6304	945;7266	170;10032	327;8333	127;4339	22;4316	256;8191	477;5573	209;3765	641;4164	483;4963	462;4688	226;5962	190;8110	137;4050	118;3882	220;4575	407;5252	127;4623	447;3906	284;4159	237;4055	300;4570	160;3049	138;4543	723;10502	313;4793	257;6120
11:27744321-27744569	381;4436	629;4042	664;4488	762;3980	253;4368	1633;4529	129;4188	582;4057	407;5336	644;4237	285;4277	1054;3794	313;2701	246;4324	937;8931	358;5557	344;4525	325;3441	1005;7483	529;4226	146;5810	1814;7525	886;7675	2735;7438	1038;8011	384;4775	20;4169	344;9480	713;5860	313;3902	590;5105	1038;5801	815;4910	283;5496	321;8115	634;4511	380;4264	768;4972	989;5388	452;5200	1437;3758	442;4029	806;3984	567;4587	243;3358	354;3946	1219;9304	426;5016	544;7849
11:27744606-27744850	392;5545	1435;5379	994;5198	1394;5071	546;5179	3172;5608	263;5709	991;4790	674;6733	941;4981	535;5299	1904;4909	467;3294	763;5680	1730;9567	872;6655	511;4821	573;3737	1236;8128	1080;5295	504;5945	1535;8665	1694;8196	4716;8534	1612;8570	658;6214	304;5075	2017;9218	1124;6608	634;4589	927;5827	1562;6129	1032;5850	902;6650	687;9385	1103;5553	1266;5354	1854;5887	1051;6400	596;6018	2323;4799	797;5096	1154;5924	877;6248	686;4086	918;4865	1838;9724	840;5908	1380;8631
11:30605930-30606321	3020;47959	6538;37683	5876;35915	7162;38352	2019;41509	805;45611	4871;36685	3143;37660	2840;45841	6333;35787	3439;38026	1553;48490	3667;27764	4266;41482	9649;58127	4358;50218	3457;41172	4116;28737	7146;55101	7078;34385	685;38607	11889;71738	8784;52884	17490;57933	8049;53934	4070;48423	1214;43571	3289;69871	7367;53084	5476;38362	7514;44928	11406;54333	6825;44333	4053;50302	6272;68787	4948;39840	1642;39999	4861;45810	7258;55143	3490;45955	15933;34807	5107;38609	5147;41288	5579;36533	1970;33360	3676;34815	9482;62524	5141;41019	10851;64994
11:30606907-30607044	147;5665	492;4708	159;3889	954;5090	47;4054	37;5958	195;4840	270;4496	99;5856	455;4356	139;4791	106;5715	187;4131	223;4982	175;8552	245;5948	160;4074	214;4010	913;6528	563;4689	40;5704	821;10175	1440;8580	52;7774	489;7306	174;5477	36;5232	101;10237	362;8252	132;4414	288;5039	462;6495	404;5724	121;5948	119;7658	120;4867	55;4880	87;5019	694;7501	107;6446	1924;4165	182;4426	117;6095	832;5540	70;4094	508;4307	569;7876	238;5583	242;10627
11:30607063-30607222	119;5554	515;4797	229;3815	758;4894	73;3956	47;5338	148;4284	216;4267	101;5349	345;4024	74;4369	46;5400	142;3438	78;4613	128;7700	205;5638	95;4194	120;3436	725;6752	487;3826	26;5737	950;9375	1148;8314	198;6950	501;6950	124;4724	42;4561	99;9669	218;7325	136;4185	211;4661	507;6502	275;5049	96;5135	106;7117	187;4390	56;4504	98;4465	399;6604	64;5843	1757;3823	150;4028	66;4842	705;4763	81;3670	254;3941	542;7329	191;5323	281;9741
11:30607276-30607533	215;10362	1324;10098	750;8361	874;8254	201;8415	93;10947	236;8781	414;8033	845;10208	492;7910	236;7802	101;10601	168;6177	184;8564	439;16014	574;10246	322;8565	314;6849	2546;14053	1608;7691	96;9668	999;18315	2856;15920	1843;13968	652;14286	564;11140	27;8890	262;18321	555;14042	259;8476	1016;9878	1245;12684	422;9316	227;10752	483;15495	191;8883	178;9364	371;10012	538;13309	180;11882	3766;8372	248;8042	160;10053	1158;9043	179;7001	467;8455	976;16566	444;10147	290;16105
11:31819313-31819504	378;3201	471;3210	298;3053	891;2911	537;2667	2638;3214	422;3490	558;2897	586;3103	689;3100	455;2998	1556;2540	299;1710	453;2906	1339;6594	1003;4261	485;3395	219;1962	1222;5917	557;2612	695;3474	746;4709	914;5073	1449;5888	1565;6462	454;3235	801;2786	1800;5374	779;4200	420;3140	727;3061	699;3702	700;3627	465;4003	764;5037	317;3144	1313;2969	755;3486	636;3747	436;3329	1435;3496	541;2990	607;3264	608;3417	351;2292	492;2933	1394;7219	716;3744	867;4549
11:31821214-31821421	459;3434	1046;4040	692;2976	731;2929	425;3455	2056;2616	629;3555	667;3225	898;3389	964;3397	305;2760	1457;2626	480;2679	547;3426	1551;7097	900;4292	812;3457	348;2373	1417;6626	613;3041	546;3681	1208;4611	1190;5960	2075;5351	1066;6283	493;3147	245;3652	1914;6104	1039;5109	401;2543	791;3489	795;3926	748;3298	797;4101	883;5006	801;3887	851;2572	964;3430	1184;4464	591;3496	1100;3073	689;3430	840;4326	758;3620	491;2712	738;3347	1605;7184	857;4045	855;5449
11:31825828-31826054	175;3410	547;2673	575;3219	581;2677	191;3050	2504;2967	396;2904	409;2622	535;3387	425;2970	217;2421	1294;2323	204;2145	305;3067	1176;6002	383;3585	235;3013	176;1831	890;5567	188;2789	1349;2868	967;4666	728;4967	1875;5992	523;6111	279;2572	123;2756	1315;5181	540;4597	251;2941	547;2885	332;3368	312;3217	382;3962	398;4262	593;3096	995;2821	684;3413	439;4113	424;4021	642;2870	314;3085	564;3449	314;3496	252;2170	505;3376	920;6756	281;3662	568;5077
11:31826267-31826497	653;6934	1988;7095	1352;6415	2240;7226	1013;7312	6172;7351	1514;7192	1760;5723	1350;7456	969;6655	1016;6490	3793;6178	1041;5012	1314;7127	3531;13421	1463;8433	1110;6954	913;5061	2870;12838	1329;6676	4129;7662	3308;10200	2301;10525	3755;12162	2588;12918	901;6549	867;6631	4376;12061	1463;10107	855;6312	1181;6889	1406;8257	1652;7803	1777;8239	1804;9287	1004;6570	2469;7190	2398;8400	1737;9086	2310;8890	3767;7384	1469;6544	2047;8032	1171;7701	1022;5454	1506;7119	3506;14177	1495;7835	1738;11088
11:31826553-31826745	621;6151	2225;6429	1169;5858	1737;5880	1869;5936	5135;5932	1434;6847	1773;5467	1416;5934	986;5420	846;5794	3302;5890	936;4884	787;6627	2911;11369	1212;8581	1010;6000	1060;5831	2501;10873	1250;6537	3638;6458	2984;8211	2562;11813	4858;10236	2056;11440	914;6183	754;6602	3863;10227	1668;9164	941;5893	988;6178	1599;7371	1331;6315	1522;7343	1384;7305	1218;6276	1713;5147	2726;7256	1961;8211	2008;7353	2819;5630	1194;6474	1522;7309	1276;7078	990;4934	1283;5446	2716;11475	962;7170	1658;9507
11:31827449-31828115	2371;25049	4644;22471	4850;20738	6949;23184	2639;22507	20798;24035	2117;20798	3801;20453	4061;22878	3949;21188	2481;20562	13511;21171	2476;16286	1996;20800	9364;39707	3510;24862	3021;22603	1503;18092	8991;37089	3529;20814	8102;20632	7589;34644	5863;31564	17200;35642	7710;38930	2708;20561	1204;23948	13855;38630	7049;37857	3103;22765	4323;21223	3734;25977	4532;22039	3366;23612	3286;28542	2750;18803	7039;22752	6275;26469	4671;28354	2925;26658	8668;21744	3032;21614	4021;23874	3180;23402	2658;17665	3564;21131	6145;40290	2759;24798	7022;37574
11:31832856-31832889	191;1967	714;2402	427;1957	651;1892	460;2087	17;2781	415;2032	426;1633	595;2174	129;2056	313;2229	43;2386	154;1488	422;2109	1179;3753	746;2226	290;2044	257;1267	539;3578	359;1851	151;2211	1521;2557	533;2718	2152;3706	582;3769	233;1936	178;2288	146;3671	463;2486	249;1906	369;2134	366;2560	526;2127	769;2533	597;2879	592;1901	130;2141	998;2373	625;2629	753;2408	787;1880	419;2138	758;2428	588;2229	300;1737	528;1976	853;4085	662;2358	832;2819
11:31832913-31833048	136;3807	459;4574	442;3688	934;3677	86;4376	30;5565	165;4100	369;2862	580;3981	382;3945	319;4486	47;4607	170;3198	239;3977	1136;7014	396;4484	264;3825	195;2765	788;7046	568;4145	251;4251	867;4786	507;5852	1024;6682	533;7553	251;3891	54;4407	156;7201	402;4701	282;3523	414;3942	334;4995	473;4028	362;4896	816;5512	173;3927	98;4262	677;4358	246;4804	308;4859	1003;3327	297;4027	268;4445	235;4611	244;3345	238;3916	1075;8130	616;4539	722;5421
11:31835369-31835660	705;11917	1883;11483	1439;9428	2817;11222	644;11916	92;14019	826;10409	974;11398	329;11418	537;10186	584;10342	5980;11313	766;7382	1084;11189	1656;19791	1135;14038	983;11574	508;8104	3533;18307	1515;9219	660;12942	1917;15655	1379;15187	2159;18801	1026;19876	869;10574	308;11728	3319;18976	1222;16426	984;12453	1401;10572	1949;12069	1391;10705	1361;13104	1487;15271	932;10692	1615;10026	1862;13593	1575;14438	1597;11818	3270;10040	1018;11230	1019;11329	832;12653	670;8549	1479;11742	2713;19606	868;13429	1485;18184
11:31836193-31836352	300;5129	244;4631	349;4069	1237;4939	340;4591	1309;5880	274;4730	800;4663	182;5061	197;4088	268;4479	3191;4894	260;3482	175;3567	1642;8387	645;5390	601;4923	227;3468	2033;8062	795;4140	2759;4654	805;7365	1005;5974	2588;8034	437;7858	424;4309	293;5309	1632;8709	542;6802	725;5434	480;4518	716;6078	615;4622	1067;4984	297;6168	646;4232	2399;5068	971;5071	530;6173	404;5236	1010;5006	561;4822	385;5554	670;4981	355;4103	655;4774	977;8148	409;4846	782;7839
11:31836380-31836462	134;1850	278;1771	256;1688	635;1943	281;1989	896;2286	142;1892	440;1715	267;2067	170;1564	153;1821	1126;1797	165;1522	216;1457	643;2954	348;2123	406;2080	121;1535	931;3339	260;1814	1173;1902	457;3154	476;2881	1079;3154	358;2995	242;1547	306;2087	1279;4085	439;2917	318;1916	249;1695	627;2340	411;1964	230;2017	159;2629	333;1749	1049;1999	585;2149	333;2541	188;2306	193;1950	240;2039	247;1982	237;2063	250;1651	332;1948	704;3553	333;1839	473;3326
11:31836960-31837294	726;6307	914;6018	946;6106	1434;5527	508;5705	2678;6229	438;5798	967;4854	1443;5901	818;5594	445;5684	2718;5438	474;4036	519;6293	1641;11300	983;7854	664;6003	594;4400	1857;10339	736;5776	2600;5461	2579;8000	1454;9583	3463;9502	1129;10719	618;5555	533;6102	2437;9265	1127;7555	648;5117	910;5580	1041;6388	958;6330	1075;7159	1144;8821	740;5450	2179;5236	1368;7426	775;7507	767;7401	1972;5336	765;5504	587;6084	889;6457	673;4341	941;5895	2429;12233	764;6850	1407;8973
11:31837305-31837548	832;7766	2033;7239	1639;7699	1979;6973	1304;6981	2764;7640	760;7108	1577;6440	2148;7346	1361;6831	1034;6402	3656;6379	803;4445	909;6808	3080;12673	1603;8532	1143;7323	720;4511	2082;10459	975;6110	2100;7192	3527;8693	1602;10327	5860;11771	1883;13228	818;6653	752;7671	3224;10343	1682;9595	926;7573	1459;6725	1752;8473	1357;7238	1913;8304	2434;9470	1230;5882	2459;6169	2694;8703	1313;8366	1644;7968	2624;6860	1012;6799	1884;8187	1427;7792	924;5396	1396;7158	3211;13966	1595;9020	2603;10500
11:31838520-31838571	32;817	121;761	61;746	89;676	12;885	227;951	10;781	68;586	14;697	30;621	18;663	204;535	31;574	43;701	117;1228	59;852	43;676	39;666	120;975	75;692	16;903	160;928	100;1149	283;1173	29;1302	44;614	8;665	83;1357	51;918	41;780	68;752	126;910	65;845	10;855	37;780	33;695	4;724	63;789	135;897	18;764	73;559	43;812	39;686	85;1004	30;608	45;698	91;1313	43;701	63;1074
11:31838581-31838702	1112;11146	3424;11545	2147;9781	3320;10588	983;11888	4179;12578	681;11211	2272;8850	2858;10636	2370;9747	1163;10228	5305;9964	1635;7141	941;10157	4192;17402	2763;12329	1793;9987	1158;8208	3343;16185	1764;9616	278;14330	5841;13919	2554;15779	10998;17486	2057;18039	1337;9506	1297;9803	3288;18950	3046;14485	1400;11202	1898;10482	3228;13002	1846;10807	796;12306	1917;11695	2241;9666	385;10896	3112;11972	2366;13283	2239;11299	4899;9353	1713;10847	2063;10819	2429;11391	1858;8772	2065;9763	3525;18572	1834;10606	2990;15793
11:31838711-31838832	274;2748	655;2846	526;2527	861;2612	346;3115	1009;3243	463;3075	599;2243	852;2816	524;2523	282;2866	1118;2258	448;2057	263;2787	1114;4984	683;3409	393;2677	316;2231	638;4157	495;2832	58;3452	1335;3241	735;4705	2552;4452	456;5253	293;2516	72;2971	831;4997	706;3945	325;2822	467;2777	813;3222	390;2780	185;2878	618;2956	530;2655	82;2557	785;3269	702;3511	377;3108	1195;2429	438;2700	575;2687	797;3618	400;2266	580;2647	939;4904	352;2766	527;4158
11:31839359-31839469	600;6411	1539;5820	866;5502	1704;4980	410;5888	2854;6571	376;6290	607;4616	981;5752	791;5205	485;5569	3046;5300	615;4320	720;5390	1564;9919	630;6550	827;5483	379;4571	1841;8494	819;5894	182;6545	825;8722	1624;8758	1720;9654	962;9626	447;5326	148;6172	1065;10258	1599;8652	810;5445	1049;5056	1199;7393	1199;5602	279;5933	1940;7571	655;5582	224;5861	1377;6569	1429;7220	429;6852	1672;5443	810;5345	1229;6626	1448;5775	557;4597	606;5819	2090;10393	883;6197	639;9920
11:31839516-31839675	430;6286	1618;6418	916;6414	1694;6469	838;6407	3277;6721	653;7586	762;5061	1143;7466	812;5831	622;6711	2861;5157	692;4073	624;6359	2105;11597	1058;8313	714;6519	390;4552	1830;10552	501;5761	254;7731	1913;8505	1903;9301	2422;10875	1218;11244	551;5850	161;6291	1587;11958	1284;9456	822;6275	790;5971	1288;7534	1196;6468	310;6629	1067;8276	583;6357	436;6998	1224;7469	1078;7292	722;7041	2099;5108	707;5739	1067;7865	1527;6902	609;5284	687;5951	2568;12547	758;8083	698;10380
11:31840525-31840634	59;1106	130;844	46;871	123;1021	49;979	929;1232	63;795	91;864	125;928	72;880	95;1124	637;1075	95;852	52;800	346;2043	98;997	62;948	49;754	343;1594	160;940	485;870	335;1664	165;1487	306;1757	136;1725	76;879	65;1048	579;1960	150;1404	116;1096	156;994	233;1509	130;790	129;1213	176;1327	59;864	338;976	129;1143	154;1505	81;1144	318;979	125;979	101;1068	94;1021	99;909	64;1038	227;1599	137;1043	167;1836
11:31840655-31840868	1034;7213	2013;5187	862;5286	3146;7335	1540;5867	6772;7958	888;5918	1242;5516	2040;5795	1330;5344	1213;6810	5035;7323	897;4520	1039;5135	3654;13287	1776;6575	1074;6069	919;4420	3638;10983	1473;6071	4339;6640	2980;9694	2294;7942	4978;10281	1774;11405	1392;5867	1372;7151	3557;10888	3230;9476	1556;6966	2059;6412	2734;8237	1529;4972	884;6502	1480;8252	1208;5927	3785;7318	2561;7793	1981;8304	1197;6906	2530;5692	1465;5836	1840;6389	1278;6096	1134;5767	1557;6089	3666;11484	1076;7412	2754;10990
11:31841422-31841697	1411;10308	3614;9911	2635;9274	3683;10107	1422;10829	7389;8735	1823;10562	2159;8163	2301;10124	2317;8656	1310;8977	5600;8627	1236;7412	1947;9052	3563;15768	2111;11500	1867;9912	1467;7463	4490;17758	2059;9322	4567;8764	4149;14072	3179;13851	7055;15540	3770;15954	1940;9818	2013;8439	6532;15807	3432;14725	1723;8583	2056;8404	2976;10369	2409;8636	1676;12068	2165;13227	1931;9668	3274;8733	3642;12107	2873;11588	2605;10817	3943;8518	2351;10407	2454;10628	2045;11109	1675;8055	2131;9867	4347;16992	2825;11660	2507;16013
11:31848483-31848687	1961;14660	3570;12022	2656;11914	4562;13223	1833;13562	12099;14035	1502;12758	3262;11871	2672;13851	3367;11167	2231;13022	9825;14947	1744;9149	1535;11545	6059;19915	2956;14981	2431;12889	1885;11064	5461;20342	2369;11799	7200;13223	4937;20736	3825;18368	9883;18142	4903;21228	2013;11727	1182;13958	8991;21857	4626;20462	2288;13995	2776;11856	3246;15789	3757;13444	2832;13978	2914;16650	2777;11660	6936;13990	4813;15412	4501;17784	2987;16342	5961;13062	2462;13194	3233;13777	2301;13078	2076;10996	2130;11968	5852;21878	2364;13934	4611;21008
11:31848699-31848819	550;4084	1161;3549	779;4115	1443;4080	906;4314	3342;3815	485;3412	822;3265	1050;3983	760;3453	615;3757	2929;4682	549;3656	427;3299	1729;6239	872;4478	553;3328	623;4179	1530;6188	833;3885	1627;3382	1792;6071	1353;6623	2503;5109	1592;6295	519;3555	316;4563	2439;7117	1525;6683	621;3701	921;3275	830;5186	749;3908	809;4889	1268;5578	927;3647	1472;3630	1126;4332	1648;5734	655;4742	1423;3525	562;3353	1214;4206	739;4190	507;3110	748;3630	1245;5728	787;4388	1668;6849
11:32454835-32454993	899;7030	1272;6267	1065;7007	1927;6569	746;7369	4017;5036	1201;7057	1356;5394	835;5769	1623;6556	864;5958	2187;4026	941;5133	868;5997	2817;12299	863;8972	1286;7603	732;4891	2828;12458	1386;6075	2768;5804	2732;6711	1251;6628	2074;10202	2864;13552	1031;5833	1014;6676	3257;7687	1849;9562	1118;7554	1355;5858	1269;5606	1522;6777	973;7871	752;8517	1249;6142	2016;5880	2105;7931	1539;6536	1600;8143	2778;5464	874;6393	1510;6702	1520;7653	1195;5660	1187;7112	2827;11846	1277;8039	1118;9903
11:32455009-32455149	201;2410	187;2010	187;2229	432;2201	127;2433	1251;1596	117;2060	238;1684	269;1874	319;2177	147;1825	634;1282	197;1740	169;2069	452;4114	157;3078	186;2406	137;1598	543;4169	259;2095	771;1920	302;2275	252;2426	338;3388	504;4328	220;1876	48;2129	931;2336	426;2979	197;2406	229;1851	366;1976	278;2132	213;2628	137;2628	220;2114	454;2087	250;2597	238;2141	213;2660	494;1918	206;2277	347;2278	250;2762	190;1904	193;2290	459;4081	196;2547	271;3173
11:32456739-32456960	241;6272	1020;7106	183;5023	1813;7752	507;6746	34;8424	486;7124	569;5678	462;5841	1003;5293	313;6335	4574;6858	503;4814	288;5809	941;11497	275;7715	623;6102	571;5940	2450;11262	1158;5503	114;7876	932;8884	1183;7136	1600;8266	965;10587	157;5245	107;7550	401;13307	1262;11499	776;7751	731;4687	977;5534	816;5616	593;6880	631;5069	402;5268	244;7348	796;7021	1021;6262	298;8060	2748;5645	598;5985	556;7187	1254;6688	608;5058	417;6467	2684;11346	534;7496	643;10587
11:32457591-32457706	43;2239	180;2940	19;2216	315;2594	57;2466	310;2925	78;2949	59;2100	36;2567	102;2318	31;2273	1031;1780	29;1866	105;2068	81;4512	42;3226	40;2420	69;1906	329;4341	110;1954	21;2738	151;2701	212;2551	451;3623	140;4396	29;2067	66;2780	160;3259	129;3562	187;2378	131;2002	43;2531	79;2180	113;2680	90;2634	66;2200	122;2315	116;2765	163;2676	76;2741	680;2372	134;2310	145;2617	178;2681	64;1795	113;2527	349;4599	154;2781	79;3054
11:32457718-32457884	255;4562	1360;6031	576;4456	1443;5360	294;5353	788;6245	490;5722	624;4013	230;4830	679;4401	251;4393	2187;3433	389;3742	318;4156	570;9357	288;6338	555;4820	383;3622	1543;8742	718;4221	100;5648	298;5356	925;5672	2319;7338	1258;8817	260;4191	852;5445	900;6524	773;7663	871;5336	801;4353	272;5049	592;4415	1124;5759	777;5532	723;4401	595;4966	592;5737	916;5090	374;5770	2533;4953	667;4736	756;5209	1292;5938	403;3944	300;4973	1515;9378	357;5562	370;6333
11:43596380-43596600	77;2063	309;1879	401;1810	475;1754	175;1575	26;2133	138;1541	263;1803	85;2005	222;1709	122;1680	29;1927	54;1146	111;1735	257;4033	224;2398	162;1883	140;1179	553;3311	251;1617	161;2025	735;2650	531;2801	1237;3380	392;3448	159;1644	1131;1883	43;3185	393;2824	199;1981	210;1873	448;2232	320;1900	181;2166	284;2596	142;1834	82;2248	444;2323	512;2104	205;2721	444;1894	128;1580	137;2080	245;2199	274;1659	91;1923	586;3834	127;2163	556;2870
11:43597156-43597376	302;10807	1076;8525	1221;9891	1418;10179	309;9480	82;11699	461;10038	603;8643	520;9824	559;9260	466;9747	375;9320	277;5982	517;10321	1584;16886	348;12751	662;9693	353;6558	2909;17045	1255;9070	142;9281	720;14588	1845;13144	2181;15248	652;16994	458;9101	37;9578	262;17464	1305;15081	686;10370	1098;9659	905;11095	1417;9581	1132;10638	662;12557	337;8458	303;10281	523;12995	1030;10715	298;11380	2653;9420	964;9454	782;11490	809;11549	712;7931	239;9384	2437;18649	715;11879	1220;14737
11:43599884-43600038	41;939	151;1171	183;982	80;889	42;918	30;1226	58;952	40;853	95;1138	78;907	29;931	24;883	26;728	34;888	144;1987	31;1182	71;980	31;648	225;1899	78;805	103;1154	328;1108	47;1275	161;1833	111;2009	50;833	20;969	134;1606	47;1277	48;907	81;898	117;1034	77;1036	47;1219	29;1344	28;771	49;885	47;1121	66;1278	78;1248	113;905	65;984	197;1396	62;1015	29;738	106;1041	150;2027	53;1155	62;1491
11:43602689-43602863	622;13636	1170;11251	1301;10514	2881;12052	471;12825	3651;12237	1209;12277	946;10811	1454;10372	1111;10916	446;12126	4481;8967	1235;8609	526;10779	3070;19209	1240;14517	1168;12584	407;8416	2655;17400	1262;9476	1971;10531	2000;16421	1922;11523	5008;16826	1885;18036	708;11081	61;14055	469;19831	1740;17791	1131;13447	1322;10351	1491;13236	1360;11792	624;14343	779;15511	945;11410	3197;10118	657;14346	2177;14164	1269;14384	4613;10393	1468;11847	1425;10633	1869;11700	1296;9697	1351;10032	2514;19648	777;13421	855;19089
11:43602874-43603047	504;10545	594;9044	1317;8657	2395;9922	728;9959	3522;9413	520;10107	769;8769	1782;8738	1293;8862	425;9494	3422;7080	1115;6601	540;8530	1474;17316	823;11430	715;9423	336;6530	2526;15226	1044;7608	2228;8576	1057;12905	1767;10557	3199;14500	1807;15962	562;8706	45;11001	1747;14636	1636;13870	901;10673	1249;8525	1753;10577	949;9595	456;11031	501;12546	630;9251	3182;8598	505;12125	1369;10923	1333;11445	4082;8888	1292;9924	1461;9300	1364;9754	877;8203	1170;8144	2408;16196	693;10689	618;15384
11:44325653-44325966	1075;13329	4399;12816	1439;11738	4139;12962	1342;12983	12862;14739	840;12826	1322;11654	1958;12996	3473;12282	834;12301	8338;13276	1075;9365	1345;10899	5680;21821	2465;14253	1879;12269	838;8984	4443;22033	2655;12276	5258;12127	3511;19278	4116;17941	4242;19301	3455;20734	1268;12777	2690;12226	12120;23045	2210;19153	1547;13242	2635;11387	4961;14083	3152;13011	1320;13395	1473;13984	2171;10513	5754;13871	4172;14511	2608;15707	1291;14381	6085;12781	2328;12587	1758;13256	2809;13952	1556;10691	1498;11335	4391;21073	1995;13212	1838;22085
11:44326255-44326326	144;1399	358;1627	406;1889	488;1598	348;1648	1143;1458	233;1514	360;1124	308;1746	384;1575	258;1353	674;1325	247;1328	184;1682	819;2962	503;1924	166;1666	158;1251	545;2539	352;1866	753;1273	630;1797	541;2953	1270;2404	434;2599	269;1633	212;1627	1139;2548	178;2369	152;1415	243;1609	520;2022	399;1905	430;1699	313;1746	410;1481	586;1445	525;1745	223;1422	406;1627	612;1346	199;1287	206;1542	394;1737	198;1366	333;1338	545;2910	361;1713	404;2179
11:44326346-44326426	359;6724	1466;7361	1283;6867	1667;6878	861;6434	5628;6715	897;6999	1209;5156	1070;6927	1517;6145	942;6100	3217;5739	782;4705	961;6955	2232;11940	1787;7472	721;6912	493;3834	2528;11634	1256;6361	2495;6287	2790;7743	1480;8683	5952;11297	2114;11966	959;6316	680;6709	4903;10224	573;10475	487;6430	1197;6926	2156;8450	1393;7323	1192;7314	801;8085	1300;6967	2422;6090	1659;7251	1777;7441	1272;6863	2842;6194	1038;6379	544;6975	1677;7255	807;5516	725;6334	2767;13069	1164;7287	1598;9478
11:44326419-44326522	1024;7450	2038;7891	1702;7770	2688;7550	2658;7329	6197;7348	1565;7697	2029;6135	1982;7866	2117;6768	1256;6500	3705;6160	1230;5158	1732;8148	3886;13329	2911;8118	1335;7701	936;4713	3487;12453	1672;7268	4093;7091	4320;8330	2605;9984	8573;12992	3366;13473	1627;6764	1591;6879	5795;11204	1287;12149	1103;7179	1808;7596	2788;9193	2197;8102	1767;8148	1680;9460	1868;7200	2984;7095	3271;8214	2621;8465	2106;7825	3396;6828	1701;7279	1262;7785	2446;8271	1353;5870	1381;6782	4356;14674	2240;7889	2733;11135
11:44330734-44331010	1400;20801	3491;21998	1511;18467	4632;20255	699;21385	247;25983	540;19777	1242;20151	3915;20229	2090;20513	1538;17817	7990;16212	1085;16465	2250;19866	3902;34796	1255;26545	1212;20754	1098;17560	5422;29042	3122;19589	4881;18528	8222;27999	4494;27828	673;32958	1963;32272	831;20562	4896;19321	1047;38996	3052;30914	1363;22296	1979;17385	4920;22688	2942;19624	1359;21656	1464;21102	1277;21322	937;20537	1562;24487	2517;26275	494;23019	7014;18751	2178;19334	1020;22543	1791;23102	1014;16625	973;20086	5643;33785	2424;20621	1543;32294
11:44331003-44331283	1017;18156	886;16768	678;16871	3778;18039	1916;17881	117;23723	504;18485	529;15687	2176;17435	551;16787	1048;16448	7194;15629	511;14925	995;16413	1252;29992	854;21251	560;17418	862;16210	4244;25015	2914;18209	1439;16816	5862;25003	2816;25037	224;27233	1548;27876	411;16501	2432;17186	489;35684	1115;29148	750;17954	1581;16452	2851;20341	2095;17541	768;21215	486;17487	555;16936	350;19087	775;22074	2361;22268	978;20923	4123;17005	1884;17198	1041;19495	773;19984	658;13869	959;17882	3835;28007	1582;19648	1003;30178
11:44331205-44331337	400;11148	184;8754	198;9021	2121;10422	885;9785	61;13356	197;10564	179;9545	1814;9977	356;9408	260;8985	3359;8808	192;8969	675;9410	464;15838	484;12758	147;9507	459;9642	2632;13853	1719;10946	138;9116	3482;13805	1441;14097	102;15424	500;13940	146;8894	433;8682	232;21873	346;16899	327;10064	826;8442	1159;11596	1097;9650	185;11173	156;8808	342;9191	118;11563	427;12240	684;11706	342;10449	2301;9353	946;9400	493;10174	251;10164	334;7982	709;9733	1189;14874	800;11171	400;17747
11:44331357-44331536	455;11835	227;10164	219;9181	1718;11099	481;10344	56;13503	237;10606	306;9785	877;9731	408;9331	286;9440	1536;10303	289;8977	306;9733	371;16526	354;13152	290;9456	244;8655	2286;14477	1414;9595	141;10133	2084;15040	1594;13589	284;17117	433;16471	197;9548	478;9548	367;22305	651;16637	352;10465	846;9151	1591;11740	768;10778	289;11466	282;9672	307;10895	142;12087	395;12006	894;12068	162;11196	2203;8556	981;9926	380;10735	129;10486	457;8202	260;10424	494;17052	576;12296	470;17007
11:44332032-44332230	135;2477	122;2587	92;2266	278;2620	61;2331	166;3086	98;2456	102;2007	230;2887	125;2373	115;2125	34;2436	177;2127	118;2633	243;4939	133;2726	194;2571	79;1734	788;5130	276;2355	100;2611	138;3886	390;3859	58;4831	286;4940	90;2213	140;2607	344;5013	223;4048	238;2315	338;2561	507;2949	282;2652	129;3011	128;2794	130;2194	72;2581	138;2612	196;3401	196;3047	405;2794	286;2181	153;2673	91;2520	211;2007	90;2044	288;4848	215;2818	169;3640
11:44332310-44332897	3863;28976	5936;28844	4509;24159	9143;28997	3602;27498	18996;28937	3324;30774	5062;27423	3799;28121	3315;26371	3282;24696	2849;31078	4540;21903	4100;28995	9625;47330	6172;34859	5033;28574	3000;21588	10994;43690	6524;28156	6802;27025	12230;38660	6501;35636	8823;46830	9455;44448	5184;28436	4467;31447	16923;47673	7871;41682	5058;30035	5859;27222	9813;31944	6609;28240	6343;31359	5343;28971	3625;26984	4598;28246	5503;33560	6263;34110	4547;32591	10397;26938	5299;27457	4848;30793	5981;32578	3643;23278	5726;26642	11671;51659	5099;32181	8035;42893
11:45377317-45377337	255;1410	501;1513	389;1160	263;1421	156;1361	1070;1347	165;1410	204;1179	390;1330	316;1374	193;1326	177;1372	327;835	186;1371	405;2486	313;1911	369;1387	187;835	604;1987	381;1213	805;1280	1083;1700	570;1843	1745;2398	530;2193	267;1463	14;1608	335;2286	660;1887	285;1413	238;1392	670;1693	356;1330	210;1638	307;1421	321;1292	358;1291	252;1622	531;1706	249;1471	520;1413	274;1220	350;1294	431;1364	200;1059	375;1377	834;2674	335;1345	414;1785
11:46938437-46938719	32;5059	80;6511	40;5232	440;6193	30;6170	26;7187	71;6092	48;5049	46;5410	88;5618	157;4942	36;5765	35;4575	42;5127	171;10551	125;6592	101;6065	206;3391	708;8985	121;5068	21;6695	191;7247	89;5976	999;7994	437;10790	37;4727	273;5664	48;8882	160;8320	122;5782	248;3957	36;5152	112;5075	52;5604	37;4581	117;4752	33;6240	231;6736	29;5931	35;5770	100;7078	61;5445	73;6355	54;6340	81;4428	94;5715	83;11001	76;7013	56;7597
11:49229870-49230106	859;10840	351;10133	512;10904	773;12928	309;12477	3342;11415	280;12893	456;9243	332;11830	1029;9423	1748;9765	3699;8525	504;7370	408;9533	1217;20005	540;13272	1184;10497	315;6428	1898;18115	1117;8432	165;10696	258;16558	775;14398	409;19617	822;17190	579;10393	224;11127	1086;20142	1780;17150	957;9741	1072;10884	1189;13229	996;10693	502;11211	711;14809	454;11466	415;10850	604;13652	375;14819	409;12753	2765;8452	481;12006	502;11793	785;12176	874;10323	406;11276	844;19556	1388;10782	1052;17286
11:58672757-58673056	1000;13041	2733;10417	1636;12894	4361;12868	1739;11585	4997;8590	2396;11614	1582;11066	1154;14715	2672;10747	1442;11467	8790;12893	1848;8725	2095;12478	4545;20097	1761;13030	1560;11173	779;8900	3362;18964	2916;12876	265;11749	4102;23362	5026;23041	13401;22879	2046;18318	1022;12361	118;11847	6665;22083	2657;18600	920;12115	2527;12643	2133;16430	2596;12762	1239;13557	1631;17466	1944;12398	716;12074	1341;13244	2130;16486	1327;14209	5894;11768	2101;11892	2215;13783	2250;13390	1520;9544	2315;11624	3187;22312	1143;12591	4625;22333
11:58673282-58673483	464;3375	547;3222	455;3317	780;3485	240;3511	1239;2441	369;3165	619;3267	258;4006	435;3075	267;3237	1566;3011	404;2212	441;3603	940;6831	482;3980	539;3334	333;2408	770;5856	603;3696	233;3842	1686;5934	1949;6782	1969;6379	1130;5867	393;4585	41;3547	834;6513	878;4967	344;3088	633;3687	551;4821	719;4153	408;4001	416;5687	548;3514	296;3439	431;3994	546;4583	235;4633	1068;3237	493;3241	501;4230	527;4333	367;2985	713;3367	948;6551	448;3789	1013;5728
11:58673522-58673621	239;1735	147;1523	210;1764	610;1682	88;1848	680;1299	161;1645	338;1658	413;1843	309;1537	216;1717	534;1514	244;1337	278;1652	536;3293	274;2127	226;1531	162;1302	719;2713	445;2003	159;1959	387;3143	1220;3691	883;2927	698;3017	269;2406	21;1776	338;3502	552;2558	238;1838	589;1859	606;2195	540;2262	458;1917	244;2697	234;1655	181;1742	224;1902	477;2121	213;2298	683;1374	271;1584	253;2023	428;2172	258;1427	250;1808	650;3231	244;1871	590;2936
11:58694945-58695099	37;1442	242;1087	181;1359	366;1347	30;1345	5;1276	44;1236	44;1397	35;1460	50;1148	156;1451	27;1511	37;950	51;1499	186;2776	148;1698	83;1323	69;769	120;1995	46;1406	325;1409	813;2520	261;2394	53;2684	142;2400	79;1495	43;1220	97;2652	163;1930	67;1236	130;1464	203;1868	186;1519	155;1608	94;2162	114;1580	278;1265	118;1320	132;1826	169;1597	41;1254	129;1225	80;1619	84;1209	46;1003	94;1159	305;3089	53;1682	108;2113
11:6280426-6280665	339;12227	239;13079	332;10419	866;10754	210;11973	108;7949	218;12700	348;9752	241;13087	554;11325	337;10595	801;12168	297;7334	189;12840	674;19334	296;15402	453;10773	229;8696	1184;16405	954;10936	224;11920	1103;17798	1300;15140	230;18753	645;19444	351;10929	57;11562	335;19966	875;15262	554;11384	728;11838	1091;13890	752;12036	492;12499	341;15501	353;10003	341;12052	606;14228	310;13604	155;13089	981;11788	347;10847	328;12120	730;12321	388;10241	441;11449	548;19955	474;15014	582;20017
11:637001-637134	300;4452	1324;4829	252;3965	1428;5846	789;4434	1953;2722	377;5599	689;4224	798;4558	679;4166	292;3589	2295;3784	339;4144	191;3803	929;8002	485;5258	602;5260	308;4241	928;8157	868;4128	2245;4248	333;6278	951;5049	1942;5642	989;8133	486;3518	70;5293	2529;6687	1201;8555	436;5165	513;3008	711;4045	653;3936	559;3617	200;4744	899;4075	274;5007	849;5014	734;5697	185;4515	886;5860	415;3973	318;5752	201;4846	346;3674	175;4829	1109;7367	404;5528	769;9172
11:637157-637307	46;4263	627;5792	25;3647	997;7324	253;4661	2529;3941	74;4900	242;4790	377;4626	115;4348	51;4233	3042;4808	121;4488	19;3770	126;8666	57;5411	196;5603	129;5104	880;7778	294;4928	2896;5206	46;6396	950;5838	1259;5881	200;8602	246;3332	10;5011	1837;7918	267;9003	81;5856	433;3104	435;4242	203;3933	68;3698	22;4611	446;4314	41;4824	371;5815	179;6021	43;4407	115;5888	153;4693	45;5604	40;4650	191;4053	44;4729	609;6805	157;5085	133;10011
11:64480518-64480651	773;6208	889;5956	839;4040	1977;6391	904;5696	147;5757	674;6308	1076;5301	893;4821	1358;5487	483;5245	3378;5319	1191;5594	534;4323	989;7631	863;5307	1101;6113	481;5230	2701;10137	1414;6237	1397;5806	1884;5834	1492;6443	4562;9228	2070;9597	649;4338	404;5515	564;12494	2048;10792	778;5892	941;3892	1176;5532	1117;4809	593;5732	526;4752	366;3934	322;5895	799;5382	1040;5656	582;5177	2262;4472	863;5693	1373;6072	784;5964	785;4773	529;5152	1635;8181	1087;6369	1972;9674
11:64480648-64480718	275;8320	274;8654	750;6124	1510;10040	488;8407	140;8379	342;8801	186;8113	1117;6945	529;7664	174;7025	4550;8425	409;7065	249;6074	722;10924	531;7869	722;8515	255;6773	3848;14785	1713;8579	206;9005	370;8404	1381;8702	273;12680	1336;13967	219;6091	193;8077	303;16703	999;14650	454;8878	1051;6352	1001;8112	415;6751	250;7604	233;7033	190;6443	128;8685	436;7963	1191;8395	298;8101	2475;8037	850;8819	736;9177	293;8137	374;6894	183;7350	2051;12277	497;9342	543;12895
11:64480713-64480853	726;8841	736;8833	1646;6737	3137;10503	1767;8951	340;9710	1225;8962	641;8623	2059;7679	1059;7872	520;6926	4221;8195	815;7548	648;6182	1504;11341	1335;8779	1220;8534	602;8409	4685;15685	2688;10717	433;8887	2007;8413	2247;10112	1843;13230	2071;14134	537;6198	543;8019	738;19043	3347;15297	1085;8823	1451;6289	1853;8473	1166;7163	623;7802	830;6800	905;7130	524;9015	1105;8196	2235;8094	1079;7587	4230;9079	1747;9674	1682;10248	1033;8952	1070;7244	762;7300	3193;12843	1887;9669	1117;13463
11:64513125-64513295	101;7350	481;9040	295;6165	667;8757	73;7792	161;7033	417;7076	333;7233	66;7025	298;7228	297;6381	3381;6748	72;5582	415;6196	145;10153	420;8452	48;7515	103;5495	1799;11318	1152;6872	858;7925	1180;8519	868;7444	130;11320	499;12216	306;5832	458;8153	132;12675	166;11402	289;7706	92;6810	517;7143	613;6802	171;6548	199;6364	122;5913	257;7315	449;7319	578;8658	104;8021	700;8250	231;7320	616;7400	240;7671	465;6490	646;6695	875;11458	366;8340	528;10211
11:65601065-65601147	149;3387	661;3392	484;3089	1533;4477	503;3689	373;3966	368;3989	197;3686	718;3494	737;3084	203;2914	1094;3744	678;3277	262;2790	1000;5397	725;3608	673;4346	525;3047	517;5622	650;3502	51;4106	1890;5239	1050;4210	2393;5053	582;5625	183;2744	23;3949	476;7135	1109;6590	377;4212	480;2636	746;3532	249;3163	200;3472	356;3037	154;3055	108;4352	494;3434	634;4426	64;3240	1905;4195	450;3933	422;3643	730;4134	294;2898	421;3231	730;5249	363;3786	1192;6807
11:65601162-65601506	255;21554	1679;20692	1270;17437	4669;24048	320;22192	65;20259	183;22267	120;20558	1746;19879	1205;19400	121;16280	157;22892	880;16452	829;17878	1333;32717	569;21496	546;20915	1001;14912	1356;32546	2954;19665	89;23566	1670;28754	2954;22144	2635;29505	1546;35102	213;16231	48;21952	146;37809	1400;34539	590;24257	1053;14755	2536;19348	210;19459	153;19593	339;20032	63;16822	93;21673	471;20408	733;23024	48;19670	1927;22413	960;19614	463;21915	1557;24203	379;17673	337;18931	1497;31579	380;23040	1356;35064
11:66326595-66326689	777;1605	1058;1751	802;1582	890;1552	600;1615	947;1522	957;1828	493;1409	833;1485	708;1385	680;1259	728;1255	615;1404	548;1178	1384;2678	609;1733	706;1488	527;1290	1433;2762	956;1691	1134;1395	1222;1771	875;1563	989;2512	1627;2471	477;988	675;1993	1459;3066	1490;2447	807;1702	669;1141	703;1291	583;1370	458;1394	430;1364	446;1342	742;1479	956;1776	841;1593	527;1822	989;1246	640;1569	900;1560	915;1808	608;1383	693;1489	1240;2472	885;1644	672;2549
11:66326684-66326919	1470;10432	1719;13182	1593;10243	4261;12101	1468;11018	844;10231	1504;11433	1119;10601	1679;10311	2204;9629	1091;9052	1594;8753	1277;8644	1321;8700	2477;17421	964;11609	2473;11754	844;7767	5259;19735	3322;10067	5467;10739	2014;12248	3286;11063	1379;16327	3407;17587	1165;8169	770;12224	1106;21260	3774;18620	2095;12207	2322;8558	2676;9293	1445;10037	1124;9178	883;9034	952;9683	1608;11033	2032;12601	1696;11399	538;11747	4350;10354	1667;10275	2101;10883	1039;10667	1281;8740	1266;9813	2763;16973	2689;11464	1394;18457
11:6947497-6947936	709;16054	2018;13528	1910;22154	1682;17314	170;15936	273;10315	370;16338	521;13329	1176;16098	1573;13665	369;15615	136;15765	364;10552	404;15574	521;29131	558;20605	628;14929	859;12959	375;23063	1755;13759	93;17057	2426;22176	2337;21777	1434;26425	677;26784	348;14521	267;15183	291;27724	1885;21932	299;15788	1186;15195	1310;19278	343;16879	522;17811	428;27817	288;15415	1366;14813	170;19940	199;21102	201;19005	94;16174	1006;15084	715;17157	1503;16030	575;12288	1323;14581	1860;29794	434;17495	486;30583
11:6948096-6948309	117;4817	545;3939	507;6555	471;5246	49;4703	138;2536	83;4203	287;3488	40;5003	402;3927	70;4307	32;3731	94;2884	132;4928	56;7625	90;4832	34;3969	118;2903	43;6858	299;3370	29;4348	538;7473	908;6918	1184;8373	144;8240	52;3794	31;4218	53;8061	533;7030	85;4555	337;4406	412;5815	105;4951	101;4105	71;7565	44;4420	783;4304	28;4828	32;5451	31;5280	22;4506	205;4051	90;4777	351;4855	139;3793	109;3841	404;7502	115;4849	43;7390
11:69632303-69632531	241;10957	206;10603	1076;9570	1710;12694	394;10762	314;10339	56;11252	499;11335	540;8889	237;11188	184;9182	64;10335	238;9346	156;7688	1194;18062	160;11753	111;11195	81;9750	3358;19440	1981;11763	139;12154	1361;13179	818;13221	58;17016	416;19081	76;7381	227;12409	119;22446	438;18579	213;11359	1189;8816	41;11253	668;10900	210;11753	112;9378	163;10421	51;11345	116;10791	185;11604	62;12368	3914;11536	465;10633	358;13158	168;12146	152;10270	183;11399	1358;16475	639;11846	197;16859
11:69634323-69634542	396;6974	475;8092	319;6535	1585;6231	247;7482	201;6059	282;6811	613;7010	334;5170	732;7605	310;5765	394;5273	445;5373	229;5628	847;11851	354;7457	383;6595	195;4591	1845;12233	894;5524	669;8555	1291;7903	764;5937	2134;9910	976;12938	399;4449	91;7101	727;12583	670;10924	521;6808	483;4857	826;6737	615;5917	324;6355	342;5545	542;6025	187;7212	444;6056	886;6939	389;6421	1099;6171	360;6771	507;7077	419;7712	447;5564	495;6963	1022;11160	904;6914	661;9988
11:69924292-69924564	458;8818	206;9728	229;8396	368;9306	157;9895	159;8816	167;8962	280;8237	125;7582	339;8318	363;7786	158;9324	324;7028	186;7709	631;16452	351;10629	543;8516	216;7416	1565;14257	1250;7793	163;9731	264;13227	504;11319	278;16058	742;15934	199;7218	165;9481	270;17091	913;12892	412;8485	518;5379	306;10098	439;8341	308;9640	207;7309	545;7027	221;9269	651;10753	278;9049	153;9257	172;11928	196;9452	253;9352	255;9734	321;7468	243;8515	945;17144	424;9812	560;13262
11:71955434-71955605	215;4682	1090;4768	510;3989	1130;4965	440;4446	78;4803	193;4498	358;4322	318;4235	414;4120	295;3729	1063;3564	448;3188	231;3672	1049;7665	542;5354	436;5133	312;3488	1563;8726	843;4368	278;5465	1163;4881	851;5279	1404;6617	840;8514	243;3925	1788;3891	265;7117	825;6887	384;4349	453;3619	533;4297	495;3961	199;4470	170;4654	287;3412	1122;4389	479;5179	343;5028	149;4970	548;5273	375;5030	350;4808	704;4702	308;3322	168;4365	1189;7514	321;5415	868;6543
11:71955613-71955753	111;2478	636;2696	251;2223	547;2616	174;2462	37;2829	81;2467	156;2366	250;2159	297;2211	165;2162	537;2154	135;1963	84;2118	512;4058	173;2934	228;2696	137;2047	752;4663	350;2438	213;2614	988;2925	419;3116	735;3889	319;4645	177;2160	1232;2183	138;3604	460;3480	233;2613	159;1943	250;2460	169;2358	169;2278	98;2472	145;1975	645;2451	280;2665	130;3026	170;2743	392;2905	205;2967	188;2563	383;2551	130;1825	82;2589	422;4112	307;3078	507;3699
11:7273240-7273553	863;19906	4262;15341	637;15158	1916;19065	403;18365	184;12798	504;15455	662;16163	295;16219	2714;15913	688;17055	271;19707	721;15147	625;16356	1242;28666	487;19146	910;17859	1197;17266	2650;23872	3052;18280	284;18361	345;31659	5956;32618	491;27778	1506;27327	520;17606	88;19764	587;34629	2111;28117	934;19725	1144;16048	5100;24681	1175;18588	737;20954	734;28136	1335;16290	449;18147	381;20670	652;26773	274;21078	10536;18672	446;18023	462;18248	4968;19644	614;15897	1332;16266	4922;30248	971;16158	1148;36500
11:7273528-7273587	248;4155	834;3524	363;3350	321;4292	156;3541	64;2769	119;3930	206;3527	80;3704	445;3555	155;3529	91;4290	222;3449	114;3615	244;5877	164;4950	250;4011	315;3991	631;4671	650;3921	67;3966	150;6547	941;5968	102;5410	317;4963	220;4277	13;4220	131;7517	481;6179	202;4131	293;3794	732;4832	353;4044	157;4044	257;5898	729;3923	77;3800	141;4597	182;5622	99;4800	1559;3110	166;4028	152;3810	715;3848	158;3212	439;3692	1131;5383	225;3551	464;8182
11:7273614-7273687	466;6027	1570;5861	381;5388	840;6777	127;5267	97;4292	111;5710	859;6316	141;6213	1225;5770	392;5585	175;7053	352;4508	321;5362	474;9127	391;7947	582;6559	658;5563	1307;8408	1165;5011	144;5737	347;10349	1427;8500	360;9561	689;8429	483;6742	68;7182	279;11584	1279;9702	470;6450	643;5814	1222;7360	655;5774	324;6927	416;9352	570;5635	221;5719	304;7577	255;8925	132;6905	2544;5462	296;6341	278;6315	1476;6223	390;4634	626;5964	2285;9421	456;6237	693;13162
11:74178109-74178215	184;2068	284;2215	195;2312	819;2430	88;2259	72;2286	136;1890	201;1801	199;1977	204;2027	203;1583	787;2167	295;1849	98;1778	383;3837	130;2667	347;1987	151;1736	337;3710	667;2293	108;2672	396;2708	365;2925	87;3574	329;3750	141;1665	1178;1849	164;3996	571;3138	201;2196	215;1763	379;2076	228;1914	144;1961	169;2449	186;1978	304;2508	285;1958	87;2050	94;2369	50;1878	151;2136	151;2514	219;2403	177;1936	160;2112	291;3713	157;2353	227;3104
11:74178241-74178413	165;3774	194;4136	145;3457	1317;4295	56;4325	38;3692	109;3752	150;3362	128;3373	237;3725	182;2971	1407;3968	206;3117	65;3367	324;6424	110;3956	377;3696	100;2775	244;6964	731;3343	61;3803	115;4939	368;5408	100;5760	295;6333	121;3250	1531;3722	133;7512	584;6137	192;3942	232;3087	544;3575	228;3686	101;3336	163;3852	114;3083	329;3646	216;4118	125;4333	79;4132	61;3724	131;4011	118;4508	170;3948	160;3605	129;3620	265;5639	219;3843	222;5249
11:74442626-74442719	223;4205	113;3886	230;3008	708;3803	127;3599	48;3449	86;3826	308;4114	115;3175	206;3266	210;3722	1178;3643	229;3329	165;3155	449;5873	223;4518	351;3616	126;3151	1162;6080	626;3598	81;3369	216;5357	798;4987	56;4873	390;5796	133;3256	24;4495	348;7579	815;6955	266;4194	514;3397	594;3677	203;3840	182;3934	169;4058	248;3635	161;3719	252;3819	193;4771	151;4051	752;3848	72;3820	207;3886	230;3944	209;2949	191;3496	240;5486	355;4528	381;6316
11:75379486-75379771	194;16892	581;17868	472;14840	621;17607	1302;17001	58;13875	363;17219	867;15561	271;16215	146;13592	839;14100	121;14778	224;13581	247;15393	2550;27548	998;19127	210;15628	163;12762	3176;24804	989;17342	87;17734	1105;21049	3357;23333	124;27453	1201;27743	1558;13255	66;16542	249;33299	738;26102	612;15428	1021;13511	2107;17268	1100;17023	598;15899	192;16307	774;15353	264;16552	170;16051	379;20399	208;17755	566;16658	235;14726	908;17292	558;18004	450;13156	245;14426	3298;26056	382;19218	711;25975
11:75379692-75379873	147;12416	525;10666	651;10824	478;12856	458;13024	34;10331	426;11741	825;11459	143;11654	135;9959	964;10783	84;11459	132;10004	110;11166	2415;18835	734;13047	122;10708	147;9644	2439;17434	551;11804	63;12053	1311;16022	2353;15966	85;18973	830;19421	1381;9327	58;12393	170;24029	915;19729	533;11946	872;9357	1534;12327	876;11942	769;12278	114;12320	599;10812	135;12380	129;11423	305;15544	169;13061	289;12881	226;11506	1059;11799	319;12185	522;10368	266;9813	3119;17843	249;14337	581;20085
11:75379876-75380040	57;5088	385;4093	626;4461	405;5371	158;5533	14;4317	122;4314	598;4749	114;4418	46;3975	636;4065	45;4847	46;3729	123;4924	1393;7854	427;5235	89;4307	44;3410	1316;7752	147;4550	17;4337	800;7051	1190;6495	53;7781	427;7929	631;3581	19;5085	42;9304	510;8462	202;4973	411;4002	716;5170	738;5229	725;4956	61;5253	355;4463	42;5381	30;4924	183;5911	97;5315	644;4945	121;4721	506;4540	193;5201	207;3874	112;4097	1712;8254	91;5997	285;8881
11:8040405-8040493	80;3209	309;3098	85;2802	647;2636	88;3190	23;1782	148;2523	413;2534	244;2464	289;2834	190;2523	33;2410	105;1895	556;3036	480;5714	230;3357	130;2850	222;2144	282;3659	398;2466	57;2895	346;4269	518;3388	175;4792	454;4892	96;2597	25;3326	74;5195	438;5052	314;2984	372;2778	682;3304	468;3237	123;3546	102;4116	178;2927	131;3084	228;3285	340;3280	55;2897	910;2353	342;2829	327;3264	260;3016	171;2291	344;2707	345;5370	249;3514	472;5779
11:8190504-8190758	1152;11100	286;9306	421;10551	1605;8514	353;11847	195;8693	617;9786	466;9476	1125;9774	844;10035	349;10589	2945;8125	733;6314	384;9649	4312;21051	1172;10665	403;9872	637;8504	1974;16714	1953;8901	267;13102	1047;15864	2076;14642	3026;15558	2787;18409	327;9267	65;12547	538;22007	581;16978	539;11323	868;9694	2196;13414	1209;9759	577;10722	621;13019	189;9754	2781;11135	493;13346	1841;13143	376;14651	4368;10256	563;11143	493;11996	570;10592	500;9538	542;10844	2386;19457	454;10541	1312;20347
11:8290237-8290415	59;2087	296;2849	175;2817	725;2519	164;2409	22;1986	89;2608	91;1843	64;2466	110;2328	93;2167	29;1953	151;2178	91;2282	209;4346	165;3195	139;2406	65;2991	407;3601	406;2941	152;2266	74;3169	162;4501	77;4058	213;4213	71;2506	148;2826	84;4876	194;3910	127;2623	188;1975	438;2969	172;2729	76;3141	222;2900	155;2623	264;2519	63;3136	148;3014	51;2793	495;2282	79;2714	36;2548	237;2757	149;1879	106;2571	403;5560	112;2444	192;4516
11:91958290-91958409	148;4548	160;4232	127;4167	443;4676	131;5114	63;3950	71;4393	342;3723	447;4797	185;4225	240;4272	1940;3792	240;4119	176;4814	535;7936	420;5101	361;4328	113;3751	1267;6717	939;4997	64;4661	339;8647	602;6675	90;7787	323;7296	295;4989	40;5001	202;7990	748;7220	398;4609	709;4684	215;5787	336;4220	241;5272	312;7903	278;4316	122;4499	168;5113	179;6533	74;4906	1069;4509	148;4578	200;4835	477;4816	446;4155	329;4473	413;7854	275;4890	309;7935
11:91958435-91958604	304;12106	184;11072	336;10492	1352;12022	289;11534	82;8755	136;9952	349;8665	242;12580	264;10119	316;10263	3128;9004	316;9889	806;11673	689;19410	470;13202	605;11231	203;7911	2189;15291	2103;10631	162;10126	536;19535	1074;17168	151;19253	664;18516	521;13149	57;12660	255;20932	1200;18126	440;10850	1007;12247	366;14460	678;10258	327;12711	338;16587	199;10729	210;10260	378;11502	315;14484	156;12611	3193;12946	308;11173	341;12267	1062;11327	278;10029	653;11744	650;19882	437;12037	586;18238
11:91958731-91958973	351;10648	417;9112	443;8524	1546;8711	499;7851	1106;7694	155;9508	526;8005	412;9864	441;8932	373;7642	2899;7845	546;7580	497;9290	1087;15114	483;10585	726;9371	233;6836	2037;13015	1591;7614	182;8810	459;15047	1943;13794	239;15128	631;13903	672;10521	51;9148	351;16657	981;13639	450;8539	1330;9121	313;9320	787;9085	371;10559	409;14969	520;9809	229;9032	342;9517	631;11973	284;10325	1514;8504	849;8654	497;9843	977;8045	375;7012	383;9362	879;15100	623;9730	961;14687
11:92703141-92703224	193;1605	446;1690	283;1525	509;1490	172;1561	429;1227	237;1777	204;1451	124;1858	369;1540	271;1438	207;1765	313;1249	287;1777	570;2964	520;1897	279;1545	154;1145	408;2462	431;1562	293;1655	602;2990	477;2178	951;2632	217;2737	226;1665	493;1711	354;2878	495;2237	359;1654	239;1579	237;1601	330;1755	149;1953	194;2488	173;1709	167;1677	222;1779	471;2110	228;1881	631;1454	166;1456	132;1630	222;1539	69;1217	209;1659	460;3063	339;1906	423;2387
11:92703290-92703440	2530;10139	3864;8666	3690;9848	4101;8341	998;10945	3911;6775	2609;8965	4129;8148	2812;10495	3371;7379	2961;7588	2371;10420	3177;6983	2607;10012	6631;17318	5398;10390	3462;8788	1693;6742	6211;13979	4225;8051	3109;9654	4759;16501	5872;13887	6629;17689	3932;16741	2916;9463	6690;8651	5022;17675	5835;13707	3126;8344	3117;8884	3560;10350	4006;10823	3795;10741	3131;14917	2562;9389	2423;10605	3378;9929	5153;12450	2636;11412	5424;8566	3023;8740	3451;11003	3233;8642	1443;7222	3234;9066	5703;17665	4540;10435	3960;13890
11:94134558-94134700	997;11420	1758;8472	1958;9425	2229;11450	895;9203	162;9534	1553;10597	1464;9862	1628;9876	1005;9732	789;10171	4013;10320	1370;9675	1221;9906	2785;16050	1835;11785	1343;10279	1079;8890	3819;15213	2942;12347	456;10990	800;16850	2316;11736	306;16457	1642;14464	712;10315	87;12388	934;19500	2375;14898	1587;11367	2039;8539	2168;12123	1396;10720	898;10704	735;10998	2186;10632	686;12241	865;11188	1318;12532	504;12968	2590;8673	1143;10494	726;11272	1339;9103	1331;8479	916;9874	1947;15636	1120;10442	1167;18625
11:94134727-94134853	838;16489	1031;12106	773;13785	2044;16294	468;14493	147;13309	944;15848	1049;13496	844;13953	1069;15147	961;14168	2242;14633	1312;13155	540;13595	1408;21724	1398;17167	1060;14357	682;11027	4163;22020	3487;15385	420;15469	1852;20852	1840;15500	286;21590	2382;21780	587;14521	130;16270	673;27486	1618;21452	1052;16562	1602;12720	2022;17157	1115;16204	692;14767	398;15095	1910;14708	477;16837	789;15951	1392;18658	396;18348	3007;14788	896;14227	729;16486	1542;14074	1084;12122	555;14524	2338;22381	1089;15863	738;23117
11:98891863-98891916	68;2058	232;1909	29;1889	56;2210	25;1929	14;1513	36;1777	63;1762	131;2278	52;1800	94;1620	221;1974	63;1445	27;1903	92;3539	37;2372	42;1669	38;1138	79;2658	62;1865	13;2083	228;3229	87;2974	30;3449	259;3408	75;1870	143;1962	34;3343	129;2616	104;1787	238;2974	82;2286	141;2085	47;2337	94;3186	53;2066	58;1960	62;2051	216;2553	35;2300	201;1856	74;1966	59;1995	59;1812	150;1761	100;1885	124;3641	94;1910	88;3512
12:103352279-103352474	1308;46114	3726;32222	3755;36437	4764;38618	1665;38119	17811;33409	1998;40143	2433;30412	5402;42129	2378;32536	679;32669	23107;39436	863;29010	3091;38993	1777;52070	1024;39562	1326;33662	1860;28417	5348;51071	3721;33889	9347;41735	4071;60759	1424;52296	899;60714	2680;50759	848;46063	108;38249	11241;63370	4178;59309	1075;38548	3496;37760	3599;49992	5016;42199	1588;44438	1476;52051	893;34642	5549;35208	708;46301	695;47735	508;38815	8662;23086	2301;37722	852;41674	847;43288	2153;29244	1871;36120	6659;62218	4321;41935	1453;65450
12:103352498-103352625	438;9107	1163;5595	659;7920	1209;7350	896;7728	4794;6340	795;7972	797;5860	1432;8929	905;6083	656;7009	3505;6251	615;6433	925;7747	1016;11658	694;8255	665;7234	556;5846	1320;10667	853;7333	1781;8321	2126;13233	1063;11636	4779;12079	1749;10937	609;9762	70;7960	3751;13462	1301;11404	651;8288	883;7825	1667;10972	1272;8112	726;9402	414;11154	1012;7402	1712;7273	2040;9443	578;9840	540;8202	1571;4734	778;7496	814;9386	1774;9245	780;6019	962;7651	1585;13764	1193;8762	1629;14180
12:104697121-104697699	2076;29319	9603;29187	2917;28017	2625;34825	1824;29986	228;42425	6658;28066	2296;24472	1471;27204	2249;24919	1922;22751	18207;29208	4219;22182	3378;25066	2749;43118	2330;30002	3979;32024	2352;22932	10573;45895	5030;28612	10713;36822	1906;36310	3801;34225	14437;43305	6277;47316	3063;23872	552;32959	1251;62220	5775;44450	1200;30320	2179;21473	7678;27910	5647;31495	1912;29193	4197;26048	1859;22882	11289;28426	11169;34811	3952;34617	878;29309	524;26915	2972;30148	5746;29497	7188;30583	2051;25979	2606;28526	10128;48912	3037;35303	6852;41465
12:104851873-104852038	22;4788	11;4374	19;3500	738;5222	19;4376	29;5772	61;4613	174;3709	35;4257	22;3180	7;3059	21;5783	15;3558	27;4175	53;5908	25;4358	11;4352	19;3214	590;6230	409;4169	21;4903	618;5828	124;5389	1335;6339	47;5882	232;3725	19;4714	84;7823	37;7665	55;4649	10;2833	13;4724	153;4500	58;4074	13;3713	63;3692	10;4091	12;4644	16;5272	31;4221	46;3082	268;3960	15;4621	25;5105	19;3662	88;3914	31;6668	48;5295	36;6050
12:104852286-104852554	35;15128	550;12204	353;12399	1688;13301	38;15067	71;16541	1072;12637	208;11929	215;11774	142;12032	416;10654	118;16496	32;10163	66;12902	1052;18521	55;12470	67;13267	52;9786	1712;19680	1368;11927	1032;15758	2542;15309	211;13779	7437;16264	83;18674	506;12059	53;14440	1825;20272	90;17226	149;14314	100;11682	34;14458	429;13840	464;12640	97;13253	670;10371	36;13688	70;15577	56;16043	35;13344	61;9370	656;12319	68;12761	136;14339	110;10202	1327;12425	102;21088	94;14084	606;18706
12:106974455-106974562	359;1716	430;1512	428;1672	485;1269	318;1887	1132;1640	364;1991	429;1626	544;1816	321;1261	199;1370	975;1673	336;1515	490;1780	668;2718	300;1706	346;1414	234;1406	665;2798	484;1834	1072;1991	501;2786	621;2543	1028;3055	612;2934	438;1660	430;1821	855;3280	644;2526	300;1403	370;1359	567;1974	553;1991	369;2089	310;1887	273;1716	739;1727	752;1973	532;1998	261;1718	312;986	265;1584	600;2055	588;2311	239;1349	304;1735	855;3343	267;2180	621;2491
12:106974614-106974784	1764;7600	1951;7712	2203;7644	3138;7937	1591;7026	5401;7668	2495;9222	1619;7141	2724;7910	1748;6621	1041;6736	5620;8649	1473;5580	2180;8732	2315;13509	2136;9197	1797;7513	945;4806	3673;12608	2226;6890	3058;9159	2915;11158	2814;10226	3253;13859	3267;13095	1998;8376	1000;8746	3027;14720	3285;10550	1671;7762	1817;6559	2551;8441	2905;9267	1578;8379	1384;9823	1182;7204	2961;7832	2886;8693	2003;8579	1406;8566	1844;5220	1615;6753	2278;9111	2511;10261	1151;6618	2265;7884	3843;14402	1427;10712	3759;11613
12:106976544-106976817	292;6611	318;6829	482;6298	991;6783	247;6268	37;7392	433;6382	331;5427	294;6377	382;5986	188;4952	2204;7494	197;3913	414;6283	1021;9849	321;7228	332;5969	269;3985	1148;9220	425;5284	128;7579	1055;8931	374;7835	1082;10478	341;10346	373;5872	106;6746	226;11816	561;9193	392;6224	297;5177	542;6558	571;7052	280;6418	244;7240	453;5795	222;6803	787;7735	432;7951	403;6910	741;4284	416;5894	264;7374	423;7054	272;5100	461;6135	1160;11459	507;7073	718;8814
12:106977610-106977787	138;3298	77;3348	363;3277	678;4320	79;3862	138;4074	58;3359	115;3095	169;3385	165;3108	151;3056	2334;4107	91;2550	246;3387	228;5631	227;3556	97;3910	84;2907	566;5983	363;3445	75;4273	471;6352	543;4696	352;6887	212;5968	161;3663	86;4049	158;6904	519;5601	191;3244	231;2917	497;4842	263;3994	117;3935	73;4090	90;2989	102;3643	233;4554	103;4264	165;3498	589;2400	225;3768	239;4149	220;4441	250;2774	164;3166	387;6126	121;3700	266;5540
12:106977821-106977932	175;1834	112;1754	244;1698	684;2048	103;2113	909;1998	106;1774	151;1612	108;1854	189;1519	263;1378	1141;1942	263;1417	253;1912	341;3139	111;1993	215;2033	89;1341	508;2753	378;1641	392;2448	501;3024	312;2361	227;3857	340;3086	219;1928	159;2013	213;3564	484;2631	237;1708	234;1354	580;2303	351;2041	256;1627	187;1978	147;1507	259;1856	309;1983	375;2100	69;1535	407;1188	257;1840	484;2190	273;2292	195;1461	357;1815	352;3252	182;2090	291;2648
12:106979715-106979774	24;773	24;638	38;696	95;684	11;733	479;590	7;694	4;558	39;708	29;611	42;588	504;760	34;631	21;664	61;851	30;692	10;560	53;775	103;1234	167;809	117;942	28;1249	108;1212	40;1093	78;1030	46;676	3;808	181;1221	29;1022	28;774	65;603	72;765	54;845	28;759	19;854	20;637	46;700	45;885	74;970	15;754	20;471	51;669	37;847	22;1003	32;608	33;729	80;1331	57;814	54;1372
12:106979810-106980047	516;12499	354;10999	1244;11232	2028;12241	613;11143	9117;10832	737;9786	481;9995	554;12329	1700;9807	419;9547	10152;14281	521;8710	848;10824	2083;16857	435;10548	557;9826	1053;9996	2150;19376	1801;11656	200;14808	1704;17200	2063;17214	195;19210	760;18286	746;11498	90;12972	3894;20668	1438;17298	557;10681	1321;9328	2045;13895	726;11979	321;11304	862;13773	819;10153	213;11908	558;13924	1145;13970	451;11645	611;7081	892;10904	1002;13663	435;13861	647;10177	503;11583	2839;19601	760;13341	674;19178
12:109746871-109747053	408;12979	329;13201	515;11441	1093;14991	174;13508	94;17012	469;12506	665;11189	854;9329	415;9500	213;10392	116;16991	277;9200	460;10512	560;19625	391;12876	341;12869	227;7868	1729;22791	1015;11141	165;16259	1033;15837	982;11047	1569;18701	667;21324	333;9552	85;15464	470;23211	693;19704	519;14015	591;7504	751;11829	594;12649	450;12369	302;12086	557;9558	167;12891	917;13825	638;14179	168;13002	1224;8403	325;13146	368;12743	887;13251	485;10900	671;11902	1172;20913	345;15103	462;18399
12:111471057-111471331	483;13069	312;13257	601;13338	1948;13216	510;12439	180;16597	399;12474	900;10082	689;13257	613;11223	339;10497	362;15672	439;9350	655;11169	1097;18853	445;12408	436;12577	429;8246	2145;21193	1509;12314	291;15619	425;15787	1119;13750	1110;20831	1581;21815	637;11302	312;14880	646;23761	1145;19199	817;12527	561;9518	1078;12693	1545;13867	360;14039	275;12056	456;10184	731;14697	673;15773	910;12187	304;14512	734;10822	749;12329	487;14001	587;13876	743;11570	477;13192	2668;23477	814;15730	1232;17783
12:111471371-111471640	206;7638	366;6705	204;7053	664;6205	599;6174	95;8740	182;6199	246;4902	175;5789	469;5819	174;6168	162;8457	328;5046	168;5929	565;10802	318;6888	268;6874	145;5244	741;12406	721;7299	125;8915	172;8148	560;9186	527;11170	599;12698	151;5226	69;7419	194;11821	448;8979	271;6402	373;5122	347;7546	398;6242	209;7458	132;6800	243;5206	251;7125	334;7824	495;6596	116;6851	127;5404	218;6544	220;7434	379;8294	269;5200	376;5891	836;12706	184;8681	297;9378
12:111472215-111472363	227;8826	485;7344	587;6592	1724;9522	427;7970	122;10103	461;7502	562;6979	344;6595	623;6921	292;6162	158;10752	206;6032	421;6109	317;11308	218;8128	339;8172	438;6256	2014;12647	1801;8239	206;8720	1157;10371	1166;8162	1067;12791	699;11730	306;6865	114;10136	551;15060	916;13505	872;8922	463;5847	1000;9875	990;8396	622;8369	421;6736	747;6176	495;8242	313;9573	1362;9372	118;10149	1151;6719	669;9552	993;8300	382;8866	853;6644	914;8418	1872;13322	501;8732	708;11085
12:111472370-111472516	140;6268	127;5193	478;5086	1251;6925	257;5690	79;7408	53;5232	376;5473	59;4924	729;4982	192;4691	73;7494	153;5035	281;4025	198;8870	264;5773	270;6363	198;5437	1868;10050	1490;6654	63;6688	979;7581	792;7054	89;9484	181;8682	85;4415	72;7354	134;11618	794;10956	443;6926	540;4119	351;6803	364;6026	255;6053	62;4981	177;3971	131;6078	96;7137	638;6986	67;6996	677;5178	401;6779	468;6231	100;6297	194;4953	385;5916	952;9689	226;6261	198;8495
12:113901040-113901136	170;1752	121;1328	415;1701	749;2163	342;2212	2565;2882	232;1791	262;1419	364;1560	234;1655	159;1500	1796;2440	200;1592	209;1382	592;2630	224;1961	304;1650	180;1652	729;2997	526;1627	1747;2375	709;2048	341;1825	124;2497	636;3330	335;1623	249;1988	2024;3590	781;3541	244;1704	283;1244	532;1782	396;1762	379;1746	162;1305	250;1246	999;2036	630;2518	399;1949	120;1564	100;1235	364;2077	670;2268	503;2143	225;1612	514;1891	815;3227	450;2396	608;3249
12:113901139-113901268	435;10720	346;10000	811;9234	2322;12701	399;11867	11031;12854	372;10107	729;9254	1106;8256	676;9731	322;8114	10332;14680	541;7842	869;7276	1397;13866	269;9091	771;10156	289;7637	3058;18050	1769;8632	8572;12483	1165;10557	1047;8784	238;15814	913;19114	514;8520	288;11842	9718;19243	1945;18292	1074;11516	790;7211	2976;10529	1154;8207	399;9513	418;9046	463;8001	4792;11145	902;14257	715;11548	136;9880	1339;7136	1344;12166	946;11326	1215;11095	499;9830	498;11086	2813;17984	939;11971	1666;15729
12:113901274-113901383	277;3957	533;3543	337;3904	1282;4983	251;4174	2696;3295	286;3978	551;3354	636;3453	398;3569	225;3413	2765;4054	515;3481	366;2938	876;5320	299;3821	472;4230	312;3991	1067;7454	687;3767	2357;3940	1239;4221	724;4335	675;6959	798;7979	422;2903	274;4615	2734;6768	1263;7148	613;4423	404;3009	973;3879	572;3510	340;3784	261;3902	551;3644	1560;3606	956;5314	867;4273	162;3867	591;2358	653;4795	706;4240	893;4466	449;3983	601;4576	1169;7143	637;4633	1238;6532
12:113901361-113901548	551;7507	612;5664	778;7514	2229;8542	734;9324	4417;5746	401;8475	801;5998	1027;6945	814;6347	361;7086	3991;7185	929;6220	335;5135	1690;11699	468;7085	872;7503	328;5847	1749;13288	931;5884	3319;6181	1252;9015	933;7762	2742;10727	864;13466	750;6075	956;9591	3468;10555	1467;10669	938;9072	521;4660	1156;6823	748;5980	455;6980	495;7111	405;5653	1873;6951	1102;9481	908;7741	852;6695	1037;5027	898;8129	1078;9162	1110;7690	736;6901	945;7972	1667;14295	748;9760	1187;10508
12:113901572-113901671	149;1623	97;1645	230;1618	404;1962	54;1793	1422;1754	88;1994	254;1408	180;1661	154;1613	82;1495	885;1716	268;1464	107;1182	403;2463	58;1510	116;1527	110;1407	426;3113	183;1164	1009;1708	178;1976	236;1517	201;2421	116;2814	198;1390	95;2093	1005;2411	344;2403	200;2105	191;1199	261;1558	130;1344	120;1400	80;1356	63;1303	472;1653	328;1868	197;1764	164;1666	434;1378	175;1616	74;1954	169;1878	125;1228	121;1788	437;3175	239;2252	263;2391
12:113913723-113913822	26;542	36;730	99;764	227;826	7;659	228;919	19;643	28;631	14;721	21;516	13;497	142;624	101;634	30;551	76;1287	36;694	60;691	31;498	181;1423	109;757	410;952	34;675	103;940	154;1285	75;1204	37;594	9;650	86;1331	61;1016	92;741	51;499	116;752	38;575	22;624	28;586	12;479	31;701	63;896	30;546	16;696	77;536	99;713	67;761	54;819	39;604	26;658	178;1890	39;810	72;1125
12:113913831-113913926	408;4032	1247;4749	1184;5188	2428;6035	156;4490	2181;5597	801;4774	711;3705	324;4881	765;3774	296;3680	241;4637	891;3525	345;3687	1490;8172	305;4728	829;4349	257;3072	2062;10191	843;3952	3197;6208	738;4372	1201;5133	788;8604	1187;8856	419;4076	154;4845	1785;7383	1038;6500	693;4758	504;3339	1077;4746	831;4160	402;4447	286;4592	466;3447	572;4605	878;6045	537;3901	366;5344	1015;3561	783;4647	868;5579	813;5735	560;4089	627;4544	2188;11370	372;5757	845;6393
12:113913951-113914042	9;353	33;394	46;553	97;519	16;453	20;546	23;451	38;349	20;489	19;297	35;433	11;399	37;411	17;413	68;744	14;480	29;364	20;346	95;953	51;432	146;603	26;409	58;567	24;815	48;868	21;362	6;487	26;663	76;613	26;426	41;340	66;408	46;462	22;397	31;420	11;288	16;385	31;527	17;383	8;506	29;296	49;365	22;502	48;591	23;328	59;410	50;1012	34;588	26;563
12:113914436-113914662	350;4457	299;5176	534;4071	909;4621	247;4884	651;4972	254;5014	527;3588	330;4418	470;4298	268;3644	476;5316	295;3212	253;4014	680;7549	420;4963	650;4959	165;2572	1259;8223	409;3551	507;5508	297;5327	522;3894	1220;7688	753;9071	335;3719	309;5786	370;7221	735;6856	640;5130	453;3661	510;4322	558;3852	276;4300	261;4159	219;3454	513;5013	667;5574	502;5180	173;4619	589;3349	429;4334	485;5236	610;4717	345;3798	425;4449	1221;8416	384;5293	505;6062
12:114846990-114847094	160;2722	326;2587	130;2593	797;2872	47;2964	1915;2551	103;2982	141;2343	263;3020	441;2359	124;2753	1843;3421	185;2335	384;3364	481;4251	168;3087	224;2867	165;2170	470;4349	465;3034	854;3267	176;4412	295;2770	305;4160	216;3857	235;2985	641;3274	1350;4953	410;4513	276;3575	302;2114	474;3150	336;2899	176;3188	297;3298	116;1910	843;2422	441;3423	258;3349	108;2827	513;1735	265;2598	284;3612	380;3527	378;2333	185;2606	446;4776	342;3049	276;4908
12:114847115-114847328	169;8155	485;8103	249;8221	1075;8410	261;8742	4555;7749	118;10018	221;7048	219;8600	586;7160	155;6725	3159;9590	267;6748	217;9439	510;13305	179;9193	338;8827	243;6141	604;13030	453;8452	2804;9252	306;12875	551;9584	878;12636	549;12719	292;8498	296;9211	2369;13655	577;12234	330;9218	424;6891	1156;8850	417;9261	371;9193	408;10056	215;6462	1909;7876	737;10192	342;10080	76;8771	369;5107	591;8282	317;9306	425;10577	439;6558	258;7998	1018;15127	359;10075	304;13092
12:114847268-114847514	331;8026	566;7853	546;8229	1918;8887	516;8952	4541;7793	189;10109	282;6953	872;8287	752;7093	254;6776	3274;8406	491;6308	350;9572	1806;13366	324;8938	429;7866	270;5636	1024;13019	1076;8927	3073;9288	1810;12241	809;10365	2022;13011	720;13407	530;8282	405;7840	3557;13554	923;11822	546;8006	813;7148	1273;8585	1432;9042	774;9256	575;9349	288;7369	2213;7589	1293;9948	646;9707	305;8878	1150;5098	926;8320	452;8785	670;9776	832;7246	397;8208	1248;14717	681;9814	533;12585
12:114847523-114847613	141;1386	301;1626	204;1617	434;1622	115;1523	787;1338	68;1740	126;1034	387;1490	272;1263	230;1333	762;1370	254;1293	68;1894	586;2393	101;1587	142;1350	160;1170	413;2389	531;2019	816;1538	719;2262	346;2182	793;2258	302;2552	236;1452	201;1796	788;2509	309;1883	218;1375	259;1523	475;1785	477;1759	217;1879	244;1631	177;1418	483;1283	308;1970	256;1794	175;1742	274;982	203;1355	290;1711	365;1636	244;1396	249;1688	397;2506	162;1915	393;2148
12:114917649-114918101	703;10146	791;8868	707;8969	1816;9158	625;8968	398;10306	601;9906	713;7066	366;9017	1111;8691	635;7579	4242;9794	780;6082	598;9182	1827;14956	578;10313	829;9594	446;6547	1734;16791	1554;9332	2143;10752	1332;12364	903;10105	4177;14196	1170;16778	809;8820	841;9963	616;14698	1409;13442	922;8670	887;8321	404;9866	1209;9299	605;9565	1129;10863	613;7709	447;9883	1580;11407	1224;11061	1174;10017	584;8321	934;9527	1070;9771	1243;10363	1031;8113	1369;8980	1763;18735	905;11462	1184;14219
12:115120697-115120799	112;2068	308;1843	289;1689	591;2318	628;2262	298;3206	182;2399	168;1737	262;1914	87;1863	224;1543	48;3386	95;1842	53;2072	286;2849	180;2661	170;2246	100;1525	289;3765	264;2014	30;2730	854;2380	151;1809	1588;2435	613;3794	77;1981	751;1654	92;4427	434;3636	310;2570	139;1414	168;2065	248;1955	198;2152	156;1787	224;1451	69;2862	629;2396	384;2216	292;2161	253;1221	365;2420	282;2695	174;2421	292;1857	328;2426	427;3544	221;2807	150;3732
12:115120812-115120941	1096;11453	2734;10609	1976;10000	4261;11433	3681;11084	687;14435	2257;12085	1062;10125	1862;9451	1013;8914	1548;8144	452;16168	897;8388	497;9853	1750;14437	1451;12432	2069;11307	923;8469	3122;18210	1858;9713	329;14654	4693;11917	1757;9490	8688;12846	3881;18462	564;9484	3583;9477	684;21085	3609;17408	2135;13519	1423;7012	1597;11759	2439;9708	1314;10408	1611;9320	1572;7508	776;13968	3743;11543	2214;11143	1452;10281	2104;7308	2366;12151	1844;12954	3066;11938	2061;9236	1871;11417	4010;17445	1671;13228	1081;18615
12:115120944-115121022	29;656	49;641	65;615	136;638	69;720	34;871	71;784	56;591	56;601	33;514	56;495	13;804	48;598	8;542	29;928	36;670	57;589	42;640	103;1125	110;731	18;846	142;700	96;711	242;721	60;973	20;551	124;464	13;1221	101;1070	113;848	34;358	53;631	105;595	41;583	34;510	30;534	9;711	107;622	45;660	54;564	100;426	103;710	31;761	89;722	77;521	87;674	132;949	56;789	50;1251
12:115121210-115121289	148;2707	148;2944	307;2813	651;2899	64;3255	65;3990	118;3189	71;2408	92;2550	152;2728	128;2157	25;3301	60;1676	44;2684	197;4642	143;3125	157;2821	88;1420	367;5021	205;2251	41;3818	567;2887	224;2595	57;4398	216;5444	53;2345	575;2420	102;5067	478;4106	234;2907	137;1952	243;2259	388;2270	144;2872	176;2671	90;1889	97;3464	646;3664	392;2632	120;2901	404;2243	246;2538	187;3458	438;3420	172;2113	215;2573	579;5185	166;3139	66;3862
12:115121292-115121401	207;5376	469;5881	481;5422	1514;5775	98;6230	90;7728	320;5877	269;4538	104;4398	215;5046	226;4214	49;6239	155;2976	66;5308	485;9051	193;5818	363;5254	225;2696	642;9029	365;4307	64;6959	1132;5377	404;4535	152;8228	328;10203	125;4518	846;4907	146;9634	996;7985	646;5310	380;4009	589;4486	828;4516	364;5302	598;4847	233;3714	196;6211	943;7082	833;5175	427;4871	566;4476	585;4893	424;6548	657;6422	395;3844	255;4830	1289;9841	390;6229	209;7507
12:115135854-115136107	139;1751	242;1557	194;1923	604;2032	332;2178	113;2952	223;2275	220;1232	333;1902	251;1555	276;1735	1134;1998	313;2130	235;1953	568;4374	241;2042	303;2043	160;2055	692;4013	384;2327	459;2188	547;2076	507;2524	1097;2847	637;4213	219;1610	180;2114	432;2105	448;3667	287;1946	149;1393	365;2012	279;1650	305;2167	172;1543	146;1434	491;1848	545;2360	323;1977	139;2684	264;1232	259;1853	371;2301	413;2547	302;1761	304;1853	616;3953	275;2878	338;3007
12:115136087-115136293	297;4072	464;3974	622;4181	1291;5551	448;5058	52;5250	255;5516	689;3752	216;3822	371;3719	197;4065	3031;4756	289;3134	140;3795	619;7312	377;4706	267;4311	177;2907	637;7961	591;3699	1178;4776	254;5621	682;4005	275;6792	528;7923	321;3277	201;4900	527;6876	485;7598	568;4906	381;3076	718;4693	568;3602	328;4051	289;3936	436;3192	1154;4230	988;5299	485;4254	113;4063	449;3086	489;5001	432;4719	430;4830	320;3897	394;4653	687;7884	413;5104	632;5843
12:115136293-115136355	493;2043	826;2139	794;2061	1599;3068	1022;2587	219;2727	774;2651	843;1979	573;1891	624;1964	679;2322	1875;2550	476;1491	306;1923	1448;3868	624;2609	742;2198	397;1563	1153;3965	659;1861	1020;2727	1832;2937	701;2011	457;3229	1267;4250	632;1761	417;2709	1372;3736	1313;3831	818;2676	656;1780	968;2375	832;1811	780;2208	555;2082	590;1626	1045;2347	1359;2507	771;2201	341;2077	804;1503	759;2615	1011;2470	939;2383	611;2081	735;2275	1342;4107	588;2707	1190;3076
12:117317164-117317346	20;1399	114;1612	48;1457	225;1908	64;1685	148;2158	70;1580	74;1430	35;1580	24;1307	28;1173	16;2066	17;1062	66;1499	51;2757	85;1604	17;1458	17;1076	250;2706	58;1495	11;1939	92;1664	89;1974	31;2747	62;3060	48;1249	9;1780	30;3071	92;2684	40;1524	34;1196	122;1425	60;1501	24;1520	25;1270	18;1260	22;1866	19;2099	46;1504	13;1546	200;1100	73;1541	70;1628	72;1906	35;1388	42;1696	62;2842	37;2136	36;2385
12:117319722-117319903	268;7421	804;7549	397;6890	944;8756	454;8609	113;9589	223;7988	552;6717	878;7301	247;6276	166;5832	94;8579	183;4940	243;6019	774;11572	214;7652	391;7688	233;5349	1204;12850	601;7557	255;9426	1319;8607	650;7514	4169;12549	683;13703	533;5956	70;8749	873;12402	509;11302	301;7981	427;5901	531;7542	506;7372	367;6425	222;6646	254;5118	373;8580	802;8188	189;7763	490;7888	222;6071	529;7609	612;8441	416;8792	254;6402	634;6935	1138;13339	271;8554	922;11253
12:117319909-117320019	73;885	171;928	87;925	137;1043	37;1136	22;1257	116;1077	56;731	212;842	122;823	43;712	55;1206	95;759	154;924	205;1359	87;1119	79;1037	77;749	267;1794	166;1086	124;1198	144;1080	121;1034	1009;1683	145;1774	91;702	211;1135	466;1540	106;1589	92;1174	91;817	72;994	76;979	126;885	26;786	86;692	227;971	316;1031	59;1085	154;1058	29;814	89;984	64;1027	122;1174	92;781	62;774	200;1665	59;1026	91;1438
12:117798780-117799148	1760;28698	1850;21861	2285;23602	9000;35598	1249;29235	1312;35432	2152;28845	2721;24710	2653;21509	4315;24069	1778;22685	562;35164	2356;22935	1009;21508	3729;37952	1552;26995	3220;23433	1505;21716	6856;40086	5490;25916	628;32816	3565;34100	4037;25098	650;40425	2914;36696	1847;21895	181;32348	1616;49057	6241;44716	3046;31279	2992;19461	3718;26355	2116;25386	1260;25823	1434;24231	2141;21264	4908;28496	2107;35215	3013;28876	1057;27319	5586;18954	1874;27506	2163;29847	2194;32246	1859;23562	2027;27442	4747;34475	2444;29484	3052;41854
12:119419460-119419675	268;6843	221;5533	293;5423	1490;6670	138;6196	858;6392	102;5220	286;5888	811;6948	306;5543	173;5127	100;8017	266;4315	308;6194	635;9156	174;5547	353;5893	148;4459	950;9360	534;5488	190;7241	377;9489	806;6550	195;10866	508;9201	272;6538	35;7215	293;14063	563;9463	266;5439	482;4905	418;6920	524;6833	252;6437	216;7963	212;4404	775;4779	307;7208	233;7926	133;6897	363;3903	273;5623	457;6560	233;6287	355;5238	250;6171	744;11109	342;6079	342;9537
12:119419681-119419808	464;3843	316;3340	498;2880	1181;3725	250;3671	1015;3480	345;3054	392;3094	594;3977	298;2747	294;2572	171;4420	267;2409	467;3568	822;4987	259;3325	511;3159	184;2370	858;4894	739;3087	185;4004	348;5439	731;4086	467;5895	893;5023	313;3316	34;4137	266;7239	763;4860	455;3110	449;3026	529;3757	684;3580	305;3572	270;4029	346;2746	760;2741	278;3915	285;4167	233;3993	659;2106	315;3201	754;3478	340;3841	494;2653	390;3545	960;5997	323;3546	432;5208
12:120032215-120032318	302;4586	220;4205	263;4653	632;6823	467;5170	1614;5536	182;5635	260;4106	221;4828	345;3871	289;4383	152;5843	160;3628	299;4766	451;6728	386;5456	396;4930	231;3682	1033;7189	684;4623	291;5680	202;5948	281;4127	200;7612	396;6721	169;4529	38;5378	903;8232	790;6965	276;5354	297;3800	431;5103	359;4453	287;5215	204;3931	231;4282	1045;4834	246;5864	219;4551	130;4602	161;4289	198;4839	361;4667	490;5058	221;3878	195;4908	455;8119	358;5327	311;6893
12:120032356-120032488	544;11057	479;11821	290;10923	716;15664	348;11885	2000;12523	359;13678	533;10326	299;10564	476;9877	352;9701	325;14108	460;8535	416;11003	1004;15057	409;13186	976;13600	321;7345	1804;16462	1520;10555	1014;13323	609;13382	391;8927	291;17244	772;16544	303;10124	154;13331	1320;18516	1498;16248	656;12431	596;8708	708;10770	590;10940	384;11817	348;10995	426;9688	2257;11190	431;13626	480;11969	247;11028	251;10186	345;12983	554;11569	1036;11618	578;9448	281;11509	553;19116	715;12628	492;15549
12:125347653-125347858	211;7149	2069;7894	404;7318	285;11659	1034;8016	163;11029	974;8371	492;7312	1013;6958	173;6514	198;6217	141;10128	298;5635	898;8000	469;10729	355;8034	145;7606	183;5113	283;12770	91;7928	287;10266	861;8852	220;7219	587;11496	494;11824	1320;6426	147;8419	174;14060	1056;11203	439;8487	443;5522	1841;7297	709;7396	1054;6526	277;7049	319;6368	173;8096	1793;8961	147;9234	245;6676	470;6136	683;7820	742;8506	1601;8191	171;6520	385;7738	743;12774	502;8884	1724;12466
12:126018131-126018348	105;5050	160;4294	156;4156	513;4954	132;4753	569;4647	82;3706	147;2862	147;4791	110;3494	159;3664	48;6918	76;2611	135;3888	277;8647	112;4662	119;3802	88;2555	256;8993	196;4801	413;5553	183;6553	256;4894	71;8299	355;7345	166;4518	230;3963	349;9235	255;8526	120;4653	134;3427	234;5560	200;5249	193;5147	193;5781	79;3015	301;5360	73;6956	112;6325	95;4641	381;2925	172;4381	107;5367	501;5949	182;4372	132;4907	276;9489	108;4116	198;6942
12:127865603-127865629	232;1398	190;1053	215;1215	738;1406	363;1338	747;1459	133;1355	345;1024	107;1181	274;1211	188;1015	523;1581	160;748	327;1080	430;1835	209;1238	302;1063	180;1001	392;1871	352;1199	575;1567	636;2058	504;1636	480;2368	492;1962	474;1445	371;1343	770;2325	480;1792	260;1226	339;1115	569;1507	286;1363	597;1444	339;1762	166;1004	742;1196	687;1654	551;1761	499;1498	470;802	354;1289	530;1508	259;1445	314;1058	389;1453	552;2687	293;1455	492;2042
12:128751870-128752145	1932;12032	4041;11440	1405;11413	2497;15250	1190;11375	15695;17364	743;9295	1443;9865	1686;12012	2186;9678	1308;8734	17623;21708	1936;10379	1905;10227	3162;15832	1154;11376	2517;10869	1146;9578	5099;16934	4205;11419	4159;12230	833;18352	4149;17514	779;15103	2515;16339	1082;11104	166;11006	8351;25059	4670;19451	2228;13011	2335;9756	5369;14721	2275;11982	1304;11871	1604;12825	1772;10078	4101;12807	2187;12439	3000;15110	685;11027	4148;8632	994;11569	1734;13106	4180;13636	1951;10461	1366;10184	7934;20708	1755;12358	2495;18772
12:128752945-128753201	937;12875	1255;9371	656;11893	2589;12268	331;11757	6124;8877	852;12512	584;9711	441;13082	1125;9396	537;9478	3794;11065	868;7866	467;11158	1250;18542	985;12179	812;9300	426;8140	1776;15984	1727;10076	889;13126	1876;17944	1641;13482	2372;18132	1806;17479	782;11190	178;12884	3551;22508	1841;15964	1198;10959	1180;9709	1674;12734	1384;11205	842;12820	1967;13263	703;8870	2752;10108	1321;12584	1723;13499	290;11953	1419;7154	628;11142	1260;12170	1704;12629	870;8286	802;11173	1653;21427	801;12807	987;18979
12:130388836-130389058	850;5880	1889;4928	1762;5318	2891;7121	1248;4923	4246;6449	728;5204	1175;4675	1345;6166	1102;4844	871;4403	5144;7368	1146;4200	453;4552	1235;8413	833;5087	1225;5618	388;3987	1730;8270	1241;5146	2856;5413	1286;7754	1688;7078	422;7903	1043;7526	1023;4691	83;5263	1400;10779	1995;8904	1051;5793	960;4520	1281;6146	1580;5469	900;6344	627;4672	622;4677	2723;5735	730;6730	1697;6330	593;5902	2002;4043	1045;5216	1472;6526	621;6079	1116;4631	965;5370	1140;9477	922;5468	1313;8834
12:130389067-130389166	185;1087	520;1060	488;1282	655;1575	430;1124	964;1298	180;1057	262;1121	521;1394	283;1024	260;892	960;1291	319;1079	120;1169	511;1932	271;1205	380;1289	157;973	500;1763	394;1232	757;1235	773;1713	486;1561	391;1893	458;1864	383;1097	30;1183	616;2112	630;2146	285;1236	281;936	435;1218	509;1228	399;1405	311;1036	301;1102	482;1040	569;1481	381;1247	269;1485	342;706	379;1182	409;1428	379;1602	267;979	425;1138	417;1952	365;1398	511;1939
12:130526874-130527052	603;13998	561;7964	610;10177	709;15573	328;13733	786;14327	1252;11613	554;12100	954;11249	841;10614	543;10169	3189;16309	785;8530	827;9915	1318;16392	487;12012	867;10733	445;8166	1515;14507	696;11809	326;14369	386;20559	996;14173	963;17175	1275;17253	533;12097	156;15026	840;25710	1288;18829	853;12507	1003;9641	1244;12207	903;12661	495;12128	420;13092	510;9722	386;14223	1098;14739	586;14630	410;13796	1052;8812	691;11691	483;14138	1325;12428	547;10927	781;10646	2328;16427	857;12701	1014;21468
12:130527076-130527122	1298;4975	975;2860	632;3359	1103;5934	424;4794	294;4744	623;4043	698;4271	883;3620	1537;3708	794;3468	1583;6077	1006;2811	902;3406	1597;5770	665;4661	1189;3916	901;3201	1438;5346	717;4383	579;5031	658;6901	1627;4436	1215;6446	1725;5683	876;4545	82;5016	875;9393	2228;6461	1157;4433	1394;3452	1379;4364	1297;4383	584;4437	678;4753	1036;3638	392;4602	1556;5473	746;4814	485;5043	1822;3232	819;3853	931;4759	2134;4767	748;3786	799;3667	2010;6071	875;4529	1264;7228
12:130823619-130823681	314;1868	494;1252	524;1831	1124;2098	467;1672	1194;2330	370;1419	453;1539	299;1622	343;1059	278;1340	2006;2655	553;1517	254;1333	605;2476	170;1510	381;1312	255;1444	585;1989	557;1713	1112;2241	973;2690	604;2171	765;2860	957;2952	685;1752	88;1662	1370;3217	535;2583	422;1723	426;1213	716;1961	463;1510	333;1934	273;1582	310;1189	221;1577	929;2369	590;2040	377;2020	747;1250	480;1739	332;1661	744;2160	251;1289	370;1634	995;3381	342;1762	981;2836
12:130823681-130823754	881;4800	1060;3209	675;4272	3287;6038	621;4610	3928;5544	1183;4117	1014;3877	673;4115	1200;3489	648;3035	5841;7225	1372;3409	568;3409	1478;5725	444;3828	965;3838	757;3291	1759;5617	1350;4094	4132;6055	1658;6553	1686;4971	952;7337	2223;6376	2025;4993	148;4377	5209;9192	1567;6353	1123;3936	1562;3806	2137;6069	1210;3925	739;4597	621;4307	589;2925	603;4211	1631;5182	1824;5293	944;4400	1860;3183	1208;4524	729;4914	1773;4673	667;3271	1535;4597	2338;8127	671;4682	1767;6867
12:130823750-130823811	607;2894	606;2122	357;2419	1405;3777	250;2988	1735;3467	753;2511	579;2416	425;2581	696;2134	365;1869	3303;4164	669;1998	424;2061	770;3524	290;2262	568;2293	367;2070	978;3403	732;2343	2290;3648	961;4147	1178;3267	1065;4792	1130;4226	1069;3059	297;2550	2884;5376	846;3890	610;2393	1021;2599	926;3773	626;2303	461;2895	442;2723	340;1850	268;2544	1082;3146	680;3185	410;2853	956;1978	634;2648	410;3060	840;2861	384;1996	585;2614	1360;5037	411;2768	1061;4197
12:130823800-130823863	714;2651	644;1934	506;2080	1674;3403	285;2730	1269;3108	853;2401	891;2162	569;2573	748;1839	476;1606	2567;3322	654;1844	582;1867	900;3185	396;2019	644;2004	630;2071	931;2974	661;2107	1536;3068	1434;3911	1215;3068	2112;4321	1314;3880	1157;2705	148;2366	2249;4647	937;3540	775;2415	1090;2289	1331;3410	680;1941	649;2731	627;2367	442;1724	314;2342	1177;2769	1052;2871	815;2575	609;1590	714;2275	534;2783	1038;2779	460;1847	614;2254	1454;4467	470;2501	1103;3855
12:131200366-131200637	344;9599	660;8144	461;8838	1724;11670	153;8741	133;10852	128;9043	285;8049	916;8770	339;8498	251;7444	100;11199	320;6940	429;7196	516;13251	131;8996	531;9140	209;6554	1180;14367	374;7898	113;10325	277;11978	488;8492	521;14543	635;14233	334;7985	45;10772	197;15632	698;12969	346;9508	555;6973	555;9667	343;8666	264;9146	235;9048	275;6800	119;9203	567;11218	276;10001	145;9397	1396;6185	242;9605	706;9660	667;10639	518;7569	684;9227	638;14910	466;9140	424;12263
12:131200662-131200861	92;4107	80;3639	76;3688	305;4140	32;3656	26;4548	78;4283	54;3119	105;3647	49;3705	37;3155	31;4972	62;2710	52;3177	104;6272	65;4060	40;3755	54;2842	360;6206	102;3395	50;4651	297;4704	227;4124	89;6641	156;6199	86;3648	14;4234	34;6608	96;4999	93;3504	116;2769	67;4009	98;3874	42;3886	58;4183	35;3250	44;4226	66;4246	51;3913	42;4101	201;2340	51;3677	198;4083	239;4483	43;3319	65;3832	110;6920	103;4443	67;4785
12:131201367-131201531	95;2414	195;2232	85;1965	319;2877	115;2473	147;2903	70;2458	35;1928	271;2340	112;2099	90;2041	222;2861	48;1632	87;2159	145;3632	81;1971	122;2164	89;1524	232;3174	68;1934	153;3028	67;3187	179;2176	81;3552	166;4456	56;2111	58;2102	345;3850	161;3204	134;2098	119;1815	55;2179	90;2522	48;2463	69;2541	61;2077	63;2408	63;2992	32;2578	60;2352	121;1876	82;2302	185;2688	206;2891	77;1902	62;1880	142;4202	114;2361	128;3646
12:133194929-133195202	1133;11143	1943;10043	695;8174	5208;15543	906;9269	299;14134	578;10539	1376;9543	1138;8415	823;7877	589;7514	4192;14897	826;7354	964;7577	2981;16087	845;10349	1724;10990	640;6920	4162;17902	2359;8465	1077;10920	1901;12965	1928;10172	1991;15285	2278;17836	1130;7508	438;12639	698;23465	2084;17333	1584;12130	1390;6620	1790;11414	1251;8158	814;9508	531;8511	642;7508	684;10521	1258;10943	1176;10829	585;9799	344;7325	1521;11382	1084;11372	908;12530	1225;8371	1046;8809	2193;16433	1339;10294	1098;18677
12:133481379-133481647	527;10526	2703;12414	1993;11442	6319;19051	3994;12889	10933;13285	1722;14787	677;11575	3384;9774	1310;9755	425;10265	8209;12439	1251;9598	1306;9081	2156;18903	1518;12141	940;12579	1092;9146	2700;21298	1793;11116	7217;12534	4555;11630	2422;11180	1065;18472	3882;21645	472;9432	574;15416	10888;23210	2482;20315	1223;14117	1047;7986	2599;11895	1642;14475	717;11465	1238;10229	1833;10155	4042;11687	3349;13374	3399;14421	1294;10611	205;10194	2086;12248	3858;13383	2496;13424	1327;10753	1739;11157	4025;20458	1271;12584	4375;19203
12:14133251-14133511	195;2292	99;1867	71;1782	376;1942	159;1577	599;2022	132;1891	138;1665	263;2056	178;1898	158;2270	833;2477	134;1214	88;2165	300;3712	173;2951	197;2504	102;1443	371;3602	332;1932	907;5795	232;2358	484;3171	413;4518	613;4459	151;2350	68;2540	420;4246	199;2739	171;1647	201;1840	81;2143	270;2301	193;2450	119;3020	117;1717	328;2111	330;2301	218;3456	67;2386	352;1315	152;1905	340;2363	114;1829	139;1635	60;1802	334;4437	200;2753	206;3249
12:15475226-15475496	535;11637	221;7119	676;8598	2036;10703	228;9785	95;12834	202;9270	647;10928	1774;11732	475;8747	413;8940	181;14865	465;8026	418;8623	1527;17686	544;12105	787;9283	243;7616	1463;15513	2207;9421	317;24193	2097;12383	1972;17047	213;16378	835;16093	601;11232	34;10478	385;24716	883;14347	646;10245	1106;9369	584;15896	1424;10189	325;11120	475;14526	404;8668	297;10329	723;11433	1712;16958	240;12501	1027;6914	643;9694	648;10362	386;8902	404;8540	349;8742	1559;17697	443;9614	859;20505
12:15475534-15475703	889;18730	395;12938	1856;13094	2986;15275	411;16815	81;19489	328;16327	791;15520	652;15706	679;12581	588;13715	365;21899	751;11630	1213;13658	2232;23361	695;18826	1357;13609	549;11553	2960;21480	3151;13723	245;36230	343;19505	4030;25355	225;25672	2267;23985	1037;16956	46;16515	737;36470	1519;22161	1099;15105	2113;14453	1305;22313	1977;14933	574;16678	660;20498	829;13749	427;18682	1001;16618	5057;24992	634;17035	3466;9090	568;15444	945;16906	763;12997	1221;12193	426;12599	1386;23586	840;15899	1298;28957
12:21680494-21680656	62;3784	251;2928	347;3271	598;3581	22;3599	6;4141	74;3704	171;3462	97;4419	14;3149	30;3120	853;4772	214;3425	36;3867	97;6534	78;7623	40;3532	60;2640	1429;6097	795;4012	34;9109	1233;6906	947;6270	25;6328	235;6135	182;4121	31;3534	59;10053	97;6346	39;3490	364;3904	275;3795	307;3895	43;3855	61;4905	43;3394	42;4072	27;4335	493;5431	29;3545	544;2269	210;3289	52;4040	90;2896	196;2918	71;3245	181;6655	59;4525	252;7448
12:21680661-21680843	49;7625	147;5745	231;7049	1101;6308	28;6685	27;8774	51;6712	110;6471	329;8694	32;5953	69;5861	1531;8810	164;5910	48;7764	256;11253	122;13900	43;6785	140;5509	2541;11790	1272;7560	73;18484	220;10540	1150;13083	108;12424	345;11618	146;7820	40;6438	87;17876	126;11657	42;6641	385;6991	152;7444	393;7377	67;8353	147;9369	63;6956	44;7535	40;8171	366;10174	25;7141	722;4498	356;6359	57;7788	141;6115	188;5855	114;6125	146;12228	85;7837	307;13882
12:21927814-21928064	85;3353	166;3760	57;3053	223;3531	31;3626	23;4420	67;3355	98;2933	58;3785	195;2998	127;3333	36;4221	73;2223	40;4065	110;6473	48;6756	78;2994	90;2404	118;6871	393;3494	233;9375	534;7334	136;6754	418;6190	106;6373	176;3982	69;3191	205;8041	579;5825	111;3398	139;3796	130;3964	109;3764	48;4126	91;4705	77;2898	125;4163	59;4245	74;5374	37;3773	408;2560	182;3814	41;2926	89;3313	119;3094	63;2862	81;7005	101;4104	266;6570
12:22093900-22094387	636;10733	441;9641	597;12145	2576;10923	189;9938	581;12551	335;11001	525;9445	330;11785	866;9083	735;10189	4986;10277	523;7314	404;11420	1475;19217	373;20841	615;9414	346;7025	4157;20061	2315;10529	16208;21801	2339;15932	1250;20145	5619;18394	1141;20145	1284;11579	877;10172	6264;16739	1375;14077	604;10181	1896;10113	872;12936	1018;11753	509;13325	1129;15019	480;9802	3571;8520	625;13577	1216;14463	270;11981	2097;7061	1143;9984	440;11006	686;9626	1246;8235	419;8724	1102;22049	531;12118	975;15984
12:22094791-22094969	87;2600	348;2158	82;2650	400;2504	24;2415	1691;2416	114;2532	84;2054	59;2768	367;2402	236;2410	1253;2628	104;1980	49;2389	184;4779	59;4754	129;2374	116;1699	1041;4879	462;2700	3440;5315	145;3510	166;4551	2527;4444	162;5268	149;2734	44;2354	1449;4188	271;3212	92;2086	192;2594	127;2990	113;2798	45;2915	128;4043	64;2256	772;2272	80;3418	133;3365	34;2621	319;1539	150;2668	48;2607	116;2435	126;1952	79;1987	227;5302	89;2835	185;3799
12:22095019-22095128	66;623	169;499	48;666	198;754	32;697	547;679	37;637	30;484	69;770	127;509	88;578	427;683	91;656	16;631	134;1205	89;1409	57;667	67;549	443;1305	166;921	1163;1413	91;1109	222;1625	664;940	108;1219	90;635	42;589	494;1245	222;1089	87;627	118;643	93;678	117;911	53;722	103;912	57;558	209;499	38;981	149;871	35;819	145;416	73;701	50;765	67;634	79;494	38;421	156;1546	54;750	109;990
12:29301673-29301825	16;1294	28;1111	18;839	12;1267	21;1022	1;1564	47;1006	93;904	6;1092	13;907	18;1065	223;1214	9;702	33;997	20;2270	17;1348	11;1176	16;721	88;2163	71;1039	11;3070	135;1310	186;1634	18;2527	33;2172	31;1351	6;1346	30;2878	44;1612	27;1122	13;1118	4;1110	48;1278	26;1158	18;1888	12;1065	6;1162	67;1412	212;2000	8;1272	116;759	11;1064	8;1054	73;1249	17;932	59;1091	114;1890	53;1032	69;1993
12:29302063-29302285	51;7904	813;6548	76;6102	39;8149	24;7170	14;9351	288;7144	262;7351	45;8246	44;6112	22;6019	2205;8950	72;5674	84;7523	134;14785	101;8311	195;7119	139;4450	2649;13164	1097;7249	32;19451	1683;8470	1419;12146	35;12094	474;11584	261;7965	14;7052	63;18329	299;10753	79;7548	85;6815	26;7425	406;7850	170;7596	59;9685	63;6521	41;7744	125;8154	130;10165	32;6722	1164;4259	24;7043	32;7654	1873;9423	70;5929	139;6797	566;12944	138;8421	407;12078
12:29302320-29302406	7;807	92;642	14;734	31;976	13;776	0;1091	69;869	77;696	7;848	3;608	20;730	213;768	86;722	32;813	31;1762	51;890	96;878	22;642	173;1367	107;875	16;2266	257;959	190;1342	22;1345	87;1068	59;877	0;650	10;2035	104;1307	61;761	35;612	16;799	106;844	77;854	58;946	35;751	4;841	94;942	135;1241	10;763	48;373	9;696	4;725	174;1033	7;655	54;709	188;1517	45;1052	101;1289
12:29937183-29937512	1185;24125	3282;16956	636;18005	1087;23631	470;23834	153;27641	509;22143	1250;20889	441;23431	1040;17326	1007;17510	250;28612	996;16988	768;18215	1829;32084	616;22957	1815;20214	533;15968	9208;35869	744;17838	241;48629	483;23597	4109;23465	350;32317	1383;31115	792;21891	238;25514	638;46173	2357;27814	1602;23642	1787;21349	758;27561	1910;21052	765;21120	774;27312	844;17395	536;22982	1124;24822	731;29608	306;22552	3600;14595	885;22831	656;21576	1728;19423	1294;18283	1317;19604	2729;33080	1254;22462	2612;34837
12:33592157-33592245	518;5638	831;3858	513;4101	1062;4676	269;5106	140;6347	277;4702	451;4067	771;4384	863;3248	460;4601	93;6213	378;3768	317;4607	1308;9530	574;4878	638;4407	287;3642	4138;10532	1193;4275	175;13448	1864;8396	1559;7094	2286;7381	986;7476	528;5032	27;5777	204;11460	984;7061	638;5312	1080;4377	1630;6270	722;4673	331;5569	805;6361	392;4678	325;5619	383;5665	677;6802	143;5110	1215;3191	379;4697	335;5733	369;4701	669;3830	384;4960	1881;8725	461;5409	701;8845
12:33592248-33592326	1204;8172	1620;5868	973;5916	2403;7366	1087;6962	267;8733	938;6910	1416;6473	1170;6720	2055;5474	984;6248	237;8611	805;5250	1166;6519	2573;14106	1167;7101	1655;6486	757;4727	9844;17589	2513;6494	510;18015	5150;13398	2881;10331	2899;11876	3112;10779	1191;7454	69;7918	797;16927	2476;10047	1507;7580	2636;6748	3489;9676	2231;7357	1256;7936	1806;9670	742;6546	709;8173	1195;7822	1905;10074	332;7182	2017;5310	1264;7005	1160;8222	1278;6539	1176;5367	1036;6703	4269;12816	1023;7855	1631;11805
12:33592332-33592401	146;2457	227;1808	96;1710	385;1947	76;2000	89;2621	51;2249	130;1815	80;2074	209;1555	142;1782	64;2536	152;1761	66;2120	265;3946	100;2192	174;2011	126;1639	2025;4980	423;2038	47;5399	295;3804	654;3408	92;3323	297;3157	182;2230	9;2213	110;4890	285;2971	159;2205	489;1862	637;2597	254;2220	88;2528	248;2956	108;2059	91;2345	187;2329	129;3048	36;2074	535;1404	241;2027	133;2343	220;2049	142;1540	143;1949	602;3725	171;2053	205;3386
12:33592469-33592750	644;10008	708;7685	669;7468	1736;9784	492;10367	121;14006	244;10423	806;8341	1304;9452	1274;8415	464;8840	949;12281	448;6912	595;8907	1259;18373	704;10190	1098;10097	515;7045	5050;18808	1442;7686	231;28143	2074;15373	2426;16188	1026;16554	1298;13714	720;11212	100;11304	441;22784	1661;13908	840;9880	1166;8339	1353;11063	1402;9235	493;11247	1292;13615	424;9044	341;12494	633;12076	1233;13833	215;11541	1435;5615	841;9571	472;10637	573;8151	633;7317	789;10337	2266;16722	604;10394	989;18885
12:3601741-3601936	469;7304	540;6273	580;5510	1733;7646	387;6315	284;8995	534;6899	879;5750	1420;6855	507;6765	325;5363	1046;9290	1564;8641	1042;6310	1817;13161	586;6975	536;7820	418;4688	3147;12758	889;7048	900;19309	733;9803	1478;10557	1862;10857	962;10691	663;7478	42;7209	653;16503	647;8419	649;7327	853;6018	4611;16449	788;6838	486;7192	500;8425	677;6473	429;7520	1259;7853	1113;9002	283;7036	3008;5961	443;5647	419;7582	448;6475	492;5635	457;5643	1989;12318	549;8549	898;10631
12:3602113-3602206	28;674	33;646	57;611	76;654	9;744	68;852	80;727	84;602	162;820	70;641	29;619	29;1071	214;1102	48;702	57;1453	51;793	81;866	43;507	272;1434	119;834	177;1736	215;840	285;1328	98;1400	39;1162	71;715	8;772	101;1767	53;921	29;737	85;672	222;1839	81;782	70;771	37;938	55;597	41;807	172;899	146;1129	57;748	107;654	119;761	119;750	21;713	32;594	25;580	131;1424	88;846	103;1107
12:3602281-3602443	161;3653	190;3493	122;3016	575;3280	227;3227	128;4444	177;3674	253;3438	297;3970	236;3074	130;3250	54;4820	353;4261	277;3738	310;6777	269;3630	234;4222	102;2033	1399;6971	380;3499	372;10223	1656;4438	578;5320	1523;6341	250;5669	273;3785	10;3724	257;8126	173;4346	168;3660	342;3438	2333;8815	324;3558	218;3986	271;4234	296;2712	90;3859	160;4022	219;5206	85;3921	1020;3050	304;3309	166;3877	111;3109	207;2909	103;2688	631;7498	242;4297	348;4913
12:39299698-39299808	78;1528	27;1398	34;1650	68;1679	8;1533	3;1817	41;1522	73;1290	16;1584	93;1253	31;1323	71;1870	65;1324	32;1479	72;2726	38;1695	92;1326	29;1113	69;2371	92;1671	14;2137	42;2704	121;2435	29;2909	116;2527	69;1468	15;1431	57;3508	137;2229	81;1418	119;1375	44;1860	76;1688	35;1370	21;1885	61;1632	47;1585	95;1653	68;1944	31;1543	9;1318	28;1433	47;1557	52;1334	61;1128	47;1505	69;2724	61;1474	50;2215
12:41582791-41582980	587;9293	598;8190	678;8893	919;8800	442;10034	400;10946	771;9299	1444;8246	1746;9903	514;8330	414;8500	4678;9412	325;6190	458;9119	1268;13745	712;10795	646;8911	239;6089	1257;14488	1220;9183	257;11139	2384;14308	1158;16835	477;16557	851;14556	1343;11421	153;10031	377;18681	1748;12574	845;9365	913;10647	526;12739	1627;11446	609;11333	685;15129	404;8377	458;8698	713;11837	445;12965	239;8897	2522;8407	594;8914	508;9541	473;8312	843;7786	691;9780	1434;17027	840;9479	1066;15860
12:41583060-41583121	116;992	132;946	206;1066	238;851	277;950	140;1216	131;829	283;944	173;1104	139;846	91;901	416;1031	93;845	75;956	187;1782	173;1089	109;835	63;798	191;1589	279;1139	45;1305	447;1595	419;2074	423;1652	284;1456	158;1178	73;1257	36;1673	288;1259	168;929	189;1103	180;1562	222;1146	99;1243	107;1622	89;863	217;854	148;1337	119;1260	105;999	372;895	173;797	112;1045	104;917	144;878	110;1016	225;1985	91;919	138;1676
12:43944761-43944984	2994;18796	2568;13659	3414;17055	7624;18120	2149;15551	15371;18141	3534;17809	4221;14774	3516;17760	2848;13777	2309;14096	11796;21098	2316;11569	3021;16538	6395;26216	2506;17999	2877;15773	1543;10657	4349;25664	4429;15638	13732;21380	5343;27740	6782;24362	14652;29588	4468;26263	4396;19456	4907;16911	15756;33127	5456;22536	3569;16985	4624;16667	5895;20107	4109;18464	2210;18043	4930;24239	2875;16130	8654;18017	5221;17913	4253;20288	2903;19158	6120;12942	3990;15385	3390;18231	2472;17693	2353;14161	3358;17455	6002;28227	2687;19437	6957;26099
12:43945018-43945051	100;1124	191;918	295;1264	219;1103	110;1166	667;882	86;1279	157;943	212;1270	72;803	100;829	318;1210	119;804	109;1237	229;1935	125;1181	112;1102	72;791	194;1672	157;1150	593;1362	381;1729	394;1959	147;1698	238;1788	187;1305	108;1072	718;2351	204;1545	156;1115	225;1138	253;1340	154;1104	95;1362	64;1654	74;1067	386;914	214;1214	268;1385	58;1301	185;832	184;939	268;1177	125;1167	113;825	185;1158	269;2032	67;1300	250;1858
12:43945986-43946208	1071;12814	1282;8814	1896;10486	3569;11687	1100;13095	7293;9404	1225;10541	1129;10922	1554;10789	1772;9374	1059;8782	4597;13089	971;7155	1112;10640	2049;16768	992;11501	1351;10462	726;7514	2249;15777	1451;9378	5592;10304	2894;19928	3513;15596	4547;17360	2455;17243	1546;11461	270;13385	7116;23315	2224;16047	1278;11122	1969;10195	2202;15287	2012;11679	1433;13457	1112;16097	837;9823	3443;10513	2693;12477	2287;14029	596;14059	2861;7519	1240;10767	1846;11597	1595;12019	1479;8944	1633;12094	2691;18899	1209;11374	2429;19129
12:43946196-43946210	54;892	94;543	168;898	207;859	29;952	326;585	87;863	61;817	156;685	97;698	113;756	343;919	52;553	90;864	148;1173	91;991	56;717	93;650	112;1055	118;773	342;668	397;1423	240;1193	116;1350	106;1265	72;871	35;937	457;1654	161;1041	41;807	96;811	207;1174	191;958	116;1050	146;1292	34;669	320;810	126;1000	152;973	78;1067	166;574	59;754	111;958	72;945	87;719	101;800	149;1472	94;835	141;1401
12:45269022-45269104	177;4184	87;3924	648;3779	498;3843	99;4207	33;4336	105;3833	249;3958	653;4583	101;3682	113;3568	146;4899	93;2436	262;4537	297;7134	193;4677	177;3646	56;2336	616;6019	490;3454	76;5439	920;6160	205;5927	941;6315	185;5859	483;4677	71;3643	89;8699	200;5469	158;3772	461;4107	123;4504	535;4304	174;4287	139;6085	148;3820	186;4115	784;4452	352;5171	103;4265	1588;3729	371;3787	221;4196	318;4203	168;3580	86;4029	457;6842	127;4592	477;6378
12:45270640-45270905	424;10185	245;9125	321;8940	1604;9799	206;10400	65;11254	250;10441	426;9753	447;10898	784;8039	301;8735	1999;13259	330;7206	241;9189	933;16321	261;10738	680;8912	266;7307	1511;14309	719;8125	152;12974	361;20291	694;15730	222;18126	576;16323	352;11499	247;10093	437;23533	773;14718	417;10256	521;9118	360;11117	1221;10431	403;10395	452;13199	322;9073	285;10205	411;12175	984;12151	224;9258	1606;9560	319;9486	273;10744	401;9467	477;8312	346;9621	834;17433	602;9458	441;16399
12:45444720-45444989	543;9419	1123;7228	459;8009	1081;9627	221;9930	45;11247	238;9093	318;7627	227;10124	503;8462	384;8176	1090;12636	534;7901	342;8980	854;15226	305;10187	608;9304	226;6357	1247;15068	1354;8388	92;10887	2145;13015	2194;14434	187;16694	637;15636	841;9455	76;10290	379;20754	909;12142	354;7970	714;8313	295;10578	607;9133	347;10495	296;12965	285;7871	234;10041	485;11872	891;11927	138;9924	2514;7356	248;9293	314;10517	890;8022	379;7062	223;10122	997;16882	330;9962	437;14742
12:45445018-45445276	121;3562	260;2763	289;3247	330;2993	79;3377	17;4025	261;3237	87;3034	37;3419	142;3127	78;2331	375;4387	98;2556	57;2839	240;5892	116;3788	171;3365	67;2369	552;5698	271;2908	28;3771	376;5381	445;5267	66;6550	169;5677	250;3321	34;3385	63;7323	341;4554	169;3168	242;3434	86;3782	304;3270	98;4096	163;4729	76;2339	125;3652	138;3839	202;4292	51;3483	820;3476	73;3105	103;3328	284;3219	139;2391	57;3160	512;6844	160;3831	246;5780
12:47224908-47225116	946;8911	617;7985	1158;8489	786;10022	384;9879	3412;9482	463;9928	677;9071	393;10454	693;8281	801;9242	579;12130	604;6768	457;9623	1167;13732	1173;9739	807;7978	378;6896	2398;13344	1782;8888	331;12405	499;16794	2610;14540	349;18076	1579;15961	879;11360	293;10025	825;16716	1624;13011	1046;8757	1228;9580	1749;11178	1266;10439	564;11288	987;14793	503;9503	968;10125	799;11164	765;13655	411;10715	366;7056	634;8675	487;10288	521;9731	703;6937	514;10715	1144;18231	967;10304	1966;15102
12:47225177-47225366	1716;21619	777;17762	1980;19207	1349;19177	552;18197	6324;19700	442;18322	1866;18885	654;21560	1448;16008	1263;16701	1023;25407	1502;14603	637;18346	2119;27052	1189;17311	1763;15360	611;14580	4119;25684	3734;17634	1049;23531	826;34882	4869;27823	480;32687	1956;25739	1619;21221	239;23739	2548;30699	3703;25830	2095;19492	2280;18261	3614;22719	2442;21110	591;20488	1146;28220	751;17244	2405;19144	1024;21546	1293;28526	703;22474	927;12901	1068;18378	988;19034	1121;17124	1891;15189	835;19609	1468;32510	1371;19167	4275;32746
12:47225392-47225484	52;1938	99;1551	206;1737	78;1680	35;1674	522;1729	50;1685	92;1765	41;1932	83;1415	77;1489	242;2361	83;1403	45;1759	115;2346	111;1655	103;1407	45;1509	213;2131	170;1575	1105;2087	151;3414	392;2893	36;2818	98;2489	99;1839	20;2030	1027;3261	198;2784	122;1679	91;1739	278;2078	180;2140	67;1968	82;2486	67;1529	299;1804	97;2025	77;2749	46;2179	51;1157	60;1678	56;1976	85;1547	91;1250	57;1879	61;3133	67;1926	223;3123
12:48578098-48578250	742;7361	2027;6999	1111;6085	2524;7299	976;6699	253;9227	1268;7664	834;6663	1335;6670	987;6060	764;5996	4689;7880	656;5016	1023;6651	1195;10300	1040;7977	1169;6592	601;5334	1813;10001	1218;6380	2102;7958	1947;10765	1969;8662	4289;8863	2246;10509	790;6700	450;7002	2662;10786	2279;11623	1112;6307	1331;5811	1265;6762	997;6737	792;7314	633;6730	651;6088	1132;6677	2094;8086	1600;8342	1157;6598	1476;4376	916;7100	1552;8503	1269;6765	1021;5764	801;6400	1788;11205	891;8109	1830;10462
12:4919051-4919309	434;9566	1375;6338	769;6749	1906;7674	561;8115	2910;9665	931;7687	1351;7157	980;8813	921;6772	217;6698	4962;10273	1247;7180	659;6957	1699;14358	578;8864	528;9221	408;7542	1860;12926	1546;7105	577;22453	1451;13521	1829;12508	5576;14935	1449;13268	1063;9267	50;9660	255;20646	976;13010	994;9749	843;7771	9904;21956	678;6902	492;8515	1182;9444	1089;7093	2263;8899	753;10180	2540;13696	528;9140	3856;8240	857;8639	1255;9216	704;7088	350;6537	711;7408	2487;15586	450;8132	1541;13086
12:49284842-49285030	24;984	44;1012	15;900	147;1328	18;1123	6;1517	39;1100	59;1061	55;891	28;876	26;817	27;1369	35;763	33;821	45;1872	27;1314	23;1019	10;622	92;1882	66;946	28;1591	116;1233	27;1114	257;1658	64;1919	22;726	17;1184	36;1591	60;1529	45;1146	48;785	22;760	25;836	36;999	16;855	33;896	23;1084	58;1235	27;1417	18;1189	21;788	46;1043	30;1055	29;1064	21;857	19;883	70;2145	24;1214	62;1666
12:49297671-49298105	73;5978	1596;5755	833;6017	1021;7939	589;8100	83;8982	820;7563	579;6176	448;6308	566;5728	86;5311	2517;7102	240;4670	85;5899	1116;10943	693;7546	68;7020	265;4037	1079;10837	206;6196	34;9801	3285;6692	433;7003	5671;9190	1355;13428	316;5246	249;6934	93;10096	409;9818	363;7617	299;5101	333;4901	502;5432	146;5476	52;5981	267;5367	196;6283	2096;7700	210;7052	255;5943	1715;5293	486;6505	747;6507	684;6310	173;6138	940;6757	1870;11866	885;7344	852;10391
12:5018171-5018310	30;1651	139;1306	69;1435	309;1504	14;1566	12;2012	38;1361	167;1341	74;1638	71;1572	27;1501	920;1967	48;1413	73;1627	134;2928	89;1952	61;1660	32;1172	146;2364	177;1734	27;4185	163;2540	282;2889	76;2766	56;2546	104;1811	14;1566	115;4232	64;2500	94;1597	197;1446	633;4546	121;1574	73;1871	89;2197	62;1365	16;1990	93;2012	117;2215	99;1555	432;1737	81;1405	170;1848	97;1572	53;1344	72;1388	238;3554	132;2037	80;2849
12:5018333-5018513	112;2081	214;1754	122;2009	385;1772	88;1948	39;2442	151;1836	225;1692	116;2103	305;2136	125;1866	1574;2580	132;1694	179;2107	426;3825	138;2462	134;2037	110;1634	347;3284	311;2453	338;5432	659;3369	535;3948	407;3686	272;3394	173;2282	31;2056	460;4719	212;2999	167;1974	355;2108	1242;6359	307;2016	161;2511	174;3006	144;1961	75;2527	311;2533	220;3054	133;2230	530;2008	170;1769	247;2384	157;1953	178;1790	189;1626	527;4685	198;2502	362;3683
12:5018581-5018930	564;13399	1469;10639	604;10372	2867;11371	766;12700	291;15731	1002;11729	1283;11387	1495;12467	1760;11419	538;10680	2801;15752	901;8559	1069;12172	1867;23610	952;14281	789;12015	497;8305	2078;19801	1807;12360	830;32169	2090;22156	2812;19125	3251;20435	1403;19288	937;13298	56;12736	410;28493	1160;18091	870;12612	1779;12215	7769;33390	1446;12555	595;13348	1168;16350	772;9925	257;13098	1568;14159	1157;17596	643;14475	3459;11018	1046;11159	878;13273	859;10703	1068;10141	786;10234	2341;23521	894;13001	1014;20153
12:5018963-5019248	633;13174	2014;10225	404;10761	2914;10923	468;10544	176;14052	566;10095	1169;10713	1178;12736	1617;10559	570;10669	3945;16179	1018;9180	860;10247	1847;22361	1311;13402	748;11127	494;8427	2884;20604	2447;12730	360;31000	2592;21160	3562;21660	4412;21579	1235;20050	739;12023	96;12572	479;28008	1550;18190	1043;10911	1998;11572	12705;32780	1825;12344	609;12664	759;15626	736;9491	331;12923	700;13464	1771;17909	283;13647	4845;11357	749;11320	1458;12501	881;10705	1100;9803	985;8750	2497;23041	846;12889	1104;20736
12:5019332-5019407	124;2135	229;1593	180;2133	403;1820	101;2220	97;2554	133;2236	189;1789	111;1984	182;1519	109;1880	308;2514	100;1744	70;1825	205;3517	180;2308	101;2158	99;1437	320;2850	290;2250	69;5362	443;2673	372;3098	946;3152	167;2940	101;2060	22;2153	56;4892	165;3129	124;1816	178;1644	1310;4162	277;2108	98;1432	107;2501	114;1858	43;2348	121;2586	358;2871	65;2191	438;1317	144;1812	193;2261	125;1968	211;1680	75;1743	234;1806	113;2543	451;3496
12:5019428-5019638	601;19826	1500;13454	527;15445	1929;15244	497;17279	251;21816	671;16792	950;16329	936;19383	1215;13675	378;15536	2633;20347	328;13655	391;16518	1266;29922	346;20059	468;18601	294;11096	1819;22758	1673;15877	176;44945	2825;23987	2197;22443	2481;22528	629;26006	427;19222	50;20103	206;43798	387;26690	526;17176	1468;15787	10609;35539	996;18603	436;18297	394;21662	741;13483	234;21707	719;21857	2296;22571	183;18661	3879;13111	418;17591	453;19899	743;15277	595;15218	302;15751	2385;27288	479;20343	683;30841
12:54321478-54321575	284;1983	304;1251	341;1592	438;1541	470;2004	1272;2061	255;1643	392;1343	402;1424	323;1309	297;1487	1282;1834	369;1354	242;1775	535;3191	386;2201	395;1680	253;1438	640;3260	353;1568	811;1675	851;1939	621;2574	1246;2905	612;2533	330;1459	320;1920	1054;3896	561;2334	247;1500	417;1485	512;1894	591;2013	386;1906	352;1934	278;1670	576;1509	684;1786	365;2120	392;1995	251;1011	260;1412	352;1504	300;1714	257;1352	318;1638	818;3221	224;1874	747;2639
12:54321591-54321667	334;5208	464;3875	547;4654	1490;5155	967;5224	1453;5618	320;4654	374;4365	439;4823	743;4340	413;4241	4082;6060	378;3266	424;4550	356;7754	206;5596	276;4890	98;3399	949;8506	502;4265	2829;5553	1403;5915	1010;6106	2666;8730	752;7881	483;4791	171;5547	564;9438	534;6545	450;5043	777;4546	722;5518	778;4923	383;5313	201;5509	392;4362	1094;4833	707;5405	389;6113	259;5140	904;3807	536;4759	573;4528	349;4631	328;4037	644;4855	986;9378	417;5780	752;7618
12:54321679-54321777	549;3533	735;2801	935;3408	1511;3668	1123;3573	1538;4059	593;3393	959;3077	598;3489	1015;3337	639;2747	3107;4419	630;2282	744;3312	901;6049	987;3875	625;3079	463;2371	1204;5709	997;3309	1998;4379	2454;4150	1473;5091	3309;6094	1529;5808	728;3245	981;3792	1550;6281	1241;4499	820;3628	1035;3417	1083;4003	1111;3747	1101;3926	774;3949	892;3010	1131;3634	1686;3968	1019;3929	1043;3435	1210;2702	882;3568	880;3197	707;3374	804;3023	1121;3155	2185;6682	614;4144	1541;5105
12:54321847-54322034	356;3533	143;2763	343;3234	660;3393	288;3713	118;3997	218;3223	345;3441	262;3673	231;2529	170;2819	1698;4094	201;2397	371;3369	422;4950	373;3793	222;3103	159;2374	463;5135	179;3343	1636;4088	1098;5094	683;4909	1921;6276	666;6695	388;3185	345;3705	290;6715	492;4746	393;3381	439;2849	309;3836	501;3730	380;3783	321;3681	281;2737	569;3595	740;4064	192;3456	295;3358	559;2622	355;3077	691;3552	253;3231	407;2796	465;3545	751;5716	427;3948	543;5095
12:54322082-54322162	117;739	98;588	91;586	133;630	149;743	42;845	109;654	161;691	154;713	106;455	86;686	361;860	89;579	84;524	232;1126	104;774	70;570	71;515	196;960	92;812	232;787	113;1008	184;980	357;1096	134;1092	133;669	76;819	129;1516	197;1082	105;581	140;508	148;911	115;600	106;706	133;692	110;610	230;701	196;707	131;718	83;707	196;521	86;538	83;663	116;837	123;505	105;672	250;1127	167;667	215;1167
12:54345051-54345302	1008;13442	3658;11118	2456;10168	2717;11138	763;10222	239;14143	865;11805	1637;9855	1224;12464	1675;9542	601;8873	903;15019	579;6822	844;11111	1388;16243	943;11958	821;9530	509;7769	2180;17188	1529;9838	2451;15215	2953;15073	2020;14055	682;18185	2132;17471	1296;10208	464;10749	4415;19278	1770;14185	1080;10830	1371;9763	1506;12346	1653;11267	1330;11923	1216;11168	1091;10119	2364;10340	2007;12137	1433;11740	843;9866	2185;7502	1496;10366	874;11052	1906;10549	1020;9290	991;10788	2345;18499	1106;12857	1483;18051
12:54393370-54393571	644;7655	244;7852	1324;6391	1524;6712	755;5968	2452;7279	715;6522	878;5717	1271;6346	323;6291	320;5334	5104;8007	352;5070	353;6842	1597;11019	773;7103	566;6919	286;4229	1492;10803	882;6161	195;9660	1848;8959	1168;8509	1038;11898	677;11632	665;5946	355;7392	420;13650	801;11162	452;6002	889;6266	445;7956	1081;7273	315;7043	655;6351	848;5580	264;7132	1947;7492	1444;7456	684;6672	1019;4405	875;6397	1286;7079	405;5687	750;5073	555;6694	2349;14344	888;7744	1146;10128
12:54393961-54394196	2348;35585	1048;34058	5704;28709	8633;31361	2364;29664	11533;35597	2161;33139	1979;31493	5154;28314	1698;29325	2543;25385	25313;39548	1711;20376	1224;30994	3318;41503	1555;35050	2425;31889	1784;20059	6274;45844	4401;29668	742;43660	3901;41029	4276;33108	565;51327	5006;44285	3035;32679	1978;34905	1823;62883	3226;40481	2974;32743	4831;30234	2003;37904	4878;30691	2736;32032	1621;35135	2770;25440	1104;37421	7179;37567	3159;34533	2650;32733	4884;19954	3858;30539	3086;30430	3674;32065	3596;26994	1422;32568	9298;53569	3155;33628	3904;46149
12:54394189-54394384	1600;23722	770;20068	3883;18585	6536;20934	1322;19618	6616;21700	1385;21620	1152;19139	3990;17106	1417;18587	1550;16238	16809;27233	1529;14792	875;17630	2536;25585	1444;24525	2045;20182	1755;15197	3893;27971	3208;19230	652;26864	1287;28524	4061;23701	628;33592	3213;26038	2530;20773	722;22709	1552;41485	3169;29403	2418;20835	3254;18094	1718;24838	4025;20553	2494;20141	1348;20971	2297;17016	968;23081	4919;25675	3265;23310	2630;20863	3614;11788	2748;20688	1829;21746	2229;20203	2660;15782	1103;19594	7079;34412	2295;21946	3994;31624
12:54520162-54520278	65;1229	165;933	59;1232	312;1398	80;1106	6;1447	55;782	92;1023	168;1329	45;946	35;898	866;1514	53;1001	62;1099	144;1652	65;1181	55;1186	54;927	86;1577	146;1229	33;1553	280;1586	224;1690	31;1913	183;1983	43;825	32;1053	125;2288	120;1710	122;1123	93;700	184;1299	152;1191	59;1183	37;1018	47;862	26;1240	35;1342	48;1259	72;1074	170;712	69;922	107;1188	42;1137	36;903	36;1126	116;2130	103;1453	213;1869
12:54520283-54520462	109;2883	203;2633	114;2762	715;3255	102;2473	20;3900	140;2556	182;2676	129;2929	69;2304	70;2307	1928;3649	87;2158	114;2728	178;4328	102;3056	114;2732	119;2077	158;4529	348;2956	55;3746	301;3724	483;3434	32;4439	454;5098	132;2411	60;2612	320;5638	209;4222	209;2797	228;2124	446;2945	321;3151	121;2622	64;2768	84;2107	47;2778	71;3162	104;3067	131;2416	272;2069	158;2484	122;2985	78;2993	73;2289	81;2521	157;5492	114;3356	218;4384
12:54611304-54611480	116;3984	413;3911	263;3744	163;5405	141;4406	165;5138	230;4351	165;3878	175;4015	181;3868	159;3788	109;5819	143;3313	132;3551	251;8157	226;4861	218;4117	155;2729	847;6449	515;4150	122;5589	298;4802	450;5302	1533;7360	690;7487	97;3467	113;4479	145;7845	386;6821	282;4426	390;3649	963;4244	252;4251	238;3939	110;3300	133;3260	138;4018	217;4765	264;4485	107;4270	187;3462	207;4166	154;4518	410;3786	101;3323	176;3731	422;7672	228;5100	161;6213
12:54611524-54611763	639;7144	2244;8102	1519;6434	1614;9573	1005;7241	302;10248	710;8056	1310;7880	1440;7264	657;6760	738;5501	391;10093	492;5818	409;6911	1111;14470	849;7899	794;7404	670;4827	2666;11914	1271;6601	495;10425	1198;8950	1705;7960	3053;11736	1748;12915	617;7261	2292;7767	961;15625	1969;11193	1260;7724	1213;6147	2515;7066	1093;7308	916;7246	611;6614	643;5890	770;8065	1314;8788	967;8516	694;6868	1224;6235	910;7296	961;8178	1221;6829	591;5898	1043;7184	2386;13024	680;8130	966;11623
12:5541099-5541261	599;11838	820;8493	636;8247	1318;8038	190;9119	58;13500	455;8408	460;8767	559;9874	291;8421	331;8358	114;14838	298;7058	583;9279	1323;15371	485;10864	605;8917	165;6416	1870;15282	1267;7862	150;24227	1864;16398	1730;12236	528;14077	1234;13457	525;12089	25;9597	225;23019	1005;15097	575;10394	1237;8853	4231;27380	595;9809	242;10495	350;13328	216;8670	221;10383	354;10436	991;14176	167;9029	1413;5776	579;9510	258;8662	440;7599	839;8136	244;7635	2801;15021	660;9384	446;16779
12:5541265-5541445	494;12062	1112;9094	1318;9229	1882;8797	457;9506	76;13552	1046;10094	597;10563	853;10412	478;9915	376;9632	141;14989	457;7158	390;9190	1760;16916	484;12192	1156;9782	275;6622	1559;14538	1197;8202	161;26880	4896;15529	1958;13147	761;17057	2102;14690	539;12429	31;11502	346;25055	1004;14817	662;10612	1108;9942	6651;28477	1126;10293	429;12570	702;14768	326;9186	309;11660	474;12059	1720;14016	165;11748	1738;6387	751;9619	705;10197	803;9083	1085;8179	335;8565	2386;16270	1612;10180	426;16391
12:57022580-57022669	4;569	12;970	12;987	9;920	120;942	95;1116	51;844	41;781	49;809	12;754	22;709	5;894	33;569	11;800	152;1725	59;1800	10;824	2;500	47;1467	48;835	50;1094	16;880	29;957	9;1371	16;1744	14;776	3;787	313;1252	23;1087	8;741	5;689	12;756	29;855	12;769	1;680	10;687	17;850	22;1031	1;816	2;679	5;620	9;822	23;935	18;805	8;638	14;836	49;1536	7;998	16;1165
12:58025836-58025908	122;1361	221;1481	84;865	426;1194	272;1860	45;1520	53;944	159;1279	183;1179	101;1341	84;1083	47;1538	125;1078	106;1201	419;2822	577;3402	123;1515	99;1301	405;2397	352;1398	159;1332	286;1815	701;2199	417;2359	280;2215	66;1114	52;1408	113;2738	294;2563	154;1390	190;1037	332;1400	294;1507	64;1045	51;1216	105;784	329;1461	113;1576	91;1681	88;1207	823;1467	176;1421	122;1402	274;1887	141;1233	140;1510	436;2721	84;1201	241;2443
12:62584847-62584909	74;1522	173;1042	237;1320	178;1423	194;1595	1066;1230	117;1020	144;1284	320;1260	111;1075	120;1076	893;1378	114;939	78;1192	161;2366	281;1393	200;1609	57;1081	219;1831	222;1497	812;1534	571;2336	292;2325	1297;2262	230;2336	268;1542	41;1386	918;2824	311;2441	101;1306	209;1204	260;1740	182;1368	139;1653	117;1739	94;1155	402;1430	332;1628	117;1761	153;1642	168;866	189;1126	261;1587	134;1235	129;1099	270;1389	463;2361	129;1648	415;2559
12:62584912-62584934	8;707	13;452	22;569	33;659	22;622	482;592	4;489	12;626	28;578	5;432	12;474	296;627	27;404	21;540	33;980	22;580	15;580	5;431	77;849	45;580	278;692	34;1076	62;944	13;966	20;1033	50;666	3;599	241;1180	40;1153	21;631	48;536	26;707	22;589	23;700	1;730	5;438	88;624	34;662	21;773	5;681	6;399	30;504	36;695	23;554	5;471	30;583	128;1058	14;656	24;1164
12:62584939-62585082	366;8531	1283;5145	1379;7523	930;7560	493;7218	7125;8246	918;6786	400;7171	1351;6784	615;5636	328;6577	5813;9167	938;5364	728;6349	1640;12347	796;8006	548;7146	416;5557	1730;11692	1288;7140	4849;8664	2904;12902	1380;12916	1362;11809	1526;13480	2443;9323	67;8204	3914;14588	1115;13377	706;8260	1103;6827	1913;9462	1157;7473	348;8265	483;9303	374;6235	2644;7703	1094;8373	1604;10050	337;8322	2222;5560	1118;7324	973;8303	954;7248	459;5806	1299;7351	2708;13368	528;8616	1416;14411
12:62585831-62585933	76;2126	215;1812	98;1847	137;2447	31;1968	697;2354	85;1802	104;1992	62;2421	146;2012	95;1919	1231;2890	120;1600	39;1971	207;3613	197;2423	96;2341	97;1761	241;3249	320;1861	207;2721	1184;3990	403;3574	124;3605	95;3748	238;2513	15;2164	134;4311	173;2844	150;1981	234;1893	281;2739	366;2379	79;2561	57;2773	58;1561	505;2828	178;2490	394;2890	23;2320	478;1429	229;1899	325;2131	267;1851	116;1708	424;2397	476;3851	220;2527	380;3355
12:62585969-62586172	248;6370	430;5317	211;5000	214;6041	60;5788	1451;6867	141;5652	257;5669	512;6254	573;5346	140;4930	529;7993	276;4350	44;5481	343;9852	99;7519	279;6170	138;4534	643;9208	648;5200	273;7802	959;10719	459;9063	111;10148	171;9698	558;7045	32;6301	193;12520	290;9045	265;6011	462;6073	347;7292	425;6695	141;6670	148;8298	125;5475	224;6937	242;6687	642;7799	85;6229	845;4285	372;5460	208;6485	417;5452	154;4818	619;6731	957;10230	325;6767	1072;9922
12:62586260-62586431	35;1646	39;1643	101;1835	68;1773	35;1903	33;2031	27;1767	49;1570	70;1909	93;1467	26;1421	46;2064	32;1146	37;1738	72;2939	60;2253	69;1804	15;1120	210;2703	252;1599	16;2159	132;2722	55;2702	22;3298	66;2916	135;1964	13;1568	18;2969	62;2306	75;1535	45;1747	51;2060	176;1917	29;1969	39;2590	131;1620	29;1893	45;2107	43;2203	6;2014	225;1006	53;1726	32;2032	85;1745	23;1444	81;1650	188;3366	77;1911	144;2611
12:63545113-63545303	465;7462	1137;6577	856;8617	587;8570	631;6969	5384;6976	231;8271	1232;7052	758;7928	716;7159	458;7846	3997;7943	572;5543	419;8019	1135;15733	780;10408	770;7701	310;5146	1539;10677	958;6908	233;9539	863;12943	1668;10070	2376;13394	753;12618	1269;10409	128;8162	469;13484	1270;9715	923;7715	1236;6747	1623;9330	1570;8411	556;8696	982;11987	561;8341	882;7921	1141;9516	1226;9015	165;7392	3948;9317	795;8368	1257;9402	814;7483	603;6820	962;7607	2665;14744	612;8234	1324;11341
12:64062049-64062151	43;1310	98;1041	120;1311	53;1644	7;1476	10;1800	15;1729	57;1345	56;1367	15;1207	20;1102	95;1540	55;1149	63;1358	22;2023	33;2066	89;1517	19;1111	196;2096	151;1254	30;1387	266;2001	185;2254	14;2147	46;1979	65;1878	8;1304	19;2654	69;1828	76;1396	62;1276	135;1513	133;1415	20;1441	25;1469	37;1370	13;1323	15;1607	36;1334	9;1420	698;1382	21;1383	32;1465	146;1596	25;1092	70;1530	28;2450	41;1815	48;2233
12:64062478-64062571	107;6248	394;4881	850;5459	58;5652	98;6363	44;5865	118;5598	226;7044	69;5352	102;3866	117;5532	2884;9253	110;3836	86;4914	131;7184	260;7772	211;5410	78;4326	1642;7618	721;4959	30;5988	582;9337	694;5148	51;9025	223;8126	292;7967	49;7050	113;11795	615;9961	214;5941	285;6421	1633;8218	989;6183	73;6596	245;6734	277;4397	57;5696	77;6756	118;8650	41;6109	5869;10647	107;5829	141;4944	1240;5743	132;4331	182;5520	649;9048	165;5997	295;8802
12:66122784-66122904	538;4196	1095;4071	719;3954	1273;3796	1107;4460	140;6097	815;4321	1093;3912	889;4426	755;3930	541;3810	3023;4562	409;2952	652;3906	2724;8749	2321;6258	623;4153	403;2995	1027;7093	675;3962	2721;4498	3019;5828	906;6235	4559;6799	1033;7850	817;4508	1094;4129	407;8867	1124;6267	669;4078	827;3863	1607;5769	959;4324	546;4623	661;5372	877;3728	1177;4472	1179;5078	1331;5509	1217;4286	1431;3489	754;3722	1029;4962	1235;4656	693;3536	855;4129	1634;7845	1022;4608	2039;6998
12:66122908-66123048	274;3543	450;2909	770;3379	1375;3889	618;3540	49;5388	650;4079	718;3304	726;3559	608;3062	343;3260	2660;4019	392;2809	402;3395	2350;7672	1468;5092	506;3684	348;2878	954;6159	567;3603	2548;4108	1682;5252	834;5491	3999;6330	606;5873	668;3808	488;3538	302;8598	952;6244	463;3657	455;3084	1313;4752	750;3692	265;4139	398;4452	532;3128	1001;3990	852;4730	976;4913	651;3260	1340;2746	570;3173	743;4297	1002;4366	515;3371	785;3463	1472;6421	484;4002	1231;6171
12:66122956-66123133	525;5500	843;4022	977;5086	1769;5597	989;5216	105;7410	633;5544	1032;4323	1020;4920	728;4103	538;4541	3505;5621	614;4162	572;4700	2956;10412	1916;7534	770;5395	580;4300	1370;8712	839;4953	3217;5699	2659;8026	1295;7678	4876;8497	872;9034	948;5468	759;5222	477;13035	1485;8754	590;4818	672;4673	1424;6486	944;5176	511;5759	632;6827	702;4564	1207;5451	1410;6386	1254;7436	719;4767	1609;3787	753;4640	895;5991	1343;6194	853;4610	907;4750	1885;8743	853;5547	1900;9082
12:66123163-66123298	325;3520	478;2323	497;3289	1147;3463	430;3504	61;4829	549;3522	629;2917	724;3233	391;2684	255;2792	1878;3017	415;2788	337;2462	1387;6538	1291;4594	501;3291	397;2955	534;5069	475;2885	1772;3368	1871;5224	691;4506	2877;5082	752;5879	610;3662	156;3342	237;8683	1009;5362	361;3142	421;2880	646;4075	463;3202	516;3679	602;4361	484;2871	473;3078	769;3173	783;4865	447;3065	1067;2245	451;3041	448;3402	743;4057	487;2767	684;3010	955;5586	421;3522	973;5276
12:66216718-66216914	452;6114	926;6242	1049;6285	1630;6008	1795;5471	148;7054	301;6359	775;4698	984;6668	967;5668	629;5456	90;7991	254;3756	590;5913	3129;12222	1138;9540	159;5654	449;3525	1198;9700	723;5671	213;8462	2002;7744	1061;7817	3046;11139	1311;10410	939;6241	434;5899	342;11325	457;8064	552;5370	660;6125	1554;7195	1094;6698	836;6620	443;8363	954;5635	1460;5916	694;7283	1030;7176	1069;6281	1122;5721	841;5667	942;6851	1535;7699	529;4636	666;5674	1886;12592	701;7566	1199;9391
12:72665234-72665257	66;684	109;493	53;533	105;627	24;665	57;758	23;617	54;509	30;685	107;556	359;835	37;823	38;480	39;657	288;874	55;657	59;624	93;486	87;857	66;562	60;748	53;1300	125;938	584;917	88;793	67;865	93;600	94;1017	136;930	67;595	62;652	218;844	106;592	26;662	79;995	34;486	53;691	195;794	123;873	181;661	122;356	106;539	105;672	156;689	54;463	60;533	160;1138	140;670	135;1009
12:72665277-72665548	328;9699	419;7489	778;7606	591;8339	204;9395	186;10684	260;8483	450;7576	622;9692	392;8168	2812;10959	811;12350	330;6095	208;8446	2070;14037	461;9375	758;8798	291;5975	1028;12090	1125;7672	196;10631	2469;15929	1192;12244	3973;14877	514;12252	598;13120	119;9578	385;15310	866;11715	591;8245	1093;10105	2128;11723	985;8633	496;10141	900;14119	355;8427	212;8802	1961;10607	1231;12380	280;9803	1060;4713	631;8318	391;9489	1172;9644	475;6383	805;7858	1042;15272	533;9074	585;13903
12:72665613-72665790	221;7820	166;5939	234;5875	382;7709	173;6843	79;7038	126;6364	331;6043	117;8860	240;6013	264;10230	1436;8589	259;4377	178;7298	586;12668	185;7717	335;5962	97;4132	946;10135	1095;6304	95;9200	1279;13279	769;11489	182;12763	449;10141	391;10521	46;6673	231;13604	598;9009	276;6463	667;6760	439;10024	618;7120	198;7366	272;11479	216;6408	185;6791	362;7791	710;10090	150;7649	1506;4342	269;6021	321;8745	785;7884	241;5146	231;7348	633;12822	390;7780	445;12932
12:72665826-72665944	52;2484	25;1896	33;1876	70;2359	31;2195	18;2404	25;2101	53;1873	26;2709	46;1765	74;3389	408;2633	69;1566	24;2336	137;4061	48;2340	82;1872	31;1750	141;3311	211;2233	17;2736	73;4283	141;4336	53;4139	81;2911	59;3190	3;2069	46;4622	150;3135	84;2090	160;2176	57;3251	105;2412	40;2483	71;3583	54;2112	30;2411	84;2668	87;3185	38;2896	205;1302	50;2049	79;2642	181;2526	55;1695	46;2256	113;4218	84;2930	99;4373
12:72666092-72666302	707;12971	505;10232	350;9265	668;12713	247;11744	945;13250	248;11994	598;9950	348;12005	486;9546	685;14930	5687;14589	415;6577	193;11171	822;17416	347;11890	970;9698	322;7979	1731;14518	2095;9869	593;16138	703;22384	1173;19431	291;18560	1117;15606	1224;16395	119;11886	444;24104	1664;17233	858;12169	1420;10855	551;15916	1043;11658	576;13135	695;17557	575;10848	429;11862	907;13239	1020;16122	190;12322	1970;6811	534;10931	479;13017	2046;10918	531;8559	449;10464	1715;18471	761;12153	1190;21356
12:72666309-72666444	507;4762	642;4310	319;3300	553;4720	808;4534	1625;4747	394;4785	295;3879	1096;4385	378;3662	339;5278	1951;5600	349;2806	170;4764	895;6117	331;4829	696;3669	243;2990	818;5643	737;3802	1330;5476	2814;7733	1111;7142	210;7408	1151;6094	1038;6277	129;4558	393;9206	1157;6626	621;4773	712;3841	380;6010	909;4343	644;5095	1072;6892	358;4135	200;4432	394;4610	1086;5924	202;4948	1010;3115	597;4295	498;5000	982;3715	314;3258	871;4105	1205;6790	558;4888	534;7819
12:72666978-72667101	385;4782	482;3428	272;3844	516;4245	242;4137	2356;2916	371;4057	365;3630	396;5156	416;3650	270;5803	2193;4165	323;3003	248;4657	779;7824	253;4698	384;3371	228;3137	1003;5823	501;3493	441;5394	664;9019	912;7737	570;7966	434;5996	982;5510	98;3941	269;8153	925;5534	321;3647	571;4195	290;5818	936;4341	471;4662	496;6966	305;3756	229;4295	497;4838	926;5938	119;4683	656;2314	524;3746	343;4486	768;3742	474;3367	347;4350	1351;7245	358;4681	624;7955
12:72667102-72667312	412;9064	475;7200	346;7912	416;8680	201;8357	5365;7307	413;7910	304;7704	220;10320	453;7540	246;12003	3535;9134	341;5419	211;9000	1034;16396	368;8961	526;7172	176;5743	1244;11778	1124;6800	206;10422	1163;17739	654;14464	249;16148	522;12209	1168;11173	72;8364	289;14973	755;11280	418;7446	953;8784	274;11867	1042;7974	743;9508	649;13922	317;7996	270;8613	448;9501	958;11629	122;8888	1417;5087	525;7757	267;8867	911;7974	385;6788	449;8315	1285;15354	456;8787	577;14931
12:79258381-79258546	396;4892	222;4211	390;4403	388;5266	403;4118	83;5401	134;4520	422;3525	189;5265	339;4014	184;3641	2108;5423	239;2543	364;4370	543;6764	480;4837	412;3883	236;2707	864;6166	573;3897	138;5807	1372;8095	492;6579	1213;7059	1066;6296	400;4616	33;4772	215;8426	870;6873	425;4663	563;4423	307;5724	570;4493	456;5155	535;8136	267;3485	272;4751	404;4506	303;6455	409;5334	1090;3217	442;4352	332;4694	199;4442	533;3711	591;4403	725;7794	281;4832	865;7746
12:8171305-8171473	142;6204	100;5964	654;6250	1104;7919	261;7814	34;8955	103;7390	113;6188	148;6095	503;5391	149;4336	1923;7458	137;5184	666;5498	202;11372	480;7970	96;6869	262;4318	1553;12317	1044;6375	7608;12337	853;6949	437;7027	1283;8777	848;11542	52;4401	450;6115	560;12564	341;8740	189;6681	440;4715	452;5506	328;5288	481;5579	104;4706	327;5243	1037;6118	269;9254	682;7467	83;5731	115;5722	643;6240	173;6862	465;4954	314;4933	147;5307	202;11911	282;6618	143;9013
12:85305403-85305550	222;4610	378;3884	215;5145	629;4541	118;4701	45;5621	73;4552	301;3547	138;5429	234;4364	127;3649	63;5777	172;3505	276;4681	426;7164	197;4860	503;3974	99;2941	687;7222	474;4183	113;5964	1201;7851	344;7016	98;8676	381;8054	178;5510	35;4587	184;8716	526;6151	200;4460	435;5348	195;5701	403;4843	387;5053	243;7730	127;3892	142;4856	198;5217	186;6198	102;5015	450;3460	158;4403	269;4989	492;5357	295;3694	134;4161	1123;8546	283;5871	273;7578
12:85305597-85306118	1152;20042	2238;16568	2012;18666	2773;19469	1537;18840	166;22914	1132;18471	1574;15036	2479;20967	1179;16206	842;16894	7157;23547	796;13432	1341;18551	1946;28280	1097;20057	1581;16611	1106;11897	2860;27584	2052;16434	431;23398	3937;34685	3214;28279	4183;31438	1731;29239	1290;21428	328;19253	832;32862	2407;23954	1280;17658	2089;19256	2049;24551	2448;18846	1469;22091	1235;31708	1182;16459	587;18533	1262;23701	3060;25024	746;20608	2826;13418	1462;18408	1564;20238	3335;22660	1518;15371	1600;18993	4206;34866	1425;20708	2210;31319
12:85306318-85306408	557;2439	565;1486	550;2174	888;2243	235;2298	51;2754	354;2514	369;1626	950;2689	626;1943	332;2035	2020;2675	377;1786	423;2089	704;3462	494;2308	545;1953	366;1814	928;3159	569;2342	131;2621	625;4114	819;3464	158;3919	770;3587	573;2450	44;2285	271;4435	1035;3123	498;2146	825;2492	1063;3016	880;2365	341;2495	484;3675	362;2251	246;2181	338;2612	945;3063	201;2486	555;1331	485;2189	485;2761	904;2734	485;1931	781;2201	1189;3710	534;2370	571;3889
12:85306446-85306645	1171;12112	1472;9605	1672;12414	3048;11731	628;13381	126;14639	672;12556	976;10127	1771;13828	1916;11533	949;10779	9762;14068	1208;9605	1087;10817	1763;19101	620;11430	1550;10477	1203;9288	2845;18601	1898;11077	574;14498	2412;22063	3320;19530	477;20198	1469;18622	1456;13094	161;12584	802;25079	3043;18259	1113;10412	2159;12598	2989;16772	2288;11960	1025;13633	1067;20326	621;11551	439;12098	911;14422	2288;18344	415;13862	2486;7726	1336;11786	1068;15131	2727;14595	1058;9960	1995;13267	3289;21646	1207;12787	1840;22761
12:85306569-85306899	2181;18022	2414;13610	2491;15865	4924;16356	1309;18019	208;22161	1124;15716	2219;13476	2573;18853	2793;15012	1608;14710	15212;20848	1456;11901	1554;15149	2894;25716	1452;16399	2966;14976	1490;12472	4842;27358	3223;15308	868;17826	3633;30566	4955;27825	2364;26382	2704;25284	2441;19242	255;17647	1317;32905	4853;25383	2159;15480	3340;16463	4603;23287	3807;17330	1829;18263	1883;26667	1436;16869	1046;17943	1703;19740	3521;24500	700;20162	4831;11929	2215;16606	2042;19123	4388;19935	1892;13019	3001;16549	6476;29503	2655;19753	2626;30928
12:8548805-8548929	116;1883	99;1480	65;1438	395;2104	79;1913	112;2318	207;1636	116;1489	130;1540	61;1452	117;1430	160;2380	135;1624	142;1426	316;2719	84;2012	68;1816	72;1425	259;2777	248;1813	151;4196	492;2553	202;2319	328;2496	227;2573	147;1813	75;1874	144;4097	165;2237	136;1899	70;1196	122;1972	135;1554	108;1772	67;1779	69;1432	113;1759	191;2009	282;2370	119;1723	116;1538	148;1559	112;1729	256;2129	98;1407	79;1354	272;2805	121;1614	162;2603
12:8548930-8549015	504;6473	520;4887	233;4411	1070;7132	569;7037	706;7919	315;4776	550;4800	515;5008	250;4841	325;4602	552;7457	459;4606	444;4333	1219;9449	423;7107	555;5826	238;4135	1504;10163	841;5024	360;12702	1539;8259	919;6832	1257;8249	879;8346	558;5668	170;5606	433;14403	850;8412	478;5698	510;4093	1614;6815	515;5468	425;5587	324;5866	475;5716	301;5609	744;7074	714;8452	329;5719	597;4615	481;5198	928;5109	642;6013	413;4427	265;4796	899;10072	417;5276	400;7941
12:8549022-8549153	78;2249	46;2179	21;2377	259;3239	26;2668	105;3963	13;1947	57;1472	93;2086	21;1599	44;1828	27;2583	48;1773	23;1621	248;4760	50;3083	50;2164	34;1865	264;3712	196;2431	40;5208	147;4072	133;3520	29;3834	63;3547	50;2049	22;2039	47;6099	98;4322	78;2261	122;1391	169;2422	64;2274	33;2196	26;2297	55;2349	55;2926	64;3594	75;3338	38;2328	81;1939	66;2384	50;1895	38;2504	50;1768	57;1954	102;5719	81;2336	60;3566
12:85673195-85673431	1035;6432	1309;4482	1271;5845	2111;5665	1775;6087	5518;6360	1122;5183	1101;4208	1845;6673	1588;5001	1015;5196	5493;7919	898;3274	1343;6291	2582;10081	1082;5093	1007;5537	547;3229	1943;10124	1151;4515	4437;6594	3819;8993	2186;10344	7490;9800	2722;10669	1514;6151	782;6973	4556;8936	2391;7886	1012;5617	1368;6759	2491;8682	1856;6087	1572;7112	2621;11246	1113;4305	3125;5809	2537;7288	1912;7917	1551;8120	1505;4184	1243;6115	1820;6757	1838;6165	1202;5464	1396;5539	3377;12417	1153;6079	3407;10138
12:85673775-85674192	1244;12935	1128;9940	1140;11414	2907;12204	795;11723	103;15261	499;11892	501;8701	521;12864	1673;10779	913;10301	8179;13257	684;9211	887;11278	1482;19156	1001;12125	1180;11406	469;7903	2096;18235	1757;10116	2754;13395	2157;20128	2371;17218	477;21810	1136;19292	1136;14486	1553;12865	1808;20182	1764;16419	822;12465	1947;14108	2960;16109	1975;11603	2582;13474	1047;22553	939;10787	373;13392	1438;16559	3047;17618	404;13589	1990;8023	1419;10575	820;12747	1593;13045	1397;10162	773;12111	2766;20980	929;13506	1838;21224
12:85674124-85674375	1029;12756	1871;9083	1851;9883	3828;11348	512;9611	114;12339	1140;10609	758;7759	466;13165	2072;9083	885;8626	9026;12912	703;7970	854;10535	1642;15293	2043;10834	1186;9575	869;6470	2343;16283	1964;9950	3846;13055	5483;17134	2598;16958	430;18957	1340;17547	1916;13449	1145;10496	650;20168	2953;16580	959;10126	1648;11875	3270;13262	2424;11152	2050;11199	1107;19256	673;9207	439;11090	2002;13226	2825;14017	516;11306	2382;7763	1439;9210	1220;12446	2262;12737	1274;8140	1238;10616	4158;19716	1518;11693	1643;17591
12:85674404-85674464	120;699	150;451	167;722	220;761	8;625	10;861	85;632	65;473	244;903	187;561	119;542	432;674	89;593	133;782	233;1154	217;788	104;764	103;591	221;1187	131;542	193;729	331;1082	262;1388	44;1328	259;1174	178;850	199;715	86;1516	264;1217	90;677	160;740	263;1011	199;691	225;915	131;1368	90;583	43;662	161;938	288;1051	51;731	209;551	101;654	196;842	251;881	103;556	180;733	361;1654	171;639	295;1116
12:93965870-93966066	22;3422	177;4023	38;3400	26;3717	12;3664	351;4385	79;3746	45;2973	25;3016	28;2974	60;2541	51;4359	33;2685	15;3040	28;6153	21;3820	21;3721	14;2398	238;5553	41;3575	61;3999	71;5454	57;4256	603;5316	124;6077	87;3250	12;3888	29;6216	160;5562	48;3637	26;2578	28;3615	207;3532	17;3538	25;3428	32;2879	28;3620	62;3894	23;4530	28;3172	7;2670	43;3681	35;4198	65;3814	40;2799	67;3049	53;6330	21;3964	137;5291
12:99139397-99139532	337;3200	783;2911	695;3530	1128;4192	967;3598	94;4939	833;4051	481;2826	656;3184	475;2924	364;2728	1764;3584	289;2347	561;3851	956;5340	607;4629	116;4096	317;2251	606;5385	354;3751	66;5503	601;4920	569;4291	3399;5287	765;6091	594;3058	269;3519	943;7115	512;5506	320;3761	190;3341	503;3775	416;4175	911;3536	141;3701	712;3377	246;3820	1111;4152	207;3843	836;3210	825;2814	512;3396	441;3617	1173;4142	279;3157	442;3826	1098;6394	280;4715	1397;5001
12:99139566-99139917	838;14025	2210;11654	1569;14499	3600;15910	917;16457	84;20194	2874;14280	1276;11908	1557;14861	1687;12158	1097;11894	6374;15997	368;10592	1479;13421	2212;23816	946;14995	139;14589	1146;9563	2427;22062	1498;14004	68;20783	1416;21609	1704;19697	11575;17928	1645;24371	1869;12561	323;14565	843;25823	1108;25714	686;15781	254;13020	1584;15411	721;13347	3052;15586	275;16634	1741;12286	147;17195	2778;17234	182;17203	2328;13981	1691;9995	1387;14265	692;15024	3075;15493	455;11821	1068;15339	3491;26037	344;17161	3934;21158
12:99289127-99289301	376;7222	551;6042	381;6111	977;6848	203;6391	4749;6577	210;7137	292;5791	536;5651	378;5250	146;5136	4083;7359	365;4270	316;5629	491;9664	244;6680	389;5593	100;4514	970;9637	817;5686	1650;7415	551;10322	804;7357	113;9632	642;9258	228;6938	37;5900	208;13910	1286;8831	313;6328	564;4643	1224;7175	508;6837	248;6763	260;7021	264;5282	227;6626	296;7252	248;7439	98;6089	1240;4000	870;6662	407;6349	1183;6870	633;5253	164;5613	998;9933	363;7364	369;9786
12:99289313-99289460	467;6450	1057;5487	830;5366	1173;6026	376;5323	4145;5688	437;6534	1086;5029	715;5488	810;4794	326;4898	3434;5943	439;3716	458;5650	787;8897	754;6295	675;5215	240;3531	1029;8280	1108;5164	1603;7486	456;9202	1003;6404	1062;9437	792;8798	389;6416	163;5668	533;11640	1137;7162	607;5939	573;4460	1332;6444	772;5999	539;5902	626;6758	666;4956	396;5572	513;6710	612;6671	424;5573	1432;3711	672;5436	789;4787	1478;6522	509;5079	710;5498	1627;8865	955;6884	651;8330
13:100612213-100612283	59;729	15;717	42;1018	216;716	42;912	5;688	20;697	47;532	17;641	42;818	33;641	124;554	23;524	28;691	133;1472	130;955	50;916	35;572	97;1173	38;954	6;1036	42;961	86;771	291;1904	91;1237	17;599	10;658	50;1411	69;974	68;841	60;634	83;782	57;565	29;594	35;650	28;512	16;712	66;883	58;730	18;696	378;782	47;731	40;844	36;946	67;631	38;698	75;1329	93;886	59;904
13:100612367-100612552	428;3371	160;4484	298;4829	860;3749	187;4295	36;3466	162;3756	151;2504	196;3768	256;4378	374;3099	572;2758	130;2545	126;3358	462;7040	205;4078	472;3716	146;2104	431;6799	638;3869	102;4799	158;4399	463;4003	2109;10072	431;6214	224;2993	63;3738	195;5439	516;5256	310;3257	410;3307	242;3561	321;3015	150;2995	194;3917	136;2704	145;3320	297;4102	206;3658	144;3779	1811;4600	241;3144	188;4068	203;3979	270;3253	163;3649	445;6648	364;4129	292;4716
13:100624004-100624170	552;7815	987;8661	1624;8338	1962;9410	454;8954	1679;8528	504;7509	1072;6514	726;6464	1770;9023	538;7741	4350;7620	864;6073	241;6323	1949;13768	792;7828	1118;9423	492;4824	1641;12420	2235;7523	1728;9346	1851;9489	1149;8048	6387;17918	738;12237	415;6132	255;9673	4255;11560	1546;10998	744;8205	1244;6451	1108;8089	652;6459	350;5812	671;6982	768;5783	817;7142	1048;7750	1144;8037	257;7393	4371;10295	1237;8167	788;8272	364;8114	1052;6631	613;8091	1964;12144	802;9397	1472;11581
13:100624167-100624299	983;5371	1533;5491	2039;5264	2281;6392	654;6135	1289;5715	893;5136	1339;4459	880;3819	2097;5556	957;4990	3013;4975	1221;4318	669;3920	2668;8009	1337;5376	1789;6294	716;3665	1496;7373	2024;5284	2304;6060	2387;5802	1157;5568	6892;10218	1354;7059	718;3772	436;6443	3481;7797	2370;7369	1177;5482	1411;4088	1286;5627	916;4522	690;3954	870;4284	1076;3728	827;4664	1666;5045	1270;5087	661;4679	3942;6081	1328;5387	1306;4962	763;5508	1339;4847	1061;5341	1864;7169	1284;6795	2415;7586
13:100627170-100627319	311;2192	1041;2121	910;2757	1052;2780	510;2311	1839;2135	389;2232	402;1921	594;2151	1007;2407	390;2125	1426;2087	345;1679	259;1917	1108;4250	386;2354	409;2417	219;1691	655;3665	929;2556	1593;2610	875;2962	566;2402	4125;5180	875;4097	315;2012	695;2529	1394;3295	854;3701	389;2286	513;1697	698;2302	328;2057	264;1782	317;1927	193;1769	765;1953	688;2341	448;2679	371;1953	1540;3276	464;2156	638;2479	754;2564	355;1936	417;2271	815;3499	819;2674	785;3623
13:100627329-100627466	741;6913	3080;6986	2609;8029	3174;8501	1384;6923	5946;6928	526;6322	1378;5676	1302;6121	2719;7195	1496;6652	4223;6664	1037;4979	632;5546	2865;11810	928;6518	1359;7144	721;4675	1966;11323	2866;7754	5065;8177	2679;8295	1474;6520	10256;15698	2291;11937	943;5460	379;7289	4113;9938	2402;10215	1198;6970	1653;5349	1694;6728	1072;6115	1266;5398	921;6137	664;4962	2473;6147	2208;7256	1546;7443	734;6102	4638;9959	1307;6771	1972;7203	1866;7163	825;5532	1374;7126	2007;10705	1344;8182	1973;9480
13:100636107-100636282	314;1860	633;1839	715;2371	622;1960	684;2132	46;2235	267;1680	268;1389	202;1776	638;2022	311;2197	63;1758	204;1266	270;1530	1010;3657	385;2046	457;2055	195;1043	598;3699	728;2238	866;1970	830;1979	417;2152	2412;5080	792;3724	289;1572	269;2239	200;2642	580;2830	283;1543	325;1562	445;1816	348;1698	244;1532	279;1895	347;1380	199;1670	577;2112	456;1894	463;2013	1213;2561	324;1764	456;1990	380;2094	387;1425	464;1846	685;3769	501;2224	504;2633
13:100636287-100636433	152;1082	299;944	215;1397	288;1111	181;1196	22;1402	104;893	163;892	201;1031	272;1193	141;1158	18;834	88;754	140;870	515;1970	199;1180	150;1162	112;677	199;1944	395;1390	495;1074	472;1136	207;1355	1359;2867	329;2091	119;907	245;1338	107;1394	229;1461	141;1070	140;882	175;1112	125;1012	206;977	190;1089	126;715	59;937	194;1265	150;1021	147;1045	519;1482	203;1131	216;1069	164;1197	122;841	213;1087	283;2055	136;1187	285;1424
13:100641485-100641566	62;472	155;589	116;593	236;668	135;530	336;408	62;481	84;390	107;560	134;497	161;647	190;359	133;493	93;644	199;1053	101;557	90;524	83;505	155;984	186;731	428;579	256;532	82;672	642;1213	167;1024	39;388	18;449	349;911	211;876	89;500	87;422	74;508	90;498	109;548	47;436	72;400	115;414	146;475	178;720	111;527	249;698	61;460	81;607	181;746	103;524	105;550	150;965	117;677	205;838
13:100641594-100641817	364;3369	1163;3629	1359;3920	1158;3526	867;4018	2275;2850	624;3678	444;2555	591;3268	956;3410	607;3605	1221;1975	351;2337	423;3127	1471;6048	741;3313	644;3645	422;2308	895;5652	1149;3369	2186;3360	1614;3592	664;3972	3765;7785	821;6309	405;2613	617;3722	1717;4727	1315;5149	578;4053	470;2693	802;3559	531;2928	475;2678	359;2748	427;2244	1184;3072	825;3313	573;4192	586;3169	1686;4280	549;3275	484;3631	1197;3820	525;2671	530;3582	1052;5351	680;3854	1001;4697
13:100641936-100642144	497;5565	2257;5583	1435;5858	2317;7133	967;5363	4246;5456	596;4833	543;4521	307;5274	1400;5331	480;5925	3768;5650	449;3884	451;4131	2228;10174	513;5481	683;6599	492;3637	1148;9983	1800;6224	4663;7179	1646;7542	775;5492	5389;13071	896;9746	292;3873	474;7066	4058;8801	1855;9629	594;5941	593;3799	979;5414	423;5094	519;4414	615;5071	364;4247	2136;5410	728;5432	553;5981	386;5359	1755;6879	954;5725	583;5978	1582;5706	599;5317	808;5379	1406;9280	904;6218	1071;9005
13:100642163-100642193	436;1012	637;1084	582;971	740;1201	605;1034	800;950	379;904	425;827	468;927	528;833	466;1037	808;1056	391;777	319;760	945;1706	678;1125	560;1240	375;763	677;1640	606;1117	967;1293	658;1174	486;1002	1780;2171	665;1610	343;753	520;1212	964;1599	912;1654	420;1030	375;723	541;1054	320;854	343;768	574;947	314;782	396;809	538;823	468;998	442;964	931;1211	395;963	648;1041	568;1112	502;924	544;969	749;1774	398;1024	758;1727
13:100642646-100642948	424;6366	2212;6637	1751;7111	1421;7948	355;7830	4777;6707	500;6830	434;6114	629;6131	836;6962	410;6687	3631;6255	533;5276	313;5404	2108;13228	446;6745	716;6897	288;4692	1572;10880	1471;6886	5020;8105	533;8046	905;6069	354;15645	1404;12537	467;4286	280;7253	2656;8812	1671;9635	481;6904	842;4689	1032;5936	755;5920	360;5197	262;5508	375;5501	2317;6097	514;6543	878;7299	422;6483	2020;8459	838;6689	1478;7369	1873;7405	493;5023	450;6486	882;10285	1018;7651	539;9701
13:100643178-100643276	428;1986	797;1907	584;1899	865;2477	517;2078	1907;2264	308;1666	633;2069	300;1599	1002;2588	414;1783	1123;1811	434;1649	219;1229	1208;4084	455;2341	519;2659	286;1691	670;3242	789;1991	1479;2444	909;2464	465;2038	2870;4438	549;3494	304;1407	721;2031	1327;3054	945;3095	542;2519	403;1582	267;2085	386;1548	293;1504	398;1837	199;1428	712;1838	437;1905	473;2053	303;1754	1395;2876	409;2096	573;1974	713;1896	382;1673	568;1835	876;3851	508;1909	676;2755
13:100643307-100643427	559;4608	1665;3923	1196;4272	2064;5588	735;4974	3532;4305	506;3906	1005;4343	679;3482	1725;5273	535;4179	2748;4259	715;3339	558;3138	1785;7359	825;4509	890;5275	499;3207	1217;7259	1269;3715	3142;4837	912;4894	722;3699	2844;9443	1342;6688	431;3203	220;4648	2480;6276	1965;6826	870;4970	807;2944	951;4337	701;3352	429;3294	658;4202	363;3554	1250;3617	787;4495	841;4601	459;4179	2706;6007	798;4708	624;4301	1108;4058	703;3434	818;4010	1491;7515	583;4455	848;5704
13:103052325-103052636	446;19983	987;14854	227;18257	2783;18676	207;17064	93;24008	133;14258	387;13804	209;19328	1775;18126	835;17015	2579;18325	365;12509	356;16777	1009;26457	654;18414	410;15357	217;11693	846;24271	2482;17172	141;18224	1774;32065	812;28751	407;38643	857;23736	253;18212	93;17726	339;29860	807;26373	310;15775	999;16449	309;21993	946;16711	412;15661	354;21900	324;13730	204;16366	375;17879	339;23036	217;19388	5257;19650	448;16665	254;17532	794;16688	329;14238	963;15157	604;25370	668;17223	1355;32779
13:103052658-103052949	520;14163	297;10051	299;13921	1572;13609	108;12200	93;18268	116;10081	371;8393	771;12479	3413;14896	375;13619	1945;13475	453;9581	300;11240	633;20735	895;14229	374;11887	179;9267	1452;16413	3421;13651	143;12970	2409;22185	531;20924	781;32677	485;18352	532;13281	88;13247	348;21554	765;20075	488;10677	1163;13010	368;16963	726;10617	375;11909	348;17588	311;9963	275;10212	369;13561	1230;17890	137;13302	2667;14874	746;12859	301;12805	1237;13032	359;10265	313;12166	641;18921	547;13111	720;22608
13:103053013-103053106	28;632	75;608	14;776	41;606	14;625	15;1090	8;657	11;433	12;675	49;668	35;579	69;610	13;501	11;627	33;1165	10;862	22;526	21;494	43;914	155;716	13;771	15;1185	39;1143	83;1841	32;933	8;513	6;609	9;1007	35;910	15;485	56;559	8;809	20;489	17;582	43;989	19;609	11;474	20;602	46;894	11;717	95;599	21;596	27;662	22;715	23;531	50;612	69;1036	17;850	24;1122
13:103054572-103054993	253;6155	255;4877	560;6677	807;5201	148;5882	311;8138	108;4532	230;4635	160;6405	494;6567	387;5950	530;5897	217;3401	230;5799	927;10788	244;6462	250;5476	241;3234	289;7604	461;5530	332;6148	1915;9898	600;8369	827;14179	298;9037	248;6197	200;5722	805;8017	675;7799	238;5136	706;6207	1461;7634	427;5618	330;5148	473;8788	222;4494	1230;4649	839;6645	483;7842	165;6365	1078;7079	453;5211	405;5887	307;6021	235;4355	316;5071	745;10491	244;6221	666;10018
13:103054999-103055017	101;417	112;247	184;442	173;311	37;358	181;571	53;333	94;270	228;435	275;461	128;361	233;364	102;285	103;346	216;738	156;434	107;338	114;314	119;528	173;416	185;408	326;738	246;716	653;1003	236;603	122;446	144;371	293;616	189;527	100;338	160;406	235;586	113;341	141;362	166;483	101;304	188;344	252;480	167;511	159;408	163;414	140;354	155;473	92;454	71;289	137;387	224;687	75;365	179;768
13:108520816-108520938	291;5450	99;3910	220;4975	385;4477	61;5140	5223;6461	91;3613	195;3673	86;4111	285;4784	232;4558	1074;4839	202;2503	80;4065	553;7555	178;4988	314;4997	93;2892	618;6096	681;4229	411;4998	246;8289	317;6435	153;11012	764;7640	266;4360	19;4796	532;5690	585;6685	250;4378	441;4727	244;6028	325;4779	219;3841	231;6604	154;4367	1322;3945	267;4485	442;5545	131;4552	1779;5985	149;4423	205;4669	151;4337	209;3812	393;4030	345;7220	227;4289	396;8491
13:108520940-108521068	1418;11863	794;8451	2951;9716	1696;9051	569;9963	15081;17176	447;7488	1100;8305	808;9298	1444;8707	1196;10422	6890;12157	842;6050	1148;8180	2204;14775	876;10293	1820;10125	598;6324	2434;12873	2373;9357	2746;11430	2436;17430	1433;12893	1770;23310	4174;16714	2673;9954	89;10503	3466;13068	3142;14218	1433;9007	2333;9691	1016;12021	1563;9773	1270;8372	1170;14473	902;9145	3730;8742	1445;9770	1364;12179	665;10222	7214;13691	1146;9757	1035;10905	1258;9268	1323;8775	2144;8835	2192;15921	1116;9087	3120;18518
13:110958827-110958869	33;534	22;371	26;526	53;479	97;485	12;805	39;410	46;392	159;591	128;560	12;519	162;390	21;404	25;490	155;886	46;517	21;466	32;376	37;622	117;502	227;548	260;976	18;774	682;1105	24;640	30;551	318;452	117;941	70;826	31;496	31;498	12;609	27;413	47;565	128;626	8;444	39;514	178;455	112;747	7;624	90;522	69;480	39;488	99;578	37;425	50;460	41;782	20;593	244;952
13:110958887-110959151	841;15252	1200;10455	538;14500	2339;12916	316;13631	99;19524	261;11299	764;11113	1116;14534	914;15813	676;14327	5281;11065	552;8172	820;12905	1295;23991	348;13901	1074;12566	382;9630	1965;20096	2777;10901	586;15830	3463;22438	1746;16945	2963;31314	2057;18381	910;13722	1498;13839	606;22084	2044;20327	920;12280	1581;12692	666;18586	1231;11690	618;13156	798;15870	513;11317	421;12547	992;12922	1111;19535	270;15101	3055;17346	946;12187	711;13702	1601;13729	728;10734	688;12636	2076;22058	664;13994	1464;23503
13:110960036-110960153	1133;7093	1901;6758	1333;6797	3009;7027	619;6611	191;10550	348;5532	1217;5552	456;6800	1060;7049	621;6154	5241;7720	1199;5239	1431;6720	1668;10966	1320;7131	1459;6841	645;5435	2217;9358	3344;7793	450;8371	1361;10594	2872;9329	359;16235	1762;9423	1230;5811	67;6938	1183;12632	3807;10926	1162;6724	2270;6948	675;7700	1483;5894	711;5870	858;8713	1215;4471	671;5864	1124;7197	1851;9738	330;7261	5770;8510	782;7020	792;7245	1606;6310	787;4692	766;6422	2262;10115	903;6735	1538;12007
13:110960172-110960351	1090;10253	1159;9331	1344;9903	2798;9962	439;9421	173;15255	295;8349	681;7428	615;10173	896;10856	723;9384	5012;8439	836;7515	1301;9521	1551;15424	1026;9958	1202;10022	487;8410	2058;12783	4322;10906	355;11130	1317;15701	2557;13803	370;23730	1405;13756	870;9563	132;9737	769;16932	3091;15507	881;9505	1778;8493	501;10717	1361;8737	471;8241	693;11388	1033;7046	412;8619	969;10323	1032;12841	346;10167	5602;10178	507;9317	912;10602	1414;9453	706;7064	523;9313	1678;14012	888;10722	1167;16850
13:110960285-110960595	2071;21778	1606;19974	1392;20036	5032;20956	597;20186	244;30495	571;17769	975;16159	974;23574	1632;22984	1220;18630	12080;19211	1321;13409	2047;20952	2445;33120	1564;20325	2198;20603	776;15498	3470;28167	9014;24152	566;23030	1161;32766	3973;28458	672;51366	2071;31651	1394;19316	393;19905	1149;31307	4390;30679	1601;18063	3022;19649	993;23664	1965;18911	750;17552	1298;23612	1316;15503	833;18275	1644;21882	1087;25248	540;20800	8343;22899	905;19616	1456;22337	1698;20155	1108;14729	841;18782	2625;32295	1556;22884	2064;33984
13:111768537-111768611	41;1322	99;1607	117;1843	163;1520	34;1379	51;2427	58;1429	63;1272	54;1618	65;1563	78;1359	24;1479	56;1129	39;1443	199;2794	85;1654	56;1625	35;871	190;2334	182;1766	61;1857	279;2362	69;2385	187;4250	73;2501	56;1543	1;1431	52;2126	146;2090	61;1243	157;1544	171;1904	119;1410	45;1370	45;2117	105;1311	64;1286	96;1549	45;1861	25;1429	31;1806	82;1513	31;1610	84;1581	28;1121	64;1430	146;3091	103;1773	75;2310
13:112710732-112710929	268;2629	324;2473	499;3149	443;1887	100;2400	14;2941	162;1736	201;1581	250;2413	672;2836	243;2382	507;1884	113;1194	352;2114	694;4973	223;1940	180;2382	98;1211	533;4225	635;2336	1040;2655	981;3402	483;3794	2241;5986	682;4576	236;2198	17;2543	112;3304	504;2906	244;2079	384;2285	409;2943	333;1766	165;2755	481;3174	98;1801	383;1759	342;2885	312;2542	221;2568	1297;3050	282;2249	219;2510	182;2342	335;2182	197;2245	716;4769	313;2325	493;3344
13:112711417-112711620	1136;8386	2408;8472	1740;8062	2755;7507	1358;7321	273;12079	860;6622	1469;7043	1861;7426	2960;8760	1100;7802	3637;6871	1221;5199	1311;7777	3752;12734	1595;8939	1786;7396	892;6152	1963;11280	2704;7668	4298;7650	4325;10048	2052;8123	9677;16009	2880;11815	1370;7258	144;9203	953;11373	2737;9971	1374;7747	1968;7285	2510;8480	1326;6353	923;7290	1857;9337	825;6532	2051;6614	1579;8314	2365;8957	853;8506	4952;8987	1500;7394	1982;9244	1335;8506	1441;5952	1801;7496	2175;13259	1112;8941	2834;12222
13:112711635-112711762	87;1266	113;1161	163;1409	197;1015	41;1130	17;1988	40;929	79;1028	186;1033	166;1429	80;1201	185;951	127;1133	104;1439	345;2016	125;1388	86;1150	69;1173	197;1951	365;1608	314;921	270;1368	205;1966	1060;2753	166;1992	65;1106	10;1524	57;2057	123;1578	92;1057	101;1202	265;1305	81;1152	38;1111	59;1455	72;802	266;1089	58;1203	195;1372	45;1271	404;1406	134;1377	198;1302	74;1238	94;831	48;1217	263;2341	135;1437	171;1799
13:112711767-112711860	202;1461	235;1065	415;1436	263;860	216;826	40;1713	137;957	211;688	293;1180	326;1216	215;1059	326;704	200;1041	171;1299	482;2327	289;1285	293;1158	178;1152	243;1684	551;1578	393;900	495;1620	474;2166	1258;2584	274;1949	172;975	17;1273	113;1834	300;1516	168;1009	234;947	391;1464	292;1297	243;1279	199;1201	132;801	298;1064	197;1354	385;1412	134;1073	581;943	161;1015	267;1058	177;954	179;915	232;1065	321;2277	167;1277	397;1682
13:112711906-112712113	403;3973	634;3621	796;3879	1117;3062	475;2495	259;4862	314;3294	710;2431	587;3584	1048;3525	518;3497	1326;2762	359;2214	294;2901	1037;6743	744;3469	529;3039	245;2506	731;5488	1134;3968	1573;3085	1634;5113	960;4880	4333;8463	540;5455	543;2977	35;3556	173;5207	945;4301	540;3127	690;3019	1080;4042	588;3552	374;3230	429;3543	338;2478	1058;3022	421;3410	891;3934	374;3187	2038;3407	470;2869	638;3355	344;3229	548;2750	509;3194	1149;6879	718;3877	1049;5338
13:112712302-112712574	343;7319	795;6355	1238;7348	1924;7208	419;7441	1842;9540	294;6863	366;6134	1088;7102	1376;8971	323;6609	780;7014	396;5130	656;7245	753;14085	819;7790	574;7605	232;4195	933;10131	1841;7493	2764;6998	2270;10489	1052;9003	3633;19405	1141;12338	507;6476	206;7116	551;11565	679;9776	563;6546	768;6103	1269;8565	756;7492	339;6932	1096;9313	566;5949	1253;6583	450;7930	1239;8023	316;7615	2512;7006	617;6204	521;8839	623;8099	712;6152	575;7470	1330;12732	783;8476	755;10638
13:112712601-112712649	45;375	82;243	79;372	90;286	84;375	320;399	27;286	66;287	46;299	92;267	29;256	152;336	83;277	52;273	46;541	31;342	34;366	20;244	26;385	110;416	119;253	201;416	53;400	339;941	65;464	22;276	162;281	131;560	92;473	20;270	54;228	71;348	32;317	20;319	45;330	36;288	82;246	65;327	52;308	43;314	162;279	49;285	102;398	111;374	27;225	56;325	96;525	36;354	123;582
13:112720131-112720188	185;3291	651;2774	672;3141	351;2608	316;2733	1781;2995	83;2509	166;1945	425;2859	483;3096	164;3243	835;2348	91;1806	335;2658	658;4836	211;3263	220;2774	181;1740	394;4516	822;2816	259;2961	530;4224	353;3382	1411;6473	241;4792	175;2811	1582;2247	214;3822	300;3294	178;2354	354;2787	467;3214	214;2713	117;2619	470;3268	199;2206	560;2209	486;3066	184;3025	283;3124	1543;3352	325;2572	277;3302	523;2693	151;2447	120;2786	659;5405	133;2997	378;3903
13:112720190-112720269	926;6058	1581;4675	1786;5783	1403;4571	1259;4634	3860;5570	564;4667	980;3564	1560;5327	1728;5910	939;5578	1902;4219	559;3061	1135;4719	2350;8785	1665;5969	1283;4937	779;3066	1449;8157	1774;5031	1793;5148	1714;7336	1358;5930	7737;11530	1388;8584	899;4959	2965;3982	788;6494	1635;5897	860;4168	1335;4739	1289;5524	1286;4828	914;4910	1148;6080	1202;4018	1372;3969	2277;5378	1445;5604	1082;5441	3597;5728	1105;4481	1769;5634	1489;5161	961;4140	972;5109	2230;9373	1536;5364	1534;6929
13:112720282-112720417	444;2832	732;2195	822;3130	764;2297	164;2094	2010;2809	204;2183	278;1776	352;2592	645;2863	356;2698	1088;2015	217;1633	546;2523	903;3931	398;2962	342;2287	315;1612	555;3718	990;2951	674;2308	592;3445	522;3404	2575;5517	473;4065	335;2393	1411;1898	435;2914	457;2836	254;1966	363;2220	652;2637	350;2558	343;2401	264;2849	405;1991	567;1834	689;2646	483;2607	332;2481	1299;2678	340;1962	393;2569	617;2624	261;1870	337;2552	825;4253	239;2612	445;3565
13:112720367-112720540	328;3206	625;2826	551;3387	889;2861	232;2568	1832;3602	196;2622	294;2404	422;2799	957;3447	300;2926	863;2565	280;2002	503;3006	687;4637	473;3021	297;2794	247;1995	627;4437	913;3624	679;3173	387;4227	581;3895	2396;7133	412;4613	315;3111	1066;2653	384;3976	506;3472	258;2552	546;2580	694;3221	370;2735	356;2886	220;3654	407;2313	571;2471	672;3036	323;3470	377;2932	1428;3617	375;2602	569;3083	478;3055	413;2220	447;3183	757;5025	311;3130	370;4487
13:112720560-112720648	318;2179	170;1940	512;2099	608;1680	193;1804	1857;2282	151;1683	598;1664	490;1746	828;2042	263;1697	992;1782	385;1372	347;1757	750;2944	432;2022	521;1862	224;1422	478;2859	798;2370	1175;1915	208;2512	671;2734	2381;4226	610;2918	340;1958	371;1867	610;2893	600;2499	332;1842	424;1438	687;2227	404;2052	194;1590	480;2103	191;1401	523;1528	562;1902	533;2128	263;1709	1198;2070	246;1688	516;1979	257;1941	348;1342	401;2159	664;3264	439;1903	423;3199
13:112721554-112721858	2770;18378	885;17040	4358;17602	6662;17524	2015;15378	15919;19401	680;14427	2646;13490	3441;16949	5443;18703	1677;16499	10286;15816	2618;11004	1953;14532	4364;27754	2464;17238	3811;15454	1897;13187	4167;22958	5607;17123	9558;15643	796;27886	4317;20521	1336;43753	5841;25460	1914;15709	226;18132	5595;25264	6374;22401	2144;15911	4200;14731	5677;19033	3290;14685	2019;16173	3350;17605	1727;14218	4787;15187	5730;17051	4780;18517	1168;18198	11392;19137	2872;14890	3500;18058	1378;18852	2582;12643	2173;17194	6113;27906	2200;18553	3076;26060
13:112722203-112722508	2190;17591	1258;19265	1051;18965	5911;15866	2100;16903	15171;18406	815;16180	2009;13605	2911;16390	3438;19484	1632;17122	8259;14172	1471;10141	1928;15797	3023;28350	1990;17727	3859;14465	1318;11738	4257;24339	6075;18362	9512;16901	988;28295	4236;20175	684;42470	3976;26429	1630;16017	168;17994	4830;23842	6101;22773	1911;15602	3358;14117	6084;20504	2034;13674	2015;14413	3111;18873	1406;12736	3559;14531	4446;16157	2654;18947	841;18158	9820;18125	2283;14053	3024;19324	1812;20159	2785;13516	1205;17311	4906;25461	2003;18088	2171;27286
13:112723318-112723478	553;3975	734;3872	1299;4353	926;3402	701;3250	2180;2969	427;3459	520;2420	526;3328	1281;3790	706;3548	1167;2448	497;2414	662;4086	1487;7271	640;3730	708;3708	350;2399	799;5473	918;3733	1235;2891	692;5515	713;4467	4452;7810	1021;6656	611;3436	52;4620	813;4809	1119;4710	500;2830	606;3365	750;4217	648;3390	420;3353	698;4576	597;3109	502;2942	1194;3833	628;4225	552;3647	1497;3623	555;3155	1193;4192	365;4126	536;3086	682;2989	1155;7327	650;3984	1178;5456
13:112723472-112723649	1617;9245	2142;8920	3143;10001	2420;7770	1593;6660	4988;6026	1213;7622	1609;5550	1682;7233	3088;8369	1659;8097	2951;5591	1371;5317	1961;9559	4040;16148	1839;8350	2384;7789	954;5407	2196;12107	2305;8219	3660;7499	1988;13027	1928;10260	10878;17323	2884;15012	1779;8055	215;11143	2169;10959	2991;10316	1261;6513	1663;7768	2227;9188	1835;8246	1450;7767	2062;10209	1553;6563	1606;6737	3265;8979	2104;9302	1793;8136	4732;9092	1627;7549	2699;10062	1221;9919	1635;7179	1813;6732	2738;15848	1612;8944	2740;12696
13:112758212-112758520	1020;11856	3642;11956	1592;14295	3504;10970	435;10536	3618;14960	652;10752	912;10351	680;12245	3510;12941	2093;11377	5244;9716	910;7268	1702;11319	2760;20571	933;13404	1934;12315	731;7897	2302;16815	3541;12881	4659;10829	7079;13559	2451;14087	2009;28305	1481;19558	1024;11207	6559;9084	2341;15182	3263;15492	1013;11402	2081;11152	2898;12385	1231;11551	786;10301	926;14556	885;8219	3211;8895	1398;11926	1491;13836	541;12041	3344;14839	1517;10358	1961;12870	2295;12198	1136;8665	761;10920	3148;19064	1420;13217	1367;17894
13:112758571-112758791	1396;9546	4150;8232	802;10847	4385;10459	531;7504	10463;14700	369;6762	1053;7838	547;10105	4273;9529	1298;8156	6530;9511	1128;6523	1523;7385	2330;14710	1006;8628	1897;8428	1159;7147	2478;12250	3755;10909	5813;9227	7813;12468	2323;11501	565;21243	2197;12802	1216;7240	7163;9494	2254;13327	3542;12680	1087;8234	2517;7343	2516;8473	1251;8046	935;7570	1327;9538	1324;5831	4096;8001	2316;10114	2880;11534	468;9026	5516;13265	1578;7875	2242;10736	2344;9087	1586;7441	440;7201	3492;14666	1107;9480	1553;15187
13:112759189-112759311	573;3643	1276;2816	547;2453	2070;4096	274;2851	5640;6144	309;2371	552;2651	360;2506	1472;3964	535;2743	3271;4003	518;2411	479;2544	1271;4957	542;3307	971;2913	673;2953	1201;4395	2385;4545	2488;3645	378;5078	1102;4524	834;8001	791;4100	567;2493	1764;3447	520;4901	1638;5052	862;3393	1008;2177	1290;3309	748;2712	532;2930	941;3503	384;1933	1515;2952	1212;3366	1335;4082	197;2548	3362;4728	983;3164	656;2447	717;3256	675;2183	226;2540	1267;5123	562;2886	1012;6106
13:112759310-112759529	1346;7803	2520;6624	1543;6476	4154;8677	631;6178	11727;13172	800;5340	1252;6284	743;6049	3257;8329	1048;7346	8653;10755	1163;6007	954;5391	4305;12723	1058;7005	1828;7297	1397;7058	2814;10388	4765;9870	5433;8594	1724;11161	2270;10519	8465;18473	1741;10748	1688;6547	3968;8471	1071;11441	3155;11733	2225;8085	1955;5868	3022;8549	1580;7256	940;6513	1478;7878	723;4948	2908;6589	2685;8002	3043;9242	535;6326	7611;11149	1917;7447	1640;7025	1759;7632	1484;5731	632;5551	2326;10870	1393;7192	2049;13091
13:112759546-112759905	1912;14098	2515;12288	2108;15414	5316;12686	2491;12448	11469;15629	1119;9996	1266;11139	1938;13138	4398;14993	1935;13665	8522;12327	1674;8647	2530;12666	4461;22028	2264;13475	2363;12486	1627;11030	3813;20146	6036;14429	7026;14189	802;18858	4342;17338	2034;34064	4234;22033	2715;12510	5756;13996	1451;19376	3489;17652	2052;10720	3173;11916	3963;15622	2757;12205	1809;12443	3173;15110	1116;10085	3477;10485	4445;13831	4958;16943	804;13208	11787;18083	2978;12717	2118;14415	3057;13248	1736;9458	1759;12677	3687;22656	1808;13273	3424;19801
13:112759901-112760241	2192;16279	3518;13995	3335;14084	5043;14337	1316;13968	11965;18461	1054;11877	1441;13187	2687;13503	5442;17469	1471;14092	8391;13589	1671;9260	1245;13448	3613;22473	2255;15654	2602;15582	1331;10338	3556;21462	4241;15776	3080;15067	2750;21603	2868;15286	7716;32564	3370;19791	2596;14501	5814;15585	1317;21747	3425;21252	1974;13485	3521;13833	3875;16712	2464;13137	1191;13170	2742;17261	1202;10936	4054;12516	4520;17328	3323;17612	942;13477	9408;18336	2943;13431	1998;15617	3046;14772	1722;10732	1248;13523	2872;22373	1171;14964	3399;21186
13:112760763-112760833	43;1296	278;1197	260;1441	170;1097	48;1120	275;1369	43;1021	35;1003	196;1152	125;1331	83;1201	42;1113	53;866	38;1050	215;1702	98;1248	58;1219	93;860	93;1692	57;1316	31;1331	509;1080	182;1428	1009;2657	87;1877	35;1197	628;907	35;1294	189;1454	60;1109	32;1159	65;1445	75;1243	70;1125	55;1421	53;1008	337;888	37;1100	93;1367	76;1172	260;1165	96;954	52;1287	220;1211	84;799	123;982	93;1766	42;1214	60;1631
13:112760861-112761071	619;9255	1931;7745	1666;8540	1791;7902	803;7760	6333;9134	411;7310	511;6850	573;7603	585;9391	771;8039	213;7967	446;5147	479;7413	1996;12111	1268;9662	677;7872	835;5575	1355;12215	1894;9074	446;9053	4156;8253	1325;8169	5361;17732	1322;13141	883;7938	4235;6469	1049;10426	1271;11252	622;7937	842;7492	936;10017	1146;7682	587;7484	675;10019	495;6876	2001;6397	1378;8265	648;9699	886;7974	2517;8666	863;6640	825;9128	1332;8054	392;6242	749;7245	1092;13651	732;9303	908;11928
13:20702917-20703084	275;5640	108;5538	187;4110	214;5968	154;6026	42;5864	306;5313	140;3942	121;3974	100;4734	163;5848	47;4936	118;3088	155;5012	392;9662	362;5394	172;4745	157;2999	284;7963	207;4819	122;6436	105;6645	149;5664	106;11032	433;8801	172;4502	255;5174	381;7309	356;8827	229;5814	267;4463	164;5570	115;4611	180;4400	194;4859	137;3869	442;5455	164;4792	204;6130	188;5631	123;5895	162;4974	182;5339	187;4937	141;4974	247;4978	272;9047	266;6323	255;8565
13:20767645-20767853	85;3770	413;3959	170;3566	822;3708	78;3520	22;4220	90;3225	116;3336	252;2788	90;3477	186;3834	48;3665	83;2865	139;3686	413;7811	269;4339	114;3311	87;2543	407;5756	353;3148	48;4723	758;5845	184;4737	554;8855	373;7009	73;3377	138;4369	225;6557	576;5394	201;4086	90;2867	368;4235	122;3491	153;3404	74;4308	136;3136	210;4123	232;3606	88;5113	84;4065	88;4153	124;3193	69;4017	314;3865	149;3600	188;3799	155;7382	392;4884	832;5946
13:21649634-21649849	336;11857	299;13902	227;10749	1654;13319	576;14095	1163;12167	303;12219	253;11103	294;8537	250;10131	344;11352	897;8814	329;7704	281;10812	1220;21453	341;13808	599;13324	202;8527	532;18443	1373;10447	685;13884	505;14185	411;9804	624;24451	808;20760	224;8316	739;14366	780;17505	856;19491	394;10828	358;8245	1600;10883	347;10293	190;10191	247;10880	220;8132	1472;12667	592;12139	261;14498	135;12211	770;12939	537;12326	261;14705	368;12326	425;11889	299;13098	493;15039	800;14114	581;19165
13:22243284-22243541	87;6702	461;7559	83;5419	67;6869	68;7005	224;6822	75;5941	322;5179	161;5937	97;5884	1182;6198	44;5871	55;4320	88;6112	623;12028	123;7830	113;5773	55;4172	139;10183	524;6132	846;7876	878;8493	155;8070	86;15020	211;11176	49;5678	623;6105	1095;9542	611;9261	81;5692	254;5920	891;6725	146;5938	138;6552	77;7298	152;5130	474;6694	76;6208	77;7961	63;6525	61;7128	64;5791	68;7189	84;6933	73;5785	402;6153	100;11601	101;7285	163;9930
13:23733714-23733888	241;4085	257;4290	143;3434	655;4652	118;4352	16;3859	98;3573	169;3049	61;2859	220;3365	188;3850	1116;3601	145;2291	165;3302	517;6783	153;3917	316;3796	79;2590	588;6684	222;3407	104;4568	242;5512	530;4383	111;9642	288;5744	327;3371	91;4542	237;6890	428;6120	305;3891	174;2997	237;4490	215;3188	141;2839	106;3692	193;2972	261;3886	191;3999	595;4660	97;4161	792;2801	159;4065	361;4139	358;3934	356;3400	132;3395	533;6507	249;4024	318;5396
13:23733898-23734035	174;2153	180;2262	91;1956	291;2489	318;2430	12;2137	48;1686	106;1522	99;1424	189;1985	128;1884	485;1934	183;1228	258;1369	323;3612	184;2148	303;2084	52;1462	414;3665	207;2048	77;2577	385;3084	310;2593	100;5274	267;2998	243;1696	87;2501	101;3287	354;2982	220;1910	110;1355	118;2379	171;1511	115;1568	141;2121	77;1543	97;2097	152;2100	307;2735	67;2034	694;1479	102;2222	280;2297	253;1983	202;1657	119;2036	432;3770	87;1951	200;2785
13:23734174-23734477	856;10627	919;9545	384;10077	1857;11088	286;10622	37;9164	281;8240	284;8046	338;7535	956;10504	388;8846	178;11342	588;7108	609;8262	1259;18297	421;10420	1024;9919	326;7105	1271;15253	1226;7695	228;11485	693;14641	1336;10151	1308;24052	876;15703	656;9325	147;12485	362;13431	1359;14912	978;10093	788;9208	1539;11295	930;8953	718;10418	439;10901	652;8278	313;10236	604;9795	1119;12173	364;10552	1617;10891	313;9983	735;9193	933;9826	765;7979	737;10815	1149;15400	605;10204	1210;15213
13:25620910-25621175	871;17962	3090;15690	1021;13984	2921;16329	428;18611	367;17459	483;14273	1624;14003	668;12703	1023;14573	1118;17862	260;16719	1282;10767	1437;14899	3725;29060	1586;19026	988;16224	464;10800	2064;25329	1719;15314	937;18314	6565;18934	1636;16675	13167;28305	2975;28654	595;14530	603;17946	539;22072	1607;24461	1401;16625	1085;13503	1165;18614	1499;16605	756;13510	774;17076	1165;12575	2017;16587	1798;16371	1627;17813	837;17970	6475;16101	1017;17183	1033;17927	986;17471	777;14478	2776;16655	1412;25809	1400;18513	3299;24340
13:26625354-26625563	425;8448	292;7543	255;6138	449;9044	364;7262	321;7896	205;7020	470;6756	246;6163	436;6234	423;8159	138;7886	404;6243	210;7096	744;12972	453;8963	679;7185	297;6743	988;11732	1351;7840	254;8878	254;12096	828;11873	163;17304	616;12648	420;6684	55;8144	513;15212	1111;13267	542;7854	617;5927	354;9186	515;6670	334;6918	326;7754	330;5591	414;7759	557;7091	343;9453	260;8246	127;7944	379;6527	525;7488	364;9005	371;5662	301;7028	554;10634	626;9393	787;12877
13:28366493-28366671	661;12286	1559;11171	1114;9805	2824;11821	763;11846	122;11548	408;11017	823;9903	1189;8909	1045;10882	585;11699	5519;9416	697;7470	695;10018	1314;17895	538;12955	760;10564	608;7398	1862;16101	688;10233	397;13588	460;15674	1785;11951	403;23804	1401;16835	430;9815	155;11690	497;16102	1419;15862	837;10526	1391;9706	2354;10062	1086;9779	538;9575	618;12863	676;7808	800;11330	941;11119	1085;11628	493;12228	5212;11115	757;10714	692;11917	731;11152	944;8720	619;11840	949;17306	961;12842	712;15670
13:28366697-28366775	156;2720	203;1999	336;2016	595;2484	144;2499	25;2702	63;2235	140;1929	97;1496	211;2047	95;2163	1105;2046	122;1731	132;2087	233;3094	140;2760	193;2072	101;1725	399;3177	184;2530	80;2657	202;3569	425;2807	364;5098	301;3369	81;2071	7;2520	91;3756	360;3691	269;2135	234;1849	401;2056	170;2033	91;2010	132;2789	68;1471	308;2310	246;2314	298;2320	41;2427	984;2123	151;2063	149;2323	155;2104	179;1422	152;2290	290;3227	158;2611	145;3482
13:28370894-28371053	306;4791	529;4989	443;4153	959;5412	243;4934	146;4932	232;4512	198;4313	518;4095	240;4226	232;5324	1282;4460	265;3393	229;4443	389;8558	367;5253	334;5264	224;3304	476;8183	681;4763	221;6632	688;7198	681;5980	4979;10962	404;8880	321;4603	147;5578	434;8089	468;7405	336;4434	529;4171	502;5476	346;4588	251;5003	229;5632	197;3916	769;4972	713;4490	457;5850	145;5211	1357;5740	395;4698	617;5125	514;5187	457;4001	330;4984	492;8407	519;6387	484;7435
13:28371228-28371394	156;4242	206;3855	230;3460	325;3972	252;4609	224;4093	57;3316	99;2928	305;2902	189;3612	310;3596	1198;3308	164;2660	123;3760	273;7190	104;3847	247;4114	81;2844	386;6642	196;4089	250;4159	248;5389	330;4447	301;8613	407;6149	161;2845	89;3755	528;6015	515;6259	166;3721	321;3552	241;4226	175;3377	105;3399	160;3933	130;3071	541;3332	167;3885	214;3768	57;4231	809;4172	198;3330	233;4633	230;4670	146;3183	209;3491	401;6444	219;4260	323;6000
13:28371405-28371550	91;1875	87;1855	116;1628	291;1921	223;2189	118;1939	40;1554	51;1446	148;1392	128;1729	138;1760	606;1383	135;1412	82;1905	158;3260	97;1746	118;1868	97;1560	267;3148	157;2069	92;2030	66;2676	244;2583	46;4244	192;3181	95;1639	48;1767	172;2999	205;3142	89;1631	197;1531	152;1753	150;1805	85;1697	88;1950	114;1496	149;1668	155;1882	186;1971	49;2192	570;1984	138;1706	92;2065	188;2044	137;1540	158;1587	183;2833	123;2263	126;2758
13:28395266-28395408	178;4229	145;3581	137;3175	721;3463	190;4021	504;3478	75;3257	301;2883	114;3484	418;3254	139;3580	62;4077	173;2640	173;3100	288;6827	255;4091	248;3594	140;2550	309;5717	259;3466	218;4489	92;5760	322;4506	3322;7169	256;5977	216;3140	106;4313	596;6064	461;5889	195;3752	242;3125	139;3809	186;3428	137;3485	134;4441	228;2656	480;3926	279;3596	130;4440	348;4173	359;3526	234;3687	200;4071	175;3870	293;3131	138;3796	301;6269	410;4303	590;5791
13:28395471-28395545	54;2195	254;2290	37;1794	273;1889	54;2251	440;2093	29;1889	101;1731	147;1944	129;2238	84;2244	34;2140	100;1719	49;1897	132;4087	60;2450	131;2158	59;1725	131;3303	328;2396	196;2673	44;3156	195;2859	496;4586	194;3486	174;1905	88;2292	228;3500	217;3411	94;2034	115;1870	64;2397	236;2080	74;2199	196;2429	138;1614	227;2158	141;2459	88;2461	128;2229	641;2208	103;1960	85;2416	100;2339	85;1771	68;2296	90;3324	97;2540	470;3206
13:28395557-28395649	56;657	107;631	46;630	164;600	41;717	231;603	35;514	87;438	62;549	80;599	46;609	67;583	86;644	62;692	142;1270	82;730	62;665	47;595	86;944	151;911	104;806	157;909	157;1033	343;1344	175;1053	88;526	54;719	122;946	131;1016	71;618	68;514	88;752	81;649	47;665	55;601	35;375	90;630	105;717	66;707	65;643	210;588	60;552	52;741	126;673	63;443	71;678	113;1095	58;711	203;942
13:28395723-28395815	83;1926	126;2040	81;1773	269;2166	44;2071	622;1976	37;1794	123;1584	52;1899	75;1794	105;1975	892;1928	114;1316	85;2027	153;4070	151;2448	162;2105	61;1299	185;3408	246;1918	367;2229	66;2664	125;2086	330;4528	111;3758	86;1703	65;1986	71;2877	204;2837	98;1740	122;1615	83;2107	211;1838	83;1959	91;2143	100;1397	132;1967	162;1664	65;2262	58;1883	673;2029	171;1747	55;2340	96;1919	77;1488	123;2034	244;3203	88;2269	238;2792
13:28397212-28397461	241;4755	148;4548	125;3682	720;3732	59;4795	542;4300	148;4152	174;3174	171;3970	284;3857	147;4477	760;3481	171;2554	292;4290	317;8944	187;5466	199;3834	112;2568	523;7379	313;3743	1338;4026	519;5380	385;4345	3611;9301	520;8414	168;3677	294;4173	300;6349	300;5990	197;3605	282;4203	177;4576	436;3799	124;4222	195;5063	89;3125	595;3898	468;4241	219;4537	214;4738	1089;4104	289;3910	323;4476	194;4388	280;3940	306;4108	185;7965	242;5553	374;6227
13:28491484-28491667	780;9810	1354;9295	1039;8520	2826;10316	2285;9933	1440;8916	616;9158	1220;7171	883;7599	728;9044	1274;10469	3447;6296	952;6601	959;8255	1651;16994	1336;12600	803;10319	706;5867	1819;16032	1112;7706	3460;8339	2594;10149	1270;8851	614;25061	2193;18627	575;6868	681;11139	1081;11521	1471;14580	975;10770	884;7762	1266;9773	957;8099	603;8767	733;9599	714;6984	2290;7942	1493;8370	1285;9129	984;10339	3260;9763	1463;11461	1198;11784	924;9660	1094;8074	1342;9650	1924;17158	1497;9884	2091;13434
13:28491669-28491718	236;1376	442;1286	228;1210	403;1152	406;1506	668;1091	215;1090	258;1037	202;1014	304;1075	427;1322	419;706	204;882	279;1205	727;2531	377;1670	323;1308	162;682	438;2064	289;1258	687;1252	670;1371	406;1660	204;3250	491;2303	192;862	253;1441	499;1575	477;1860	261;1296	236;1011	465;1418	235;1120	277;1261	305;1413	302;837	428;1106	394;1049	350;1201	252;1395	684;1289	337;1365	356;1763	312;1309	293;994	354;1157	473;2343	338;1630	467;1733
13:28492252-28492440	461;7608	2105;7329	457;6555	2493;7824	430;8792	3368;5531	990;7446	529;5544	583;5387	977;6394	513;6701	3160;5348	630;5306	650;6210	1517;12786	797;8912	799;7180	541;4878	1433;11900	1358;6202	2814;6009	1247;8279	1150;7738	2304;17231	1486;13391	449;5401	392;7743	2337;8601	1847;12271	852;8515	913;5599	1211;6386	654;5480	795;5908	1393;7511	545;5244	1750;6127	1275;6865	1590;8297	629;7835	3012;6711	706;7550	1127;7777	799;7151	871;7062	1271;7511	1605;11280	1060;9329	1209;11189
13:28492490-28492545	235;2258	652;1839	217;1813	807;2499	185;2552	1251;1649	317;2289	203;1799	446;1463	436;1858	361;1882	919;1532	283;1446	296;1567	580;3662	319;2492	288;2017	186;1352	404;3376	499;2093	1222;1933	517;2295	341;1707	701;4704	630;3433	215;1559	413;2341	744;2658	939;3532	312;2177	295;1685	377;1882	354;1509	317;1658	393;1965	300;1185	660;1763	500;1975	714;2527	316;2184	709;1760	300;1928	653;2538	318;2067	436;2145	443;1911	635;3332	404;2574	681;3115
13:28501196-28501304	20;434	16;325	20;466	76;371	50;489	12;371	12;356	41;304	42;337	16;398	15;427	149;294	19;302	25;366	91;1101	45;497	21;479	12;302	37;777	55;486	18;411	9;499	49;643	434;787	32;982	15;198	51;395	17;601	37;652	46;524	20;313	25;465	8;339	31;380	31;487	6;291	61;348	44;356	26;401	21;483	230;394	25;343	42;434	36;408	22;335	14;422	35;812	37;525	45;514
13:28501334-28501473	99;1075	173;938	107;861	453;1145	132;1169	54;1130	122;1076	77;824	109;951	163;879	189;1080	520;813	84;599	134;883	482;2743	146;1125	165;1221	68;539	337;1976	232;923	323;1323	62;1114	251;1306	1864;2381	351;2340	145;735	96;1165	178;1641	281;1673	179;1194	219;894	154;1107	150;794	129;856	197;1248	72;762	351;1036	155;919	211;1022	137;1215	462;1149	136;1035	211;1217	121;1059	215;943	65;1043	380;2062	165;1388	338;1552
13:28549835-28550097	498;8911	1998;6886	551;6197	2307;9536	831;9217	1060;8634	355;8017	697;6538	522;6043	384;7280	624;7132	2811;5134	441;6439	560;7096	1900;14503	885;8891	687;8379	615;6550	1348;13316	912;7045	571;9775	1839;8473	800;7197	4764;13769	1097;14776	467;5003	802;8981	1734;11008	1091;14733	743;8517	561;6007	656;6789	676;6547	416;5739	679;6775	416;4423	1602;7902	923;7157	1124;8397	490;7896	2155;8004	703;7099	519;9688	854;8201	663;6065	725;8464	1091;12332	821;10373	2111;11447
13:28554751-28555004	578;5721	717;4264	553;4128	1626;6431	364;5049	247;5115	343;4278	144;3555	307;3231	336;3893	359;4531	204;5567	759;3986	313;3670	985;9416	197;5901	403;4837	184;3766	885;9525	632;3386	842;4782	924;5978	870;5795	140;11033	1300;12294	231;2757	212;5999	815;6508	1335;9821	628;6365	474;3158	645;5101	400;4069	157;3638	295;4278	241;3587	2218;5833	394;4350	301;5392	466;5542	1217;4673	291;5593	554;5788	248;4852	397;3977	209;5353	571;7727	527;7584	575;9301
13:29106319-29106476	308;7553	228;6566	109;5268	1309;8418	151;7730	174;7163	142;6125	220;7495	172;4228	175;6778	153;6538	1085;8225	152;4057	158;5540	332;12648	174;7852	282;7342	166;4256	791;10263	610;5706	226;8114	262;9765	613;7963	253;14069	494;11146	133;6852	147;8850	154;10877	516;10053	284;7414	386;5903	1110;8561	223;5430	173;7029	196;7411	106;5543	875;6883	412;6472	421;9119	160;7715	2504;7962	349;7642	287;7328	207;6153	297;5491	178;7131	458;10931	424;7417	170;11107
13:29106480-29106597	87;1878	52;1621	17;1408	198;1760	36;2095	120;1923	15;1576	28;1331	24;957	13;1528	51;1545	361;1703	35;1070	25;1186	110;3880	50;1976	45;1579	36;1252	105;2445	277;1486	35;1769	81;2792	179;2399	31;3318	81;2464	32;1355	105;1712	23;3112	169;2635	65;1579	72;1135	302;1824	75;1374	31;1574	23;1553	21;1165	100;1433	231;1484	189;2025	35;1757	539;1687	75;1701	38;1460	47;1485	70;1328	84;1758	92;2480	128;1877	57;2984
13:29393779-29393856	497;5496	206;5141	370;3568	998;4501	154;4786	98;4448	149;3622	272;3995	145;3552	632;4201	199;4814	691;3759	287;3665	232;3906	548;6501	765;5295	273;3882	228;4318	604;6723	312;5073	122;5902	308;7197	494;5691	196;9201	652;6350	240;4492	27;4956	431;7275	928;7564	401;4783	363;3627	508;4427	218;2496	285;3549	208;3955	185;3422	271;3827	322;3971	581;5350	130;5118	1534;5054	301;4532	294;4623	217;4429	411;3857	250;4735	306;5570	370;5487	470;7756
13:37247945-37248434	2367;29186	779;21226	1394;17979	5441;24263	933;26153	8549;21714	807;19797	1335;20419	4685;22412	1789;21669	1587;25503	668;23193	2095;18764	2648;21921	4107;40783	1293;28243	2841;19972	1217;19637	4081;31578	3868;21680	638;27004	2604;40816	2958;32934	898;47213	2380;29961	1389;21642	336;25345	4957;38320	5171;37405	2741;25444	2753;20710	5592;27599	2404;22769	1656;24247	1431;26599	1066;16720	6747;20191	1728;21721	4204;29758	808;24308	9372;18979	1195;21800	1683;24516	1472;24670	2487;19826	1570;24055	4458;33717	2099;26577	2984;42738
13:38443466-38443536	31;478	57;440	25;424	154;471	65;425	18;550	17;486	51;379	16;667	65;455	78;541	197;350	48;382	64;573	105;1101	37;522	40;426	30;416	90;829	119;480	55;537	139;1124	132;1105	289;1175	148;855	39;521	21;493	132;858	118;774	15;320	111;558	165;619	50;580	20;475	13;773	22;438	94;375	76;415	32;717	20;519	160;440	30;412	63;546	65;484	63;394	49;535	66;889	80;636	65;864
13:38443599-38443802	328;4444	369;3880	134;3495	843;4062	156;3601	52;4266	78;3951	149;3172	109;5293	304;3516	236;4432	2045;3436	237;2506	339;4580	651;9149	167;4858	334;3735	146;3041	578;7207	651;3564	78;5713	214;8260	500;7987	217;11420	647;7022	238;4651	35;4040	248;7031	671;6409	205;3292	343;4001	415;5436	349;4206	167;3943	222;6731	163;3700	244;3597	496;3639	372;6098	89;4513	1256;3595	180;3582	215;4776	296;3749	234;2941	209;4404	324;7606	375;5061	434;7264
13:38443887-38444058	132;2093	141;1558	106;1512	237;1808	98;1621	8;1637	38;1611	108;1459	44;1917	104;1440	76;1828	1164;1996	122;1269	66;1501	228;3905	101;1928	121;1551	40;1377	216;2572	197;1764	30;2118	498;3980	169;3102	83;4588	188;2933	85;1719	40;1769	132;3485	190;2583	110;1614	264;1577	80;2318	223;1691	84;1881	93;2381	91;1418	58;1462	157;1577	115;2538	29;1676	667;1676	89;1654	47;1618	168;1651	80;1388	43;1586	208;2986	136;1789	175;3352
13:38444057-38444253	1047;7988	1914;6625	1029;5850	2580;7449	752;6013	94;7382	277;6031	1181;5832	1220;7526	712;5754	729;6906	5608;8313	820;5002	701;6073	1630;14243	1619;7986	1327;6260	320;5194	1861;10429	1414;6217	277;8375	2619;13677	1524;10165	501;15991	1880;10746	1297;7405	118;7148	946;13867	2017;9599	1046;6765	1510;7032	651;9303	1361;6632	1099;7121	914;10052	1029;5842	479;6408	1082;6698	1298;9951	343;6954	4152;7403	663;5965	736;7450	1410;6302	1106;6205	857;6767	1757;10546	1124;7653	1552;12587
13:46189765-46189954	363;9706	457;10107	317;9208	1903;11219	214;11142	72;10353	239;10093	398;9147	753;10758	529;9444	597;9950	164;11276	389;6415	286;10492	651;17033	330;11704	543;9439	666;6390	1105;13350	866;9911	194;12218	511;13859	610;11610	241;22133	666;16370	288;9494	331;11040	349;20256	1116;15353	346;10282	1070;9092	882;12104	562;9147	319;8691	319;11570	277;8383	264;10155	394;10083	516;12284	194;10737	2807;9290	463;9312	517;10124	639;9863	399;8841	297;10068	1233;15793	740;12782	485;15915
13:46190002-46190043	115;1051	252;892	184;916	336;1110	85;1073	132;1128	86;919	59;833	449;1144	102;875	177;975	34;1239	92;707	135;1176	279;1764	250;1361	114;1009	159;738	210;1185	185;1107	76;1108	569;1332	164;1131	285;2411	186;1439	80;910	164;1159	148;1928	413;1841	97;1049	226;900	227;1223	208;1008	68;856	75;1056	165;707	136;994	165;1029	228;1173	212;1151	370;748	92;823	182;835	289;1043	147;826	184;1016	158;1517	135;1395	202;1680
13:49549379-49549577	66;4736	18;5306	46;4888	65;4780	23;4891	22;4644	30;4205	23;4093	28;5458	63;4608	74;5745	29;5136	32;2891	33;5424	101;9873	68;5761	95;4774	40;3231	68;7135	61;5096	49;5979	42;8013	110;7655	53;13199	61;8660	98;5275	46;4950	250;9090	145;6663	87;4552	49;4464	42;5950	59;5033	42;4878	65;6718	51;3963	45;4870	89;4258	43;6223	16;5182	43;5170	49;4533	50;5909	57;5476	35;4718	45;5179	151;8941	67;6396	77;7204
13:50704163-50704186	37;432	17;406	14;318	124;453	14;412	2;431	19;369	24;328	37;392	6;306	25;489	50;513	20;339	21;382	34;724	6;394	11;507	15;318	51;614	43;436	43;496	9;630	21;593	17;1195	41;587	14;415	273;588	81;764	33;734	18;425	16;371	56;517	40;370	32;374	16;491	13;309	38;340	3;500	98;691	35;395	9;437	49;422	19;480	20;425	20;354	25;449	18;739	18;343	41;762
13:53420222-53420397	626;12850	1744;8318	2091;9177	3204;12141	819;10416	6966;9119	1108;8959	623;8790	393;11097	1107;7656	694;11035	6974;11841	909;8016	293;9276	1834;16535	642;10795	1198;8773	434;8622	600;13985	2451;10964	6641;11075	3152;14930	2438;14301	11089;23532	2159;14496	518;9220	799;10888	1080;21312	3551;17570	894;10021	1655;9798	3926;13164	1119;10404	488;8718	1551;11851	1102;8256	379;9603	661;8592	2240;11521	424;11075	6219;10468	934;10396	800;11399	1875;9163	943;8020	1307;10632	1670;15815	1178;10176	2389;17261
13:53420407-53420555	263;8315	664;5220	1008;5618	1261;7263	746;6792	2787;4352	411;6508	215;5531	815;7452	435;4782	255;7511	3193;6122	387;5282	189;6316	1001;11065	553;7325	537;5535	274;6235	235;9295	947;6619	1825;6229	2445;9442	1057;10129	8300;13832	1012;9791	218;5968	606;7046	903;15310	1774;11555	407;6222	685;5871	1366;8065	600;7078	233;5562	376;7816	693;5343	269;6685	388;5751	892;7319	241;7292	2336;5581	529;6672	380;7605	997;5757	336;5571	718;6354	803;10678	676;6726	945;11065
13:53422624-53422765	516;7431	798;5870	636;4815	1435;5886	1513;6089	168;7582	601;6329	952;5349	965;6409	787;4839	630;5791	1556;4027	518;3976	544;6046	1942;11330	678;7434	998;6581	626;4740	1238;9496	784;5060	2330;5373	2223;7592	1253;7559	6852;10519	1267;9397	678;5854	88;8513	317;13309	1457;7693	597;5771	1003;5134	1173;7026	612;4807	770;5804	803;7335	673;4787	940;5678	836;5570	1129;7022	811;5818	1266;3897	593;5830	1198;6856	834;6477	879;5167	849;6097	1101;10403	697;7989	1623;9505
13:53422772-53422877	441;10757	658;9198	464;7541	1288;7826	817;8975	97;11287	272;8777	591;7389	795;9796	709;7099	625;8586	1274;6223	551;6155	622;8687	1496;14378	714;10587	728;9365	409;6406	931;13536	807;7135	1881;7794	1142;11015	1217;11561	4366;17297	989;13641	725;8408	92;12643	251;18842	1400;11187	487;8192	816;8068	1071;10286	576;7976	586;7905	843;10494	432;6833	802;8359	948;8314	1353;10020	471;8971	1831;6720	521;8212	770;10524	840;9350	515;7440	584;8584	954;14110	700;11098	1352;13496
13:75149915-75150218	178;9942	424;7977	189;7964	314;10018	174;10059	62;8546	205;7104	162;6534	113;9844	233;10643	380;8489	2547;9847	211;5775	107;8433	395;16659	278;10258	379;9216	82;5803	515;13052	771;8861	74;9877	742;17005	226;14396	3194;27523	635;13660	425;10195	38;10369	224;12657	565;12870	181;7661	420;9643	239;12710	350;8087	110;9165	199;14798	159;8398	161;7225	315;9772	160;11699	89;9091	3384;10067	364;9395	208;11587	627;10128	267;6860	297;9525	423;17336	300;9593	380;14558
13:78492845-78492979	54;2691	44;2185	64;2082	301;2866	45;2582	1340;1774	39;2158	102;2068	52;3104	119;3196	112;3037	493;2656	185;2121	48;2699	178;4110	95;3066	175;2813	38;2291	262;3565	468;2505	838;2490	94;4624	414;4185	59;6494	146;3540	120;3058	59;3172	160;3766	288;3619	128;2501	275;3541	109;3761	245;2808	92;2726	129;4182	58;2059	99;2176	99;2670	132;3330	31;3001	672;3508	80;2460	83;2658	112;3043	221;2300	72;2486	132;4222	147;2768	191;4514
13:78493002-78493134	202;5523	77;4503	120;4001	369;5948	61;4484	2471;3377	76;4337	151;4244	227;5852	185;6292	233;5352	1892;5247	205;3335	81;4720	271;8142	125;5666	366;5122	156;3964	412;6831	767;4660	1039;5225	529;8516	443;7463	119;12671	266;7018	204;6423	101;5981	778;6781	382;6132	201;4150	369;6002	152;7172	240;4151	222;5605	116;7992	101;4251	155;4502	179;5239	211;7113	56;5400	1095;6165	164;4902	157;5043	225;5500	483;4475	83;4984	286;8047	212;4916	328;8601
13:79160874-79161034	342;2938	422;2676	203;2290	605;2637	261;2301	424;2337	216;2682	376;2233	412;3036	597;2625	255;2533	275;2413	153;1444	202;2773	775;4768	462;2971	339;2579	189;1324	515;3882	365;2273	883;2625	715;4374	631;3686	1070;6589	443;4333	255;2526	305;2577	387;4220	559;3734	250;2276	472;2627	322;3324	317;2374	218;2271	456;4198	232;2235	507;2202	333;2802	502;3694	204;2681	1224;3036	274;2300	397;2786	352;2683	352;2287	319;2726	649;4189	267;3035	495;4473
13:79161062-79161180	565;2665	826;2308	415;1771	1034;2342	576;2198	1983;2543	589;2509	666;2057	1185;2837	1026;2389	498;2216	1008;2454	478;1581	506;2344	1940;5085	527;2692	632;2212	275;1446	843;3443	799;2345	1473;2286	2012;4195	1123;3473	3814;5344	1145;3920	612;2133	251;2365	1187;4600	1177;3514	611;1976	783;2321	805;2935	618;1964	631;2227	931;3584	689;2025	823;1958	831;2404	1264;3668	627;2161	1302;2202	465;2078	955;2840	528;2062	543;2117	602;2414	937;3639	788;2750	1555;4379
13:79170131-79170391	2766;27361	4992;21363	2604;19756	9266;24125	4422;23085	16752;21523	1548;20948	3339;17986	6846;25474	8056;25465	3255;25201	15026;24541	3251;16905	2167;22608	12469;38186	3686;22145	3579;22287	3020;18786	4688;32093	4307;22646	14597;26015	12788;35677	5063;32807	33935;52100	3801;33820	3733;25565	2192;24883	9862;39214	7640;35778	2384;21025	5731;26173	5160;32037	3138;20584	3580;22177	5134;29721	3426;18213	7951;22228	4525;25763	7125;29413	2079;24452	19534;31484	3505;23924	4554;24677	6007;24431	3649;19532	1969;24320	5281;33122	3265;23943	9991;41388
13:79176397-79176519	292;5116	891;4377	713;4054	874;3064	634;4271	2223;3485	170;2986	408;3934	1358;5255	1167;4270	491;4417	1816;3722	673;3282	628;4539	1887;7025	406;5045	373;3877	304;3565	662;5925	895;4419	1718;3264	1583;6786	794;6538	3799;9418	1009;5945	422;3681	210;4102	435;7889	1179;7807	360;3996	815;4405	1083;4840	718;4935	416;3690	665;5408	506;2884	675;4214	927;4446	976;5623	844;4425	1963;4222	432;3726	1561;5081	918;4797	673;3803	592;3640	1205;6704	548;4519	1591;7419
13:79176520-79176700	1058;19465	5753;16904	2599;14356	5886;14788	2808;14228	2636;14622	646;12778	2484;14132	2546;16760	5595;17273	2441;15841	8661;16182	1184;9451	2745;17056	5433;27286	1905;16824	2098;15726	998;11587	3217;24254	3116;14561	8550;16290	7836;24457	3758;22075	12137;36336	3626;23318	1042;15694	908;15547	1321;27688	4553;27242	1250;15019	3473;16955	5031;21476	2187;15444	1297;15117	3613;21759	1761;11619	1520;15951	1949;15908	3983;20015	2214;16646	12151;19581	1955;14017	4394;19582	2768;17064	2560;13401	2756;15028	4428;24512	2181;18191	3211;26860
13:79177356-79177709	1155;55172	4421;42424	2774;40058	10164;44483	3155;42821	147;44611	744;44423	5344;40856	11108;48056	12247;47498	3534;49432	15225;35319	969;32273	3896;44669	7956;64660	1637;47789	1371;46768	1388;38340	2336;59919	6565;44420	481;49093	13348;71176	1608;64718	730;104415	7796;64698	891;52816	303;52598	13070;65040	5172;69321	1521;46605	5891;44544	8660;58288	3822;44397	1420;41825	3539;58498	3363;36164	603;47414	1187;54040	6693;54917	603;47567	22836;44781	3588;43586	6626;47520	1118;47745	4340;36704	1401;46124	7166;65188	3110;47361	5621;82956
13:79179543-79179679	141;2930	224;2438	153;2132	561;2457	316;2520	228;2487	112;2084	287;2100	740;2748	453;2992	210;2634	118;2260	120;1569	182;2688	688;5286	158;2818	335;2706	261;1727	430;3775	263;2311	87;2609	722;4172	519;3881	1136;6140	332;4073	197;2549	76;2861	217;4304	384;3572	201;2615	376;2690	279;3186	320;2489	219;2444	288;3429	201;2207	594;2349	263;2769	327;3490	378;2463	1737;2949	255;2111	355;2812	318;2406	249;2071	188;2571	398;4018	213;2932	521;4292
13:79179729-79179861	165;1389	156;1239	82;970	381;1278	194;1292	310;1103	114;1178	161;1108	473;1370	313;1427	221;1241	265;1082	113;727	192;1192	525;2413	170;1514	152;1349	125;783	315;1920	157;1173	56;1311	168;2245	258;1747	463;2917	292;1983	151;1355	221;1360	193;2028	325;1771	131;1195	258;1250	400;1625	197;1183	178;1188	228;1930	212;1025	288;1166	267;1425	363;1635	181;1093	739;1505	156;1061	257;1350	123;1194	227;923	122;1222	375;1983	126;1555	265;2185
13:84453111-84453286	114;3034	171;3307	78;2441	626;2258	143;2536	809;2389	75;2472	131;2088	360;3406	386;3186	287;3054	178;2662	148;1944	172;3199	650;5696	182;3423	169;2854	168;1753	396;4564	269;2242	1331;2821	550;5223	685;4603	305;7310	392;5026	167;2790	75;2999	400;4407	592;4736	191;2539	498;3565	698;3886	286;3067	248;2939	172;4492	254;2231	914;2237	480;3252	323;4102	187;3459	1228;3262	255;2837	289;3465	165;3119	304;2558	219;2842	442;5453	146;3578	253;4922
13:84453315-84453414	252;1640	375;1660	276;1295	564;1445	460;1554	443;1255	245;1433	320;1173	440;1741	772;1713	457;1597	817;1466	207;969	364;1674	1187;2924	533;1906	373;1527	225;857	571;2433	264;1203	1086;1656	1207;2778	666;2471	1068;3869	1019;2693	384;1678	163;1596	675;2247	856;2589	404;1471	622;1858	745;2042	491;1582	252;1580	406;2513	284;1176	702;1347	514;1757	478;2195	225;1948	1185;1841	375;1496	471;1843	369;1700	412;1450	342;1481	722;3000	262;1795	552;2578
13:88324043-88324242	624;15459	428;11686	665;9598	1189;13737	228;13251	34;12407	409;11151	621;10714	217;13059	788;14590	656;12488	6208;12216	535;8042	571;11014	1361;19643	764;12094	957;11854	355;9653	1598;18926	2586;13078	238;12673	605;24996	1409;18802	412;29369	1246;19627	862;11405	187;13586	713;18626	2109;20576	817;13127	1461;14345	581;15794	923;10880	627;11344	816;20144	475;8288	371;11613	810;13146	1206;18522	441;15948	986;15117	446;12379	447;14515	1742;12901	1188;10867	429;13082	778;18199	889;14625	1074;24063
13:88324427-88324664	241;6669	180;5774	170;4207	822;5650	109;5339	39;5824	103;4417	295;5230	177;5989	206;6654	252;5855	1265;4998	266;3736	130;4423	529;9460	149;5776	443;5702	116;4214	713;8424	773;4559	122;6388	242;11801	532;9996	118;13845	1226;8994	474;5768	142;6761	268;8341	1068;8914	433;6350	489;6791	553;8221	261;3648	242;5691	361;10564	227;4487	203;5703	348;6582	256;8538	95;7410	69;6888	211;6956	167;6191	542;6074	428;5031	268;5289	502;8810	328;4821	458;10835
13:88324792-88324976	522;7111	184;5808	181;5156	637;7005	194;7060	23;6062	208;5379	354;5693	199;7624	529;7445	336;6292	4481;7847	354;4560	302;6383	790;10666	413;6253	465;6773	144;5270	1398;9767	1846;5586	126;7061	162;12669	568;10778	174;17142	612;10688	475;6398	121;6455	355;9636	1125;11812	554;7127	711;7036	279;9013	520;5812	274;5644	531;10815	328;5135	215;6727	414;6930	349;9953	124;7057	1571;8338	285;6340	183;7585	1058;6779	924;5806	224;6154	538;11375	835;7373	851;11674
13:88325209-88325336	136;1247	68;1046	111;836	239;983	45;915	9;886	81;871	91;713	61;1057	182;1254	108;1055	345;912	74;648	73;1031	256;1959	108;1120	191;1083	73;644	305;1684	250;1014	51;1287	101;1978	232;1903	57;2896	243;1906	170;1022	107;1109	118;1547	380;1933	141;917	221;1094	111;1371	210;925	113;1034	126;1694	145;776	64;977	149;1045	112;1585	28;1157	34;1338	84;1150	102;1233	263;1161	136;756	77;1056	201;1861	203;1272	171;1611
13:88325349-88325532	91;2052	78;1921	26;1680	221;2219	31;1770	5;1743	39;1699	106;1389	41;2493	111;2202	101;2172	226;1804	34;1203	39;1696	171;3754	86;2334	121;2075	60;1203	288;3208	208;1913	23;2283	517;3819	133;3486	22;5677	180;3969	118;1908	167;1812	80;2920	203;3170	102;1759	179;2068	59;2453	111;1578	52;1914	103;3163	74;1495	55;1787	134;2051	44;2713	33;2065	34;2662	48;1998	38;2338	199;2350	136;1482	73;2201	117;3568	206;2436	100;2851
13:92051490-92051721	1574;10447	686;7113	563;6953	2138;9577	472;8858	388;8689	836;7580	1249;7478	1537;9720	2850;9770	2579;9634	6125;9814	800;5766	612;8549	2521;16096	691;9370	1342;7978	649;6488	2478;13099	3136;10001	1959;9414	2603;16372	1711;13322	4386;21343	1808;12956	1265;9022	1310;8863	2003;16440	3424;15117	1053;9138	1339;8840	2591;11420	1546;8965	1443;8172	886;13547	1342;8402	2529;7934	1246;8926	1628;12780	655;9711	1642;10250	1168;7754	856;10255	835;9146	1125;7083	949;8394	1299;13941	1560;10237	2151;16696
13:93878897-93879048	117;4114	101;3071	78;2507	327;2506	49;2871	527;2755	29;2685	58;2481	27;3193	84;3769	57;3265	55;3576	50;2468	16;2827	111;5058	45;3751	106;3450	24;2034	66;4142	744;3877	7;3095	96;5541	90;3857	47;6733	120;5101	35;2927	22;3684	131;4173	191;3514	137;3206	210;3658	56;4122	148;3238	56;2877	66;4240	17;2091	52;2971	55;3582	75;4561	20;3550	487;3557	24;2985	30;3217	156;3374	80;2697	71;3307	122;5225	108;3527	162;4792
13:93879171-93879379	1642;22596	749;21124	1017;19597	4079;20801	677;22773	6619;15303	366;18076	1085;17099	445;25274	2096;24655	1100;22753	618;22878	1253;15183	592;20686	2297;37439	1149;22311	2828;21146	692;14553	3728;28946	6266;21712	852;21867	1228;37577	2110;26821	500;56473	2446;34226	1373;22060	152;27490	2696;33221	4631;29075	2000;20334	3972;24002	1125;30937	2141;20893	1186;19516	1307;31234	1105;16636	726;18856	1853;24395	1439;29206	486;23160	7512;22291	855;21857	1300;24412	3145;21713	1582;19604	1014;21316	2376;36861	2144;23621	2050;33070
13:93880667-93881018	587;12969	445;12579	720;11364	1345;13049	222;12258	4361;10230	176;11745	331;9566	280;14342	706;14520	427;13473	1982;11608	362;8775	196;13061	1058;22748	362;14830	652;12741	259;8197	1221;18417	3832;13214	237;14164	527;22450	630;16512	285;32521	702;19429	514;12764	125;11508	476;19735	1688;17093	736;11905	1282;13711	284;16300	807;12381	310;12064	483;19021	417;10385	268;11374	589;13604	485;16193	260;13758	3716;15050	355;11675	347;14417	1573;13235	662;10320	343;12108	817;23246	561;14098	819;20017
13:93881100-93881116	12;426	96;348	49;500	126;404	12;365	164;324	23;275	9;279	118;502	124;477	87;442	81;315	24;381	29;494	142;619	61;445	33;362	20;326	37;587	121;528	137;480	334;578	35;783	436;1059	42;643	40;402	212;283	132;606	76;460	26;362	43;452	26;514	49;428	34;406	69;557	15;321	50;358	137;478	15;395	65;441	125;444	18;301	29;454	57;473	24;365	49;337	27;820	15;457	115;566
13:95355342-95355527	15;328	7;281	5;356	28;346	7;258	240;314	8;225	7;256	7;297	17;374	8;301	117;229	15;217	15;274	37;641	10;360	11;310	6;168	40;583	60;314	185;307	33;452	46;537	49;922	19;584	6;231	34;279	163;537	32;421	15;281	17;247	28;274	18;283	18;302	11;369	14;259	106;270	35;320	7;384	8;294	83;419	15;272	25;283	14;350	16;262	6;328	19;594	22;342	29;495
13:95355577-95355679	16;258	34;227	88;310	62;262	37;287	266;346	18;172	25;301	58;302	90;337	31;244	121;221	37;192	24;214	159;640	42;336	49;344	33;246	87;562	117;323	196;331	72;374	68;533	59;804	46;529	19;195	92;253	163;521	74;483	28;220	34;234	67;297	45;286	18;251	39;359	8;203	129;291	72;302	38;324	49;309	276;386	30;196	65;357	16;287	23;199	15;245	47;554	41;279	80;575
13:95364396-95364520	378;4333	236;4847	592;4761	1256;4322	159;4524	58;5340	194;3678	381;3598	225;4280	359;5077	301;4181	120;4332	445;3463	169;3407	684;7584	382;4809	671;4441	190;3320	522;6759	504;5232	107;4675	523;6550	603;5811	130;10600	584;5678	371;4019	59;4559	233;7436	1046;6440	444;4239	742;3986	544;4851	670;3583	517;3902	525;4541	387;3360	258;3830	294;4087	438;5344	150;4486	1611;4383	534;4051	477;4490	253;4647	511;2907	352;4531	775;6471	515;4151	508;6747
13:95620807-95621100	510;11514	2905;11911	1565;12024	2559;11001	467;11480	107;11317	366;10125	855;10449	621;11729	1623;14203	1001;11308	218;12166	472;7805	303;11483	1531;18179	1089;13228	815;11652	637;7598	982;16384	617;12954	295;13576	6394;12340	2245;13256	6028;26848	1750;16570	496;10692	1653;13037	537;18170	1392;16051	687;11129	1302;9513	801;14610	1102;10757	851;10766	445;12565	403;8591	483;10944	2660;10529	479;13327	386;12664	1244;14690	1551;11661	512;11787	1180;11776	1027;9553	680;12138	2293;18170	1060;13358	1504;18661
13:96743890-96744039	118;2997	264;2604	325;3244	299;2868	271;3260	67;3285	80;2858	179;2465	73;2809	365;3542	185;3009	63;3384	194;2220	191;2945	487;5753	203;3289	172;3258	142;2576	489;4551	792;3367	724;2942	708;5059	342;5065	207;10471	340;4618	232;3028	74;3492	605;5081	845;4435	164;2819	261;2988	654;3638	455;2725	310;3031	410;4172	277;2339	739;2696	201;3539	368;4300	68;2893	1615;3412	297;3014	332;2679	247;3185	344;2606	155;3154	538;5472	177;3517	398;5338
14:101192847-101193148	1707;9920	2593;11458	2522;9917	3222;9023	2233;13019	3691;9635	1482;9950	2529;11167	2913;9983	2106;10289	1784;8907	4589;7454	1874;6688	2145;8810	5371;19410	1942;10848	2247;8812	1419;8378	3760;16362	3025;8473	4515;10529	3457;17354	3258;11549	4324;24881	5033;19149	1690;7705	1157;11456	3370;19246	4198;15104	2110;9870	1616;6541	3129;10082	3179;10263	1595;11685	2726;11040	2390;8955	2609;8102	2181;11631	2296;10831	1654;10311	4845;10195	1847;9488	3073;10445	2680;10888	2027;8357	1991;9849	4661;18181	2033;11927	2709;16316
14:101544061-101544290	323;4475	626;4522	262;3998	925;4363	156;5359	473;4065	274;4782	476;4956	264;4493	302;4472	236;4462	98;5016	172;3070	212;4035	760;7675	235;4861	367;3851	273;2904	659;5987	542;3517	724;5383	2034;8440	544;5636	280;9758	386;7059	487;4702	37;4738	609;8567	463;6752	273;4588	382;3629	1194;4867	469;4711	314;5858	323;5212	337;4599	150;3912	274;4605	323;5680	317;4790	1063;4612	249;4103	453;5310	375;4477	199;3378	339;4839	527;7475	549;5246	622;7938
14:102026068-102026382	1714;27628	7601;25204	2981;22399	1785;28016	882;32021	1376;26093	1312;25559	2680;26864	611;23403	1817;26214	1436;25001	7274;26084	1462;20537	563;20929	4132;37481	2474;23159	2344;22405	1012;22418	4021;34264	6375;24098	689;30775	4540;46623	7107;31376	675;49886	4463;38599	1706;23063	1877;26901	1612;49423	6492;40047	1772;27819	3561;20690	8252;27710	1435;24397	1018;29337	901;23334	1801;21953	955;21962	2038;29250	1454;31237	541;26781	1395;26146	941;26318	2670;25800	4561;26756	1019;21454	1032;26079	6812;35948	1469;27093	2099;48381
14:102026389-102026728	1994;28798	7870;24787	4664;22663	1615;28694	1062;32667	1912;28486	2625;27954	3294;27300	709;24569	1827;25064	1735;23754	6312;23916	2211;21981	868;24445	4274;42299	3692;27431	2522;24307	948;21555	4488;37962	5622;26625	514;29965	5420;47230	6429;35934	683;50955	5816;42324	1599;23249	900;26651	1310;55833	8117;40343	2154;29959	3517;19904	7107;27318	1715;26178	1175;27731	1212;25199	2819;23779	1043;23034	2347;30059	1487;32578	628;25315	1051;26907	1042;26025	3863;25796	4612;30049	953;20690	868;27910	8324;42069	1937;30087	2693;47628
14:103389733-103389927	584;7424	1147;9086	631;7249	1578;8910	430;10970	2694;7177	513;9789	789;8898	625;6880	654;8466	652;6432	1351;7784	457;6286	464;5942	1123;13302	672;8391	845;7404	419;6127	1605;11402	1164;7080	464;10389	1190;12106	864;8480	404;15379	1765;13177	502;5495	1109;8317	1107;13777	1307;12929	909;8038	589;5483	1318;7029	823;7952	572;7575	359;5910	660;6643	692;6631	677;8755	760;8200	535;7236	2046;7792	911;7840	943;8437	1013;8352	547;6328	777;7148	932;12261	1118;8850	1283;13426
14:103389932-103389973	472;2095	646;2504	773;2502	818;2851	646;3306	1376;2074	411;2880	828;2352	426;2113	724;2540	537;1919	902;2425	385;2015	335;1779	714;3890	513;2510	655;2177	371;2144	801;3498	738;2203	1344;3281	1803;3642	954;2929	1789;4276	847;4064	374;1829	969;2592	983;4063	958;3451	640;2599	429;1767	922;2460	624;2364	580;2511	219;1769	497;1926	594;2129	789;2819	682;2645	358;2006	1209;2461	532;2291	661;2494	752;2618	454;2058	768;2091	557;3856	617;2677	952;4329
14:103739858-103740142	1028;11251	514;10243	1133;8870	3934;12366	650;12948	8423;11198	789;11546	962;11665	860;8788	995;9645	627;9661	6268;9896	1251;9274	500;8017	1066;15910	722;11039	1157;11068	504;8890	1606;13464	2682;10711	8867;13361	708;16750	2415;10803	2884;19598	1411;17275	388;7912	251;11544	2689;19389	3336;18771	1349;11599	997;5791	1478;9296	1003;9695	366;9816	293;7394	543;9048	3468;9432	838;9552	907;13474	224;7923	1912;10910	602;10886	1089;10470	517;11078	810;9325	627;9726	1161;13776	859;11960	1172;18804
14:104603072-104603244	639;4833	1113;5958	870;4575	1948;6211	879;6526	126;5497	768;5582	928;5535	840;4191	826;4943	475;4441	1763;4931	562;4257	602;4240	1728;9242	800;5028	919;4294	420;3580	1740;8392	1048;4751	461;6086	1565;8125	1134;4943	2073;10364	1709;9751	914;4130	140;5048	516;10990	2106;8876	757;5614	598;3833	798;5200	1262;4961	550;5272	560;4541	567;4310	504;4798	596;5045	562;5031	541;5301	1320;5534	730;4883	1232;5919	779;6076	500;4131	1448;5033	1961;8875	702;6263	1012;8214
14:104603250-104603413	271;4907	820;5561	593;4643	1020;5154	185;6285	56;5295	346;5135	493;5439	435;4377	382;4320	156;4206	1046;4334	314;4166	330;3870	953;8703	297;4727	399;4014	164;3564	837;7539	510;4576	310;5801	851;7142	691;5122	467;9299	632;8625	322;4260	43;4704	215;10862	851;8528	261;5128	279;3757	456;4598	526;4889	337;5206	164;4078	344;4258	149;4349	369;5313	485;4805	108;4538	1358;5228	298;4383	293;5862	608;6037	197;4009	471;4658	733;8062	234;5485	272;7448
14:105310017-105310259	305;10080	280;11850	205;10067	665;13799	156;14038	78;11817	274;12406	280;12916	174;9961	325;11361	231;8899	96;10160	320;10468	124;9216	568;18536	286;11061	571;11247	295;8181	1358;18145	976;11186	125;15119	123;19757	443;12964	135;21010	672;19911	301;8270	111;11999	287;20720	1427;17406	414;12372	581;7418	572;10556	381;10098	236;10532	168;8458	207;8441	248;9275	343;13031	208;13257	121;10525	162;12371	214;10787	319;13967	216;10921	302;9171	251;10789	495;17211	555;13103	597;21931
14:105310277-105310530	441;8013	263;9880	295;8116	720;10358	318;11478	199;9270	291;9642	339;10197	219;8811	467;8613	427;7262	139;8379	446;8558	227;7199	829;15873	378;9822	696;8633	434;7105	1301;13538	1126;9457	276;12328	213;15833	444;9922	206;18642	805;16232	356;7435	203;10306	1164;16283	1420;15678	622;10646	666;6631	863;8150	509;8742	245;8363	215;7605	260;7528	283;7709	460;9700	370;10750	193;7666	241;10309	336;8849	385;10909	359;8986	415;7174	368;8537	674;13642	734;11041	806;16672
14:105993436-105993524	81;1425	381;1681	175;1322	261;1969	143;2403	37;1727	186;1744	460;2067	174;1358	137;1538	136;1487	42;1752	121;1452	89;1233	158;2723	65;1690	177;1495	158;1573	214;2225	308;1717	47;1329	413;2690	265;2525	75;3001	246;2561	148;1142	29;1627	109;3950	276;2608	128;1765	85;988	421;1423	169;1483	235;1741	49;1179	67;1302	136;1300	74;1748	98;1798	41;1525	663;1696	76;1568	118;1859	183;1496	116;1398	136;1443	227;2783	107;1696	182;3390
14:21093254-21093265	29;166	35;177	42;171	48;151	32;169	6;263	12;191	68;161	7;156	55;162	51;173	62;139	12;123	30;217	77;277	47;190	10;149	17;90	50;254	11;188	8;197	128;213	51;277	291;370	27;257	21;133	11;155	12;360	28;187	45;153	11;135	44;149	29;191	69;204	22;148	17;159	7;118	84;191	30;167	28;149	93;151	33;155	39;146	58;171	10;133	49;133	43;294	72;241	82;245
14:21121411-21121586	136;2684	336;2519	202;2859	742;3828	545;4582	110;5809	263;3049	469;3661	579;3490	353;3179	294;3362	669;2713	445;2141	355;2730	939;7211	442;3632	246;3247	203;2335	747;6837	382;2643	1145;4425	514;5621	949;5460	3835;9788	672;6141	192;3033	76;3714	1114;6438	496;5568	354;3262	526;3472	216;3248	459;3430	275;3353	154;3406	213;3140	435;3098	650;4170	335;3768	105;3240	1007;3082	375;2953	377;3533	324;3191	402;2739	321;3199	719;7015	493;3749	734;6120
14:22004874-22005173	373;5363	1555;5671	326;4594	2258;6985	197;7310	148;9661	916;5619	400;6364	881;4679	1083;5664	1208;4979	112;4825	1414;4216	563;4222	2070;10290	244;5622	528;6070	650;3946	1750;10434	691;4863	251;6558	5284;7999	1515;6157	2753;11672	1265;11199	475;4136	1008;6129	1339;10663	976;10050	596;6302	537;4056	904;5057	770;5187	213;5802	265;5608	232;5235	361;4877	2075;6243	329;5444	223;5274	1482;6179	802;5547	780;6012	1715;6060	465;4838	1207;5125	635;10251	450;6306	466;9365
14:24803728-24803886	294;6967	205;5916	143;4631	964;7572	218;9164	240;11607	341;7544	249;8293	1696;5893	209;6210	251;6548	520;6929	174;5005	311;6632	597;11476	299;7559	216;5893	278;6227	1717;9479	1151;6994	145;7841	932;12041	1031;8464	98;13012	440;9608	167;5831	1258;7020	2888;13486	483;12026	277;7445	526;6667	1726;7616	481;6822	318;7037	143;6041	205;6145	400;5524	346;8206	158;8489	158;6177	74;6359	405;7337	235;6867	271;6704	415;5199	114;5480	787;10151	578;7588	451;14620
14:24803891-24804098	854;14215	714;12803	428;9464	2580;15708	995;17218	309;22265	916;13750	1185;15407	4341;11722	561;12482	612;12586	1706;14159	547;9192	796;11886	906;21269	733;13790	628;11958	730;10308	3649;17875	2182;12723	509;15522	4304;25324	3161;15777	277;24787	1060;17774	435;12714	3712;13454	4824;24505	1279;22065	979;15153	1918;13269	3657;15096	1110;12041	1126;12879	439;12051	906;11476	719;9928	1171;16084	393;16502	329;11795	278;12464	901;13155	548;13166	676;12092	1263;11292	458;10618	2459;20633	1479;14764	1955;26679
14:25518452-25518676	470;7145	1411;7167	325;6289	1695;6708	247;9030	1255;6459	444;7239	912;7315	1356;8454	668;7624	550;7293	1606;6643	925;5781	543;7352	1609;14430	549;8588	548;6339	509;5214	1443;10557	1095;5661	2590;8575	1657;15525	2141;11801	3997;16487	1105;13002	950;7682	1298;7032	4100;13804	1734;10692	635;7705	1932;8844	1066;9393	1298;7625	897;9878	489;10753	1022;8111	385;7108	1797;7728	881;9334	196;8119	2359;6295	583;7325	605;7992	1432;7504	421;5709	813;7124	2163;13451	830;8724	1175;13824
14:25518670-25518798	53;2124	158;2207	73;2187	332;2124	59;3191	80;2048	82;2066	136;2366	219;2360	70;2279	82;2365	270;1976	157;1981	114;2518	200;4863	92;2657	88;1908	52;1880	265;3095	174;1995	109;2829	351;4947	364;4027	881;4484	179;3885	168;2231	76;2229	397;4620	262;3098	94;2219	333;2644	112;2833	240;2241	130;3205	74;3322	123;2244	58;2048	381;2591	179;3242	28;2414	441;1804	41;2131	124;2664	261;2069	74;1699	163;2247	257;4219	127;2741	150;4440
14:26674253-26674534	424;6053	483;4184	318;4100	1803;6195	205;6629	1397;4891	661;5925	396;5467	595;5450	868;4839	553;5299	554;5553	383;3792	321;4629	1379;10011	271;5722	440;4980	311;3665	965;8895	520;4167	1043;5978	2085;12596	1292;8537	1275;12834	1103;9237	459;5594	108;5192	1037;10260	993;7632	670;5188	1730;6130	1897;8038	871;5065	619;6742	551;9209	462;4663	1158;4168	755;6513	761;7337	113;5749	1362;4570	631;4304	712;5524	420;5363	462;4884	346;5275	837;9688	263;5470	855;9558
14:27065830-27065980	172;1785	363;1865	165;1591	228;1531	355;2127	276;1672	186;1695	220;1426	224;2214	349;2021	257;1881	512;1376	231;1188	154;1711	445;3394	151;1769	193;1677	96;1034	503;3003	334;1490	73;2199	903;3547	791;3573	136;5224	376;3459	189;1767	20;1843	348;3001	371;2339	176;1549	498;2162	315;2129	259;1836	201;2866	211;3136	166;1580	167;1346	348;2026	113;2243	126;2317	488;1423	158;1434	435;2127	216;1819	152;1316	204;1745	342;3840	149;1784	460;3009
14:27066048-27066147	148;754	178;1074	114;838	171;743	135;1305	181;638	65;796	94;755	132;1171	167;860	119;895	234;562	147;681	129;907	345;1716	105;940	160;781	83;622	305;1393	234;833	52;985	443;1818	451;1866	104;2427	221;1578	141;750	16;833	140;1640	281;1042	105;623	413;1064	122;1069	284;813	122;1200	121;1270	83;806	88;633	122;964	110;1191	69;969	320;694	116;650	302;1140	151;889	125;657	117;928	291;1853	135;926	255;1323
14:27066229-27066673	162;3148	101;4020	106;2468	225;2737	73;3429	145;2493	110;3081	95;2993	111;3125	184;2939	186;2789	966;2487	115;1750	135;2881	264;5279	217;3790	293;2610	55;1468	353;4640	328;2402	65;3635	690;7887	187;4546	101;7179	301;5044	141;3136	6;2722	145;6736	558;5090	180;3098	399;3598	153;3718	443;3033	122;3942	179;4289	129;3025	118;2662	208;3547	179;4478	77;3587	74;3116	128;2718	268;3507	206;2884	263;2989	78;2915	220;5266	238;3497	323;5844
14:29228260-29228341	62;957	116;1085	99;871	222;909	316;1228	460;783	86;959	154;934	233;1179	102;971	99;1022	27;1023	39;620	66;778	240;1718	123;1223	83;866	110;698	154;1610	65;1100	83;1266	135;2181	279;1543	590;2116	139;1987	108;1019	179;1068	338;1847	150;1368	70;792	212;1239	310;1227	100;1047	125;1077	120;1339	134;1020	310;822	265;1215	103;1414	86;1142	348;1057	104;842	85;1014	142;1261	184;909	123;940	362;2147	135;1109	310;1883
14:29228374-29228540	239;5385	273;5298	513;4193	1132;5047	799;6238	1378;4426	156;5313	350;5141	461;5905	318;5046	291;5183	79;5286	126;2981	247;4349	722;8798	407;6189	281;4800	248;2983	587;8058	238;4323	103;6871	465;10788	1037;7381	1707;11998	1212;9222	243;5268	394;5454	475;9858	681;7747	443;4924	1184;6420	1060;6622	570;5088	432;6187	648;7248	443;5295	1644;4720	355;6261	506;6837	274;5762	762;5138	553;5126	409;5839	325;5704	426;4521	242;4800	1236;9878	680;6138	1180;8861
14:29229118-29229555	1617;12965	2735;11754	2009;10697	3669;10121	3134;12360	5232;8657	1805;13305	3057;11066	3339;12032	2725;9778	2120;11536	4176;9281	1882;8353	1816;10913	5791;20521	2131;14310	1804;10288	1150;7558	3376;19422	1864;9608	3438;11769	6561;22951	4721;17087	9297;22577	4135;19511	2296;12309	850;12216	6792;20428	4362;17204	2053;11388	3605;11612	3159;13112	3049;11796	2211;14635	2291;16012	2773;11102	3288;9259	3514;12067	3178;15464	2144;11461	3859;10490	2193;10487	3025;11698	2289;12967	1759;9193	2917;12669	4089;21358	2536;13795	5069;20555
14:29235014-29235284	1491;12545	3665;11476	3167;11845	3985;11807	2136;14139	5919;8056	2336;11557	2533;10432	3416;12181	3530;9960	2073;10738	5425;9469	1249;8213	1407;9965	5493;18988	2090;10987	1583;10177	1249;7297	3426;16604	2018;8610	7084;11990	7456;20199	4160;15523	13303;22337	4255;17347	2027;11930	1624;12179	9466;18785	4938;15999	2079;11207	4684;12388	2803;15849	3030;11469	2616;13973	2649;14155	2600;10713	699;9662	4641;12661	3743;13969	1717;11055	6068;10580	1975;10942	1795;12687	3295;11668	1886;8886	2324;10069	4030;18563	2268;10241	2757;18902
14:29243448-29243640	663;6489	624;6518	354;6740	1874;5843	658;8146	2738;4963	427;7750	554;6074	864;6457	1022;6615	410;6423	1952;6166	443;4543	617;6625	1074;12937	393;7005	779;6499	525;4543	1295;10602	799;5597	3436;7078	1309;12380	1671;8712	462;16341	2031;11120	710;6948	265;6952	2815;10254	1194;9935	615;6369	1972;7400	1013;7604	1297;7043	794;8067	637;9795	486;7027	1456;4697	1239;7480	1133;7984	285;7034	1826;5639	677;5732	494;7274	533;7703	772;5819	515;6906	1517;12478	638;7061	1943;10768
14:29243666-29243791	1024;4503	878;4016	615;5014	1731;4358	648;6308	2178;3093	447;5499	879;3883	1702;4596	1522;4617	816;5423	2100;3662	663;3680	753;3759	1589;8955	832;4700	1246;4363	828;3648	1915;7310	885;4061	2348;4202	3349;8357	1975;6631	573;11923	2600;7399	1203;4253	310;5108	3037;7553	1951;6693	905;4218	2014;4814	983;5219	1884;4804	759;5890	1626;7499	614;4930	1284;3291	1905;5490	1725;5844	561;5270	1648;3203	1054;4329	728;5281	836;5077	989;4195	687;4884	1936;9147	1349;4914	1942;7719
14:31344589-31344710	125;2412	140;1859	155;1856	511;2354	470;2604	60;2513	128;2086	151;2264	145;1799	386;2201	90;1893	955;1856	130;1895	109;1926	316;3852	160;2327	104;2033	97;2072	147;3367	434;1950	1338;2474	203;3910	391;2874	359;4569	267;3683	126;1617	128;2162	619;4563	446;3664	207;2400	503;1772	523;2542	226;1981	188;2255	77;1857	223;1943	101;1656	126;2379	304;2628	75;2236	1144;2275	150;2231	158;2014	242;2241	224;1645	367;1846	303;3030	208;2393	187;3410
14:33403571-33403749	58;1715	52;1606	31;1085	208;1322	36;1784	15;1752	37;1141	69;1646	22;1245	71;1552	84;1549	17;1760	79;1244	37;1487	127;2771	49;1740	74;1463	48;1193	259;2163	192;1127	27;1820	685;3175	209;2281	35;3015	110;2077	41;1620	4;2028	37;3220	212;2456	89;1603	314;1510	37;1653	153;1276	54;1955	58;1867	26;1133	47;1353	125;1917	173;2030	22;1745	338;1465	114;1484	81;1548	18;1454	81;1228	31;1299	113;2565	136;1628	112;3121
14:33404073-33404343	458;10634	127;9921	662;8655	1558;10999	299;11572	39;10217	194;8887	350;9656	171;9676	403;10200	245;9519	98;9535	378;6645	345;10295	691;16927	410;10941	483;8829	250;7935	1770;13688	1232;9478	139;11258	1601;21188	1081;15857	215;18809	535;14617	450;9616	25;9736	272;20466	839;15897	587;10157	1340;9679	273;11950	984;10530	280;11621	281;12729	737;9240	208;7722	413;10628	347;11737	127;10652	1283;8636	564;9394	314;10603	267;10466	592;7910	211;9028	395;15378	554;9977	780;18760
14:36003582-36003770	140;5348	545;4866	331;5384	1800;6486	371;8255	33;4850	186;5351	1315;6705	210;4467	554;6288	137;5197	90;4981	159;5406	487;4560	230;8467	712;5717	243;5053	424;5273	968;7137	1089;5572	61;6136	1432;10851	201;6969	2695;11157	389;7531	622;5797	20;5675	160;11886	932;10072	267;5783	1358;5841	785;5823	727;4488	415;5469	88;4556	220;5110	60;5016	1325;5621	601;6377	338;5950	980;6057	646;5953	956;4602	552;6074	355;4901	326;5035	977;8626	378;5375	1189;10382
14:36003791-36004000	483;14369	1394;12058	593;11659	4194;15505	976;17515	106;13769	760;12146	3273;14471	509;10758	1626;15609	334;13095	536;13753	963;12630	1339;10598	1344;22934	1241;12433	530;12468	1122;11885	2824;19678	2225;12606	128;15623	4087;24403	942;15955	8542;26487	3085;21853	1357;13269	68;15197	841;29114	2354;24057	727;14134	3121;12086	1238;14543	1088;11208	662;13936	436;12536	954;11377	242;12341	2560;15654	1641;15006	455;14512	3893;12831	1769;14656	2745;12100	1686;13136	802;11552	922;12929	3567;21315	723;12119	2809;24803
14:36003926-36004148	982;12722	2319;12390	1441;11893	2746;13013	2026;14821	158;13521	2175;12615	2625;13757	1683;10358	3034;14424	737;12453	2291;12078	1015;11064	1654;11686	2681;22792	1543;13583	1048;11377	1321;10847	3156;20681	1764;12696	278;16305	7377;19994	2103;14753	8481;22647	3157;20719	1491;12049	69;14875	1389;27709	2628;22517	1057;14043	2223;10265	1996;12744	1402;12114	1343;13403	984;12812	1149;10210	446;13481	2573;13565	1828;13926	2008;13590	3701;11863	1587;13063	2580;12061	1868;13459	1071;10454	2006;12539	2995;19414	1390;13899	3279;21836
14:36004191-36004237	158;1265	357;1547	76;1041	328;1338	92;1433	157;1480	218;1358	604;1700	363;1199	193;1506	93;1077	538;1111	107;1020	131;1343	434;2914	243;1535	183;1175	220;1143	611;2530	151;1019	184;1634	467;2338	437;1586	726;2884	334;2273	216;1209	7;1416	518;2634	320;2402	107;1415	305;1032	354;1128	227;1256	370;1460	152;1295	132;932	95;1080	235;1604	162;1448	170;1419	280;1375	259;1246	369;1562	305;1337	120;992	347;1267	609;2218	222;1591	204;2188
14:36004759-36004856	311;2304	773;2452	687;2916	1129;3305	298;3597	65;3313	735;3233	849;2682	603;2984	582;3111	322;2743	1606;2947	398;2467	549;2696	1348;4453	362;2690	697;2999	563;2781	1274;4013	743;2865	222;3349	782;4982	1189;3496	1559;5553	1467;4177	470;2706	105;2955	366;5430	1284;4365	562;2784	749;2464	842;2570	693;2699	499;3376	468;2297	564;2503	247;2320	702;2960	897;3170	180;2415	905;2570	563;2333	668;2639	980;3075	458;2370	648;2384	846;3583	581;2794	1448;4771
14:36973265-36973530	856;11990	481;11784	646;11579	790;11716	371;15686	2199;10322	463;12154	660;11961	431;13514	934;14169	649;12101	1889;10963	883;9892	451;11493	1715;20493	654;12151	1094;8987	621;10262	1190;16934	1134;9806	6478;11893	494;31340	1630;20684	420;28170	1127;17415	581;13530	894;10569	6599;21282	2513;21129	1034;11721	1085;12290	1609;14566	827;12108	685;14872	778;14453	581;12159	2636;8532	904;14731	759;15309	461;13079	264;12734	570;11994	807;13632	600;14166	1245;8347	477;11163	1096;19542	685;11365	1305;27364
14:36973519-36973800	1449;13865	800;12597	684;10899	782;11701	486;14930	2551;11588	460;12302	716;13667	613;13569	1193;16155	1038;12213	2590;11952	1038;10303	828;13700	1967;23212	1089;13511	1577;9834	667;10997	1825;20922	1811;11606	7416;12447	536;30523	2125;20096	628;28168	1712;19395	1068;16190	1134;11578	7547;22480	2416;19435	1240;11795	1309;13445	2467;15338	1203;13386	968;16563	1229;16282	627;11905	3311;10087	1000;14012	926;16329	589;12899	427;13486	650;12527	947;13113	862;14108	1707;9848	926;12581	1771;21369	947;15132	1610;26027
14:36983373-36983526	380;4837	194;5430	219;4190	403;5182	188;5702	1438;4140	126;4731	238;4819	237;5032	400;5857	274;4651	371;5277	649;3699	196;5445	495;8431	299;5545	506;4356	161;3277	388;7119	502;4089	3143;5250	148;9775	454;7350	212;10697	565;8181	362;5927	736;4949	2220;7948	752;7108	360;5111	536;5944	622;5728	420;5336	331;6287	314;6548	322;4806	1017;3870	336;5426	411;5844	216;4919	102;5280	266;4340	328;5217	208;5374	518;3731	207;4593	630;8655	358;5441	666;8868
14:36987228-36987331	970;8390	527;8702	589;6531	1165;8845	364;8678	241;6846	443;7806	952;8624	415;8257	998;10090	893;7913	717;7784	1059;8065	537;8345	1313;11522	689;7447	1138;6598	601;6984	1214;11950	1330;7864	484;8715	429;18608	1703;13412	367;16178	1036;10827	1016;10064	230;8306	1844;17953	2588;14401	1253;8209	1408;9163	2546;10399	869;8116	833;10411	859;8658	747;8002	685;6487	980;9035	931;10209	376;8323	284;8018	593;7478	601;7558	591;8127	1145;6433	776;7910	1208;12423	989;8772	1358;16813
14:36993670-36993885	186;2424	576;2467	227;2301	170;2355	619;2944	1301;1786	115;2784	218;2771	675;2934	254;3394	179;2676	1364;2370	178;1955	108;2838	1012;4759	328;2614	384;2157	315;1698	266;4196	333;2411	1740;2909	1110;5679	572;4859	96;6158	445;4424	910;2707	1795;2289	1648;4869	1200;3842	192;2251	271;3077	580;3212	226;2722	144;2820	645;3549	231;2658	622;2091	189;2739	564;3191	401;2576	712;2402	113;2350	980;2520	194;2941	586;1973	317;2350	616;4612	677;3408	1623;4102
14:36993913-36993981	208;955	258;717	167;705	202;922	239;1104	459;556	139;879	234;888	306;986	194;1168	202;954	534;778	197;789	188;1064	693;1741	267;1059	333;792	219;686	334;1548	403;1004	633;971	404;1997	563;1951	117;2407	393;1566	462;997	510;666	869;1868	683;1495	240;848	280;1023	369;1095	286;1100	172;1109	378;1066	193;975	287;646	150;1074	286;978	226;778	356;789	130;698	474;955	254;1200	305;695	216;805	417;1523	337;1181	668;1453
14:36994096-36994228	162;1658	81;1524	128;1466	115;1719	333;2178	711;1302	78;1813	100;2001	90;1868	140;2192	122;1592	861;1501	125;1659	84;1924	398;3261	212;1983	232;1566	243;1340	202;2575	142;1747	1056;1871	675;3682	254;3189	59;3681	228;2545	124;2153	989;1353	1323;3424	657;2605	126;1579	185;2143	245;2171	189;1894	142;2517	404;2302	129;1757	422;1451	110;2112	472;2511	156;2007	343;1461	137;1689	483;1597	112;2007	315;1432	149;1815	212;3127	238;2023	1019;3043
14:36994245-36994428	1044;9802	619;9759	763;8274	865;9899	2105;12890	5804;7751	416;10188	753;10591	603;10146	1196;13089	796;10040	4914;9093	843;8375	588;11214	2553;18303	897;10614	1910;8650	1423;6455	1588;16391	1097;9583	7202;11735	4166;22109	1974;17053	386;23368	1568;15604	815;11706	6371;8323	7665;19889	4274;14746	1047;10274	1609;12420	2094;12588	1180;10281	923;13835	3097;14042	666;10090	3462;9181	838;11512	2631;14134	735;11225	2248;8836	851;9732	2844;9807	1123;11252	1899;8133	745;10186	1199;17354	1117;10768	6271;17024
14:37132512-37132671	1791;16678	5512;14898	3274;14561	4329;13658	3897;17217	327;14781	1870;15445	2727;16803	2246;15717	1699;21069	3625;15188	552;18510	1773;14006	3676;15854	3516;24581	1902;16054	3385;13163	2146;12063	5180;23247	3422;13083	800;18769	14601;30004	7048;22769	4569;35027	4765;22231	3123;18699	302;16123	11078;28995	8185;23919	2751;16095	4977;17886	6110;21259	4794;15845	1954;18450	1854;20024	4052;15206	904;13260	2217;19043	3123;20615	2538;14602	2669;16251	2486;14640	2003;16952	4907;17772	2659;11910	1927;14050	8156;25485	2369;15805	2644;30259
14:37132676-37132790	1015;8408	2878;7144	2327;7148	2674;6866	3685;8895	399;7504	1367;7517	2327;8410	2211;7589	948;10131	2312;7622	352;9225	1063;6938	1849;7639	2365;12441	1600;7808	1776;6497	1378;6739	2784;11393	1713;6195	556;9750	7029;14769	4130;12264	3827;17114	2737;11039	2354;9283	525;8042	7275;14909	4196;11607	1511;8122	2360;8938	3149;10590	2556;7615	1455;9581	1733;9918	1867;7508	671;6682	1670;9344	1275;10521	1936;7257	2578;7639	1422;7072	1867;8158	2779;8222	1444;5384	1901;7536	3971;12044	1987;8610	2290;16111
14:38069484-38069567	100;774	290;702	249;798	153;942	177;1068	182;815	211;853	299;736	219;989	258;891	144;789	23;850	203;633	159;898	341;1583	193;853	116;858	146;592	150;1552	153;847	542;908	825;1587	150;1301	1227;1848	289;1354	237;930	152;969	645;1370	174;1051	120;793	320;1029	177;1090	200;989	285;913	272;1067	275;850	207;731	377;1015	297;1057	237;902	35;914	206;837	251;834	246;956	94;669	195;791	197;1764	289;1092	441;1182
14:38069634-38069734	373;3667	1165;3448	653;3287	668;3834	255;5045	109;3263	716;3493	848;2976	766;3719	1040;3621	417;3685	134;4111	478;2251	205;3902	955;6711	694;3865	309;3697	323;2024	439;6227	382;3482	1868;3784	3284;6192	416;5510	3495;7399	988;5740	1134;4179	305;3930	1886;5328	848;5169	538;3389	997;4668	285;4462	573;4015	1048;4337	549;4951	676;4138	691;2658	1123;4571	555;4405	718;3906	108;4003	722;3798	926;3801	668;3768	179;2683	373;3495	528;7645	764;3479	1688;5235
14:42075656-42075766	65;1203	150;1152	184;1551	183;1538	68;1603	34;1256	34;1389	221;1327	37;1571	47;1180	91;1212	331;1021	34;977	37;1224	116;2949	50;1525	84;1302	24;988	288;1994	174;1266	160;1836	208;2771	173;2758	119;3740	103;2545	101;1940	8;1164	402;2379	103;1959	49;1249	93;1365	34;1717	99;1088	72;1640	232;2389	46;1405	69;1079	197;1667	143;1655	58;1381	308;1092	127;1296	149;1526	149;1514	54;1088	53;1445	97;3029	179;1487	125;2504
14:42075791-42075981	93;2304	233;1897	112;2337	218;2300	52;2509	11;1872	58;2061	150;2172	87;2635	146;2000	78;2080	531;1959	95;1673	50;1858	165;4715	55;2482	99;2136	30;1434	540;3972	280;1864	39;3027	264;4476	168;4192	62;6110	168;4066	69;2846	9;2211	451;3857	209;3163	92;1932	152;2113	83;2644	128;1905	74;2802	76;3733	42;2219	67;1772	222;2510	265;2841	44;2214	880;2048	200;2054	45;1945	344;2381	83;1754	105;2264	310;5204	188;2327	93;3722
14:42076891-42076959	23;332	12;258	19;310	25;226	105;392	13;234	6;257	7;257	33;370	9;312	17;365	70;300	15;228	12;358	59;597	10;287	18;257	9;233	35;422	35;284	19;339	156;675	86;626	13;834	35;458	34;426	12;306	66;525	48;393	18;270	42;349	12;349	57;385	5;357	20;495	22;295	8;190	13;347	39;374	15;353	54;235	38;255	21;366	21;382	13;239	15;225	67;545	20;328	19;502
14:42077015-42077209	33;1095	33;975	74;1158	119;1000	202;1147	17;838	41;854	37;933	76;1222	66;969	41;1069	40;861	42;710	54;1100	56;1876	51;1051	46;815	25;732	72;1743	38;915	18;1294	191;1980	251;1987	30;2664	84;1695	48;1359	6;1023	144;1690	40;1195	45;809	73;1008	49;1255	151;1091	28;1296	45;1703	38;976	17;793	65;1305	103;1272	12;1090	181;794	88;883	55;1176	64;1189	62;757	45;826	100;1850	43;1125	51;1708
14:42079073-42079252	172;3930	138;3177	155;3311	708;3375	354;4105	13;2958	65;3540	258;3229	256;3815	449;3166	176;3496	157;3299	270;2475	326;3535	433;6160	286;4088	137;3051	147;2224	232;5523	216;2713	69;4112	413;7814	682;5799	1091;7365	233;5963	213;4325	63;3724	247;7353	297;5338	173;3107	428;3703	975;4247	406;3779	602;4468	155;5452	345;3632	770;2941	464;3844	208;4743	194;3947	1441;3397	252;3202	370;3817	206;3545	231;2769	341;3511	553;6000	205;3999	922;6678
14:42079282-42079420	436;4029	489;3291	215;3169	1257;3774	447;4160	34;3234	154;3651	527;3372	581;3339	581;3249	439;3556	224;3663	353;2426	397;3683	1021;6414	478;3961	298;3434	236;2393	421;5569	377;2662	795;4214	2003;7726	815;5775	3528;6671	883;6101	812;4292	43;3359	533;7944	981;5525	294;3366	574;3793	1385;4491	638;3607	679;4809	520;5044	297;3694	591;2990	903;4224	728;4907	427;3847	1604;3333	541;3745	571;4049	348;3928	444;2715	532;3507	810;6158	487;4014	1634;6924
14:51560321-51560660	1080;12452	3022;11510	1216;13575	3180;15025	2826;16199	180;12458	1396;13284	1664;13569	1595;13337	1829;10417	884;11966	6852;12501	1242;9561	793;11060	4302;23161	1601;13086	887;11295	1519;10663	3479;19852	2549;15454	1146;15569	5231;25800	3981;20012	1761;27876	2586;20074	1470;12562	66;12502	1019;34430	3808;25320	1239;12439	1077;9453	3044;15154	2410;15251	1189;14340	759;12631	851;11459	2580;12003	2017;14036	1823;16193	1069;12624	4707;11225	1993;11800	2051;14999	2542;13399	1430;11078	1067;10474	4443;21667	1147;13632	2234;23127
14:51560576-51560806	427;8006	2125;9256	463;8291	1695;9469	852;10407	52;8692	742;10208	1030;8883	1015;8919	1322;7706	293;8103	4157;7756	593;6722	379;8479	2567;15256	647;9847	176;7545	912;6991	1998;12991	1382;8874	153;11762	3930;15344	2551;13458	552;17289	952;14202	625;9369	41;8400	220;19926	1787;13854	755;8284	523;6283	1680;8627	1703;9555	794;9929	299;9201	710;8186	1631;7378	999;9257	1112;10782	1166;9051	3142;7519	985;6865	1673;9496	2101;9485	694;7126	658;8171	2627;14881	940;10028	1091;14454
14:51561131-51561266	204;3716	832;3640	388;3661	128;3548	195;4711	40;3825	166;4095	713;3870	278;3705	197;3392	162;3343	1535;3557	257;2749	195;3495	316;6446	165;4320	93;3689	252;2721	969;5713	577;3320	31;4792	1248;7048	316;5337	300;7412	315;5838	216;3910	13;4220	39;8512	620;6338	215;4138	84;3000	330;4075	369;4329	382;4366	205;3976	302;3065	480;3170	250;4031	108;5699	116;3944	1432;3492	291;3516	523;3791	623;3416	75;3090	107;3603	630;5990	356;4369	267;6586
14:51561288-51561447	170;7246	1229;7196	184;7152	223;7509	433;8801	34;6952	185;6669	850;8301	165;6456	262;6857	207;6873	2721;7387	457;4604	190;6083	406;13643	498;8339	115;7498	180;4949	1787;11219	893;6163	43;9263	1923;13738	369;9674	1437;15062	688;11108	354;8717	32;8539	103;14835	572;11422	425;8467	263;5745	748;8657	406;6777	117;8350	181;7538	201;6508	908;6338	646;8596	155;10141	111;7084	1867;6582	546;6922	305;6718	1078;7158	242;6003	499;6215	1592;11714	371;7444	739;12660
14:52327342-52327586	29;5128	335;5056	65;5203	775;5072	32;5732	11;4751	513;4539	135;5201	42;5833	14;4974	34;4673	10;4470	13;3813	95;5474	66;9946	143;5591	20;4359	260;3654	654;8404	458;4545	7;7138	1249;11184	1202;8750	50;12428	353;8759	352;5408	42;4756	20;10335	233;9464	109;4712	185;4849	12;6762	87;5619	57;6387	45;6908	341;5301	15;4268	63;6412	65;6558	21;5699	2171;4799	286;5218	58;5268	393;5765	27;4921	112;4988	657;10241	14;6043	300;9302
14:52535590-52535832	601;29917	3896;21377	2462;21208	5186;27116	197;31230	10409;16301	592;25957	1131;27306	1707;23982	981;26496	433;25484	8525;21526	698;19647	1605;22741	1583;36796	811;27418	671;22205	709;19904	4446;34155	3153;24740	8752;23252	1103;52280	4169;37690	766;52533	3114;34857	747;31866	338;28058	3873;51516	2570;38593	918;25385	1684;22634	359;36951	1481;26284	422;33126	461;31858	903;26114	4068;19148	844;34289	3581;31401	218;26061	6614;19520	702;28614	1754;26434	3630;25685	1231;20001	2634;25712	5628;38999	726;27029	1955;47647
14:52535864-52536132	211;11937	1474;10371	512;9528	2454;10550	67;13081	4326;9764	226;10881	406;11227	351;10487	417;10683	211;10404	4484;9831	236;8499	473;10103	646;17667	100;11181	180;8612	263;8980	1448;13524	1648;10727	2917;10634	1207;22044	1620;16082	618;21999	1379;16323	248;12209	168;10897	229;22770	846;16588	335;10448	495;8290	129;13535	786;11274	110;11914	148;12113	381;10132	1974;8255	316;12221	867;13027	85;10865	3377;9870	183;9789	434;10157	1350;10162	505;7818	401;9893	1671;17392	286;12153	1004;19650
14:52734151-52734315	1428;9525	2200;9234	2354;7938	3050;9625	2674;9827	4716;6392	1466;9189	982;9573	1872;9060	2336;8480	1483;8136	3954;6584	1475;7242	1421;8974	3795;16712	1126;10367	1568;7799	790;6737	3243;12692	1845;7955	5183;8764	3142;17554	3318;12469	517;19155	3643;14437	926;10041	395;9221	1669;17821	4106;12346	1863;8068	1679;6815	2981;9335	1838;8753	925;10449	1376;10769	1744;8615	2253;6834	1428;10665	2206;9632	700;9233	4140;7961	1681;7665	2342;9506	2564;10058	1592;6450	1309;8188	3589;14530	1749;9984	1894;16282
14:52734320-52734692	1321;28541	2605;22605	3326;23745	5049;30025	1841;29483	14096;19684	1479;26634	876;27734	4517;24319	2425;24379	1236;23536	10604;21588	1946;22256	1059;23484	4060;43078	1095;28822	1467;23217	1329;21967	5035;35558	3949;22853	11674;27460	5495;46639	5327;34523	438;53325	4047;39706	800;29272	240;26549	1749;54428	6033;37142	1591;24085	1969;20970	5012;28718	1440;27565	894;31235	1171;29368	1870;25052	5037;20970	1443;32001	3101;32034	522;26419	9376;23234	2109;24823	2785;27211	4278;29424	2188;20760	2709;24404	5674;42062	1755;26392	1346;44268
14:52735259-52735401	87;2292	210;2064	174;2507	327;2252	116;2754	1014;1809	120;2231	123;2180	359;1993	184;2068	65;2125	923;1827	118;1736	65;2122	358;3907	63;2284	113;2020	56;1859	558;3873	445;2722	27;2571	493;4253	550;4653	98;5000	123;3580	126;2052	24;2396	593;5667	202;3359	85;2084	149;1822	291;2494	189;2289	187;2636	118;2431	113;2325	200;1896	214;2574	139;2716	74;2422	427;1908	159;2237	108;2313	220;2361	100;1699	116;2223	381;3815	67;2506	273;4566
14:52735416-52735574	286;6781	1642;7110	788;6980	1753;7059	867;8257	3647;5019	488;7379	692;7693	1549;6285	993;6596	372;6725	3174;5642	728;5040	211;6369	1168;13026	337;7057	512;6437	371;5380	1750;12236	1323;6645	203;8642	2455;12472	1827;11970	1896;15273	1069;11957	1080;7795	230;8050	2320;14926	1529;10327	522;7243	581;5807	1274;7895	1000;7399	1059;8219	735;8313	355;6241	1346;5807	1141;8216	937;9247	342;6902	2169;6003	764;7074	690;7090	1014;6533	809;5621	301;6479	1779;12244	351;7382	986;12719
14:54422751-54422818	161;2932	105;2950	61;2545	213;2893	77;3525	328;2704	79;3667	154;3090	91;2283	163;2765	144;3067	88;3192	238;2752	198;2838	245;4337	162;3189	260;2842	128;2468	145;3805	420;2590	120;3503	69;6664	281;3545	69;6289	185;3963	167;3316	114;2750	141;5802	379;4049	180;2883	199;2266	267;3112	205;2710	124;3933	100;3047	138;3257	67;2024	132;3284	168;4180	66;2430	25;2591	166;2787	112;2735	103;3046	87;2867	161;3018	135;4779	111;2850	190;5327
14:57261091-57261262	271;3268	901;2771	785;3262	1368;3537	692;3751	2652;3287	589;2845	680;3730	664;3070	427;2912	433;2946	1747;2855	712;2462	279;2613	1424;6243	472;3367	233;2271	332;2320	681;4679	448;2655	2343;3642	2114;5945	884;4193	3881;6920	988;5367	604;3047	284;3128	3440;6556	955;4965	560;3459	498;2548	368;3634	694;3225	328;3062	300;3307	288;2565	1016;2549	711;3469	400;3552	365;2977	1313;3013	411;3154	876;3242	547;3260	446;2392	620;2913	1415;5750	428;3308	1067;5981
14:57261288-57261430	331;2876	914;2384	748;2481	1373;3143	704;3632	2111;2472	380;2263	828;2897	504;3152	751;2390	458;2434	1675;2857	891;2667	340;2044	1373;5201	581;3126	334;1883	400;2499	1040;4638	747;2667	2302;3495	1910;5174	1105;3968	3358;6609	1464;5155	642;2708	455;2513	3173;5870	936;4458	529;2775	344;1853	499;3269	885;3083	518;3000	353;2585	357;2296	989;2163	913;3298	612;3260	588;2579	1562;2823	417;2495	1032;3226	961;3102	511;2396	446;2591	1365;4860	378;2990	1531;5294
14:57261438-57261511	124;1410	223;1136	62;1085	404;1407	118;1874	959;1072	127;1254	123;1308	208;1490	128;1138	103;1353	608;1035	212;1281	95;994	513;2540	116;1535	90;1272	134;1414	254;1977	195;1263	965;1417	269;2257	303;1759	852;2735	438;2244	157;1318	33;1180	1277;2570	231;2246	112;1206	107;908	124;1418	193;1380	73;1411	62;1501	128;1432	409;1101	140;1506	184;1648	34;1164	499;1009	140;1204	116;1272	215;1394	108;1236	100;1253	408;2128	115;1647	309;2015
14:57261554-57261763	177;2739	501;2649	435;2238	899;3027	246;3470	2185;2452	305;2876	498;3003	398;2986	419;2526	275;2432	1616;2458	352;2393	230;2375	893;5175	404;3462	401;2645	220;2256	559;4028	400;2568	2057;3233	1684;4915	942;4227	1590;6345	593;4859	489;2874	193;2906	2873;5842	835;4613	348;2829	395;2173	470;2917	437;2778	303;3256	205;3318	384;2986	867;2203	360;3489	366;3499	162;2867	940;2618	453;2715	365;3028	516;3312	239;2163	422;2679	1044;5062	395;3237	506;5009
14:57261752-57262244	2695;21324	6944;21290	5762;20207	7560;21950	2926;25691	16285;18954	3751;23119	4843;21789	5363;20324	5391;19864	3992;20601	11481;17842	4337;18470	2765;19348	6652;39364	4096;24110	3660;19323	2333;15748	6044;32844	4544;21485	16291;25035	14292;36956	6720;29042	15908;44137	6311;35764	3375;23457	2387;21293	19522;39694	8875;34210	3085;20980	3571;16943	3833;23787	4922;21273	2482;25875	2431;23485	2715;21703	6526;16740	5274;25824	3269;24999	2322;22879	7209;19166	4057;21461	3606;23650	4718;24460	3322;17766	4826;20352	7210;36418	3049;23701	6757;36061
14:57264744-57264925	937;8538	2317;8805	1858;7507	3132;8996	2469;12042	4957;6059	1142;7556	1196;11048	967;7345	1142;9576	1202;8194	4574;8234	1989;6781	844;6686	2551;15986	1456;9682	1243;10421	646;8129	2436;14624	1949;7357	5034;8319	2730;17757	2410;10062	1952;19065	3000;16587	1229;10293	906;11754	7285;15497	2914;15352	1272;10005	1421;7656	1482;10566	1837;7902	1130;11774	854;10711	995;8820	2369;6289	1065;11543	2422;11692	988;9443	3579;7843	1410;8865	987;9280	1777;8410	996;6993	807;9746	3595;14784	1112;9144	1816;14136
14:57264918-57265091	807;8632	1501;8585	1434;7581	3387;9539	1575;12780	4690;5902	632;7472	752;9915	496;7081	983;9115	859;8802	4861;7989	1650;7634	463;6208	1528;14694	1133;10292	1243;9904	592;8871	1915;12625	1479;8417	4605;7643	1563;16502	2894;11768	622;16853	2140;15359	952;10109	1163;11816	8477;17558	2572;15465	958;9694	1497;7321	1635;9654	2069;8485	694;11328	757;9103	766;9057	2368;6279	989;10234	2551;12050	627;10040	3459;7715	1665;9300	656;9480	1636;8484	1108;6579	564;8500	3068;14481	925;8837	1190;14174
14:57265093-57265274	407;6237	956;5427	677;5133	1588;7127	808;7652	3825;4587	658;6673	567;7486	333;5475	397;5704	298;5204	2655;4990	828;6073	361;4780	962;10029	530;6881	661;5539	371;6201	1167;8863	1017;6075	3245;5644	511;12802	1392;7687	780;11868	876;8914	547;6235	378;7738	5244;11478	2033;11186	553;6405	505;4091	937;7031	1157;6245	337;7397	522;6183	663;6436	1532;4720	559;7450	1306;7994	604;6233	1266;5714	773;6002	474;6371	1059;7003	544;5183	449;6039	1426;9336	484;6842	841;11716
14:57265286-57265422	341;2971	951;2796	533;2576	1288;3385	1015;3360	2119;2466	435;3032	598;3127	458;2728	414;2466	320;2517	1534;2400	527;2368	440;2547	1044;5277	467;3216	688;2589	416;2659	923;4190	703;3060	1914;2895	1528;5668	865;3667	2857;6172	1021;4297	780;2975	498;3159	3132;5980	1296;4794	494;2911	403;2020	602;3134	858;2832	392;3128	569;2760	511;3179	866;2293	1058;3212	760;3550	546;2832	1045;2506	595;3042	550;3011	790;3166	539;2288	696;2648	1255;5093	437;3210	1185;4978
14:57265411-57265497	767;2509	1098;2174	1108;2605	1247;2414	1546;2522	1800;2095	811;2575	1042;2333	849;2209	997;2281	729;2284	1614;2272	921;2084	611;2091	1893;4148	1189;3215	892;2226	835;2364	1473;4210	1011;2526	2248;3004	2596;4868	1446;3738	4477;5777	1697;4021	1180;2591	1163;2467	2990;5337	1874;4022	791;2547	742;1900	963;2535	1144;2655	1142;3367	1052;2554	1222;2694	1130;2251	1929;3128	1171;2885	993;2542	1257;2250	812;2470	1197;3031	1062;2808	1116;2366	1030;2430	1677;4602	1071;3177	1808;4183
14:57265494-57265669	471;3952	1014;3416	982;3823	913;3607	1291;3651	2577;3105	420;3748	921;3433	523;3583	737;3771	606;3723	2274;3533	692;3099	368;3388	1514;6620	800;4772	647;3735	692;3212	1048;6400	722;3343	3367;4887	1822;7075	1268;5040	6524;8507	1246;6357	1119;3969	786;4134	4053;7865	1132;6052	571;3842	728;3464	712;3819	1123;4047	727;4980	549;4125	847;3791	1311;3500	2139;4617	929;4648	593;3879	1783;3974	650;3689	567;4263	546;3722	641;3444	1174;3646	935;6506	461;4484	1741;6150
14:57270850-57270958	118;910	161;905	77;854	202;974	157;1187	690;848	204;1059	97;910	205;978	205;977	135;928	524;766	95;701	149;862	368;1990	193;1010	188;917	93;619	212;1790	114;784	684;1013	115;1829	282;1356	842;2217	244;1982	154;987	163;1012	791;1851	273;1465	161;904	151;753	109;874	140;1055	75;985	74;1148	67;910	288;762	152;1128	111;1141	153;862	293;933	186;873	178;992	125;1093	83;683	151;1004	219;1882	212;1171	136;1591
14:57270968-57271173	512;5036	676;4644	705;4197	1211;5499	653;6368	4065;5017	374;5663	1211;5375	587;5230	1232;4976	613;5023	2578;4032	725;3668	567;4484	1286;10385	736;5612	525;5128	344;3379	1418;8815	711;4289	3462;5814	3866;8944	1704;7723	6286;11653	1117;9646	1204;5405	455;5703	4393;10093	1070;8545	786;5435	614;4141	484;5398	991;5617	638;5501	399;5732	331;4615	1414;4235	839;5815	544;6206	651;5091	2326;4838	913;5531	586;5322	731;5636	389;3621	690;5040	1284;9284	646;5826	1014;8902
14:57274514-57274576	49;1184	103;1133	159;997	282;1143	84;1037	723;875	48;1076	168;925	30;985	198;969	97;877	409;776	84;855	53;806	327;1740	199;1228	61;831	74;858	41;1685	70;1097	473;1008	214;1553	151;1505	986;1964	180;1851	181;1059	65;847	576;1703	230;1544	82;1194	64;828	53;1232	109;997	140;1272	38;1095	91;1073	264;880	165;1233	186;973	131;891	297;842	155;1128	125;896	66;1138	114;926	265;1058	258;1891	67;772	373;1459
14:57274603-57274666	3200;14538	5885;12684	3790;11672	6316;13655	5945;13442	8851;10361	4524;12841	5861;12559	4788;12851	4537;11273	3920;10646	7553;11838	4229;9247	2646;10138	9205;20152	5000;14060	3183;9514	3068;9913	5601;19647	3531;10835	9026;13621	12605;18985	5200;14667	19270;24086	7189;21951	5133;12759	3712;11565	11527;22069	6866;17381	3754;14827	2833;10351	4385;15440	3960;12613	5852;15162	4264;13043	5014;11840	4742;10423	8305;15764	5079;12994	3859;11656	7495;11733	3613;13847	4658;11546	4383;12389	3551;11044	5049;12898	7429;21927	3160;9643	9143;19621
14:57274670-57274835	2382;18814	4960;16662	4010;15900	7176;17869	3676;15656	12134;14195	3569;17324	5281;16808	4579;15999	4917;14342	2012;12252	10731;16817	3740;12712	1668;13334	7479;27230	3212;18774	2401;14492	1732;12567	4403;26481	3005;13651	9539;15734	7520;17223	4990;19990	20857;29844	4795;26597	3954;14479	1874;17796	10955;24051	4832;19355	2465;16668	2266;11809	3059;19339	3068;14813	4667;20417	2209;15169	3003;12630	5428;13338	7364;20821	3595;16124	2783;15536	6875;14165	3735;18704	3652;14881	3113;13578	2454;14165	3588;16631	6954;29121	2146;13561	9393;26505
14:57274876-57275067	191;1790	427;1687	318;2090	613;1491	561;2259	1033;1260	197;1409	194;1395	289;1516	403;1509	240;1801	768;1266	340;1920	129;1508	897;3445	256;1986	133;1326	273;1853	298;2998	227;2027	1096;1895	787;2820	585;3154	1872;3644	490;3077	321;1464	260;2055	1114;2835	345;2312	117;1180	233;1587	237;1830	283;2063	356;2157	416;1940	389;1525	387;1145	621;1932	367;2060	327;1858	814;1676	237;1482	259;1717	296;1991	187;1183	440;1860	615;3290	322;2272	478;2063
14:57275111-57275419	487;5014	1099;5723	698;4914	1278;5024	1645;6273	2948;3734	804;5294	785;4866	793;5486	800;4419	466;4845	1760;3972	937;4815	404;4663	1910;10995	1007;5976	518;4394	555;4093	1223;9583	645;4363	2867;5055	2486;7967	1077;6555	5480;10168	1317;9923	1067;4984	506;5718	3123;9722	1080;7842	591;4988	662;4333	711;5529	1160;5806	950;6475	800;6110	854;4898	1316;4428	1524;6969	947;6413	1137;5029	2021;5489	654;4598	1129;4807	890;5659	481;4330	733;5205	1601;9531	899;6164	1629;7946
14:57275443-57275561	1152;3582	1455;3288	1268;3318	1525;3363	1805;3738	2247;2730	1413;3699	1544;3416	1554;3621	1505;3214	1334;3443	1952;2972	1551;3496	680;2873	3085;7360	1242;3661	1205;3396	934;3122	2141;6518	1135;3515	2943;4310	4094;6246	2259;5831	6059;7776	2643;7229	1527;3472	1097;4168	3223;6364	2591;5447	1170;3611	1091;2922	1459;4132	1310;3390	2105;4834	1502;4010	1320;3216	1383;2672	1865;3758	1577;4343	1201;3555	1580;2812	1165;3423	1416;3384	1504;4199	1153;3013	1359;3427	2568;7444	1512;3880	2615;5892
14:57276177-57276399	3056;19118	6167;18487	5731;19533	7818;18871	6649;20581	11927;14636	4244;19566	6120;17036	4903;18588	5740;18028	4651;17917	9445;15227	4547;14411	2839;17039	10751;30916	4302;19422	3867;17696	2268;12999	6839;30228	3736;15835	11304;18454	14660;28484	5798;21275	22270;35192	7806;34260	6665;18108	3055;20988	14322;31082	9093;27040	4061;18332	3348;14830	4544;21137	5135;18470	5786;20770	4910;19525	5469;17947	5998;15485	9804;22220	5959;20393	4555;19703	9132;17030	4370;19111	5972;18992	5242;19245	3299;14601	5215;18548	8480;32015	4135;21303	10203;30147
14:57277990-57278240	1440;10743	2330;10913	1887;9184	2851;10327	2318;12945	5677;7257	1942;12233	2403;9963	1758;10387	2352;10143	1958;10781	4268;8017	1752;8320	1254;9988	4892;19876	2592;13196	1684;9777	1539;6992	2607;15875	1490;9254	4840;9439	5423;18616	2694;11484	11280;17436	3184;17552	2499;11231	927;11525	7008;18111	3930;14988	1677;9891	1380;8658	1821;11824	2181;10491	2730;11864	1654;11605	2695;9986	2431;7784	3178;12302	2335;10587	1952;10271	4697;9478	1872;9427	2245;10329	1823;11631	1593;8445	2213;10396	3161;17623	1988;12408	4153;14869
14:57278183-57278357	411;3494	885;3720	556;2949	1112;3805	902;4618	1961;2616	645;3851	731;3417	825;3489	727;3160	663;3699	1470;2804	672;2887	496;3244	1759;6971	719;4158	503;3518	772;3397	1154;5830	540;3101	1824;3254	1427;6669	936;4386	3316;7202	1189;6348	799;3622	322;4249	2912;7048	1570;5654	479;3528	456;2600	702;4142	648;3279	477;4056	619;3827	729;3620	1063;2999	942;4251	820;3721	701;3531	1293;3474	625;3496	709;3620	759;4174	533;2849	560;3503	1181;6710	567;4039	1356;5246
14:57278558-57278657	135;777	197;722	165;754	282;710	57;840	558;637	91;648	202;674	89;846	165;808	74;838	389;669	173;700	83;780	280;1536	71;915	96;756	78;665	204;1350	128;753	576;819	142;1345	420;1386	538;1645	338;1487	163;739	117;724	683;1529	278;1267	127;691	108;634	108;915	126;734	236;974	39;789	117;651	296;737	231;935	77;918	152;759	360;628	107;708	138;699	177;961	102;540	81;693	421;1674	197;867	185;1116
14:57278680-57278804	1470;6768	3369;7285	1927;6154	3897;7289	1518;6485	6325;7078	883;5801	3048;6949	1396;6380	2109;6405	1381;6373	5350;6877	1919;4897	1202;5557	4859;13245	2095;7124	1076;5385	1165;4431	2787;10475	1935;5548	7276;9385	7316;13133	3019;8144	9669;16202	3518;12255	2626;6899	557;5735	8275;14038	4028;11401	1542;6060	1288;4740	2001;6936	2498;7173	1917;7187	1119;6258	1112;5438	3078;5894	2691;7905	2240;7510	1434;6274	4895;7139	1773;6363	1649;6555	1974;6727	1238;5274	1625;5575	4137;12345	1686;6998	4128;10765
14:57278833-57278891	68;1035	111;1040	64;1054	356;1205	31;1014	1351;1558	37;940	116;1239	25;874	174;837	55;1091	876;1277	139;1043	34;738	249;1971	33;1045	74;863	83;959	157;1535	170;1035	1216;1671	217;2390	303;1561	311;2421	326;1952	179;1138	23;894	1401;2591	252;2124	165;1161	67;725	92;1121	293;1287	89;1139	22;1013	49;882	383;831	189;1355	101;1121	38;1104	528;1150	125;1035	59;1100	78;1012	74;754	108;895	263;1779	67;1040	195;1998
14:57279100-57279298	47;890	126;820	156;860	183;779	132;976	466;598	67;824	149;763	159;760	83;740	68;826	367;589	132;676	69;685	262;1676	101;1026	102;835	94;667	82;1441	89;826	384;721	598;1379	253;1406	386;1756	226;1730	86;820	95;791	747;1593	169;1042	59;774	99;624	141;893	179;747	93;1027	107;1018	46;782	181;604	92;892	106;830	70;788	214;666	114;672	122;956	110;947	67;598	96;763	217;1699	103;1070	304;1294
14:57279314-57279434	128;616	164;643	210;616	221;662	238;650	428;519	170;630	179;545	141;634	143;567	164;626	348;521	78;435	128;548	370;1256	146;795	140;662	83;415	135;1175	115;547	382;628	469;1016	216;838	937;1434	256;1221	161;640	297;561	643;1156	175;724	138;583	112;492	158;676	82;498	133;788	163;719	249;602	240;513	176;705	214;613	172;563	288;583	135;547	133;669	117;688	77;446	190;610	299;1252	237;722	412;915
14:57283310-57283590	614;13799	1572;10952	1856;12277	3324;11932	1404;15348	4866;8403	1230;12012	1693;12030	1918;10554	1635;10655	674;12562	5072;9780	1414;8552	855;9516	2827;20760	1053;13098	949;11089	917;11100	2491;19767	1951;11271	278;16111	2365;23893	2875;17335	8312;22397	2021;21261	1794;12261	1126;11196	738;27180	2279;21590	1170;12059	1060;10868	1855;15787	1552;13806	1121;15876	472;14763	882;12572	1371;9544	2409;14834	1634;15075	999;13262	2137;10617	1425;12623	1547;14014	1993;12916	1270;10857	1763;11880	2963;22247	1122;15468	2409;22602
14:57283937-57284651	2609;28744	3387;25806	4408;23682	8457;28942	4917;33666	20749;24969	2514;28859	4726;29053	5642;26457	4892;24616	2964;26235	16665;26347	5074;24180	3167;24024	9266;50804	3527;32163	3662;25639	2744;22248	6739;43340	4554;25536	20337;30730	8420;56568	8166;35457	19285;59554	4706;44905	4389;28609	1970;29759	26123;55456	7688;45929	3767;28413	3375;20381	3958;29268	5602;28028	3138;31215	2472;28222	2088;26013	7717;22354	5152;31204	5493;31712	2103;27620	8278;24801	4052;26409	5566;28146	4016;28808	2951;20813	4768;27000	7801;45847	3028;29923	6412;47121
14:60097097-60097134	46;1064	32;1162	64;984	412;1254	164;1333	293;1003	42;1271	41;1120	110;1208	74;1089	39;1037	343;1067	70;906	42;1203	201;2136	38;1154	43;947	36;816	296;1687	111;1160	615;1186	80;2209	182;1933	40;2464	271;1987	121;1401	61;1124	253;1973	92;1721	53;1048	94;1032	91;1371	136;1134	129;1458	50;1317	44;1134	32;960	85;1593	39;1358	57;1172	166;1014	125;1166	50;1227	70;1292	156;831	51;1124	155;2071	60;1373	98;2275
14:60097204-60097379	255;7179	147;6848	757;7307	2198;8448	1168;9623	5031;6281	206;8288	669;7704	637;7614	253;6621	258;7627	4340;7600	394;6403	525;7011	3622;13953	617;8973	309;6207	269;5883	2204;11312	893;7783	4727;9259	3089;15604	2205;12609	135;18308	998;12888	1152;9100	108;7721	4029;14427	1075;12227	445;7341	606;6070	1522;10356	1180;7415	482;9679	277;9445	331;8122	230;6725	225;9843	458;9249	170;7913	3009;6898	812;7666	564;8886	1142;9230	612;6385	440;8046	1110;14499	505;8613	488;14328
14:60386233-60386423	248;14086	249;12817	235;11889	1829;14318	2179;13380	3024;10171	416;13170	524;13730	143;12884	184;12931	331;13106	2766;12299	245;10540	544;11296	507;21767	387;13748	255;11175	403;9608	2058;18100	874;11976	107;15956	3529;29126	2443;19547	1697;26963	462;21021	726;16845	55;13092	1679;25298	622;21471	621;12446	603;11651	1049;15256	1369;13894	322;16405	275;18192	540;12574	1840;10405	1023;16830	190;16821	128;14093	3218;11598	1053;12187	254;14142	1296;13775	303;9475	572;12401	1417;19951	377;13879	938;24742
14:60386444-60386649	163;6952	328;6666	408;6265	1134;6177	449;7607	1768;5714	401;6763	532;7936	118;6633	164;6782	314;6761	1273;5880	188;5259	635;6370	758;12761	504;7307	179;6103	437;5363	1075;10487	368;6326	109;9067	2952;14270	1362;10164	995;14790	336;11514	358;8491	81;6671	1093;12224	547;9799	442;6829	323;6244	1000;8699	800;7170	208;7813	199;9791	323;6829	885;5567	1375;8168	385;8712	112;6664	1793;5748	593;6171	239;7491	850;7917	179;5532	377;6275	1195;11811	225;8422	549;11940
14:60952459-60952560	218;2777	1163;2780	445;2143	1129;2934	559;3407	59;2251	675;2755	1088;3220	467;2812	755;2397	372;2156	2167;3048	395;2108	333;2108	1035;4503	393;2972	405;2616	403;1994	977;4501	499;2512	93;3274	2423;5654	1038;3727	3371;5885	1351;4416	652;3061	45;2798	534;5363	671;4592	576;3024	350;1861	815;3099	644;2640	828;3279	383;3016	372;2426	950;2312	757;3341	815;3116	109;2857	1791;3026	553;3306	439;2251	519;2629	415;2407	941;2847	1014;4336	548;2717	1280;4810
14:60952588-60952768	281;4023	893;4324	505;3540	1397;4494	741;5314	131;3731	630;3775	794;4810	524;4233	1112;4068	403;3579	2767;4042	443;3292	343;3074	1560;6448	581;4322	357;4050	374;3136	1202;6732	615;3615	150;4839	3061;8483	1218;5076	5260;9110	1245;6571	841;4556	83;4428	426;8089	663;6531	506;4237	428;3165	1051;4856	497;3922	686;4988	318;4954	536;3857	1128;3287	1050;5098	964;4802	115;4163	1642;4358	572;4366	519;3867	574;4111	361;3590	538;4695	1285;7347	460;4143	1202;7059
14:61104474-61104669	552;9658	4492;9763	1921;7798	3426;9581	2834;10865	6056;8139	2785;9094	2229;9234	2596;8398	2529;8568	2355;8021	160;9633	2446;7991	1471;7412	5925;16402	2015;8927	1415;9271	1168;7347	2914;13934	1818;7694	7091;11099	9412;14774	2803;9943	14830;18598	2392;15330	2394;9292	1409;10184	8267;17675	3945;16268	1932;10651	1340;7652	2564;9416	1438;8030	2870;9314	3551;10454	2748;8530	1071;8187	6456;11668	1284;10461	554;10021	5675;9762	1514;9270	3489;9709	3043;10007	1119;7705	953;9095	4504;16394	3452;9667	5757;15923
14:61119098-61119336	691;6482	2202;7904	1365;6825	2555;7182	588;9035	4135;5015	1489;7858	1504;6528	1711;6527	1977;6490	1349;5564	204;6438	862;4936	1187;5921	3863;12880	1385;7054	1101;6752	812;4680	2738;12274	1327;6310	5279;8065	4899;10439	2333;9033	10719;14636	2728;12914	568;7410	4917;6157	7108;11512	2898;10043	1299;6676	948;5821	2047;7083	2239;6679	2710;7427	640;8265	1463;6654	1553;4654	2561;7325	1780;7016	1195;6908	1882;7431	1540;6996	720;7637	2364;7620	1233;5487	608;6954	3289;12783	845;8449	1625;10758
14:62583790-62583928	462;5957	569;4394	1053;4869	1402;5092	404;6527	1323;3801	251;4819	836;5335	854;5236	531;5008	411;5202	2056;4410	735;3996	507;5047	1606;8464	579;5436	449;5241	395;4040	1130;7734	780;4427	146;6855	1441;13006	1415;8289	4926;10680	1276;7805	882;7048	846;5447	2904;9438	914;7489	462;5225	750;5406	1053;6871	745;5598	1272;6375	490;8370	564;5416	890;4077	1065;6133	963;7458	850;5290	1838;4286	766;4322	305;5177	932;5263	347;4263	556;5918	517;9451	425;5705	864;10077
14:65637641-65637681	34;191	91;296	77;272	100;405	47;369	19;319	35;308	49;283	38;236	22;230	58;247	22;244	48;203	29;295	111;550	74;359	23;306	43;182	64;410	56;276	13;366	135;379	94;373	422;552	99;443	1;232	62;262	51;465	82;432	35;263	10;179	3;289	42;272	126;353	7;246	84;268	77;244	117;311	52;288	35;210	79;300	27;258	94;282	68;350	39;256	43;319	74;513	38;315	79;426
14:65637709-65637916	465;4696	1498;4928	1157;4529	1468;5563	1412;6579	234;5938	616;5031	656;5159	586;3803	974;4985	1152;4438	1607;4444	940;3463	778;4969	2001;9278	1263;6125	641;5378	848;3073	1105;8593	817;4585	255;6842	2211;6624	1394;6400	8188;11316	2297;9202	143;4158	1601;4694	2410;9002	1552;7578	749;5363	223;3255	542;5343	1026;5679	1535;5399	183;5607	1156;4196	1505;4559	2229;5215	376;5599	1064;4640	1239;5258	832;4935	1545;4633	1126;5223	661;4249	764;4960	1328;9676	628;5719	1589;8667
14:69726095-69726123	89;369	139;329	128;354	151;357	134;542	242;380	95;447	134;383	161;384	146;388	129;391	128;235	73;330	95;352	262;639	137;398	84;344	67;308	111;443	141;440	299;450	360;546	124;470	275;830	171;597	81;337	227;309	307;633	205;595	95;345	87;281	130;360	127;387	143;486	92;325	122;359	111;273	155;380	110;426	108;339	181;286	92;290	108;407	126;410	112;331	101;331	219;638	88;432	255;610
14:69726148-69726426	768;8784	1185;9193	941;7813	2680;8673	641;11727	2259;8054	690;9621	938;9339	1404;8229	1013;8316	855;8150	1541;6993	865;6953	504;8055	1822;16673	1376;10562	1013;7767	669;5793	1784;12446	1466;8156	3490;10451	1402;13857	2380;9858	491;19698	1469;15237	837;7550	3943;8409	4967;15737	1952;13747	1182;8955	1123;6184	1688;7831	1445;8523	1254;9435	630;7598	811;8250	1554;7382	2029;9124	756;9756	391;8366	2400;8114	924;7823	752;8222	804;9562	822;6957	627;7588	1443;15870	1103;10298	1328;13306
14:70654501-70654779	343;19646	2011;16500	346;17658	3756;14831	365;21868	252;16421	1019;15969	1184;17635	2849;16086	759;14410	595;18370	7931;16297	431;13166	314;16226	880;28372	694;17420	389;17651	369;11111	1568;24436	1591;13306	217;21185	3746;31558	3788;21642	10662;32750	3366;29385	1422;16050	67;19072	1044;36557	2072;30414	1046;18428	880;13089	4219;20623	2086;18022	374;21722	184;21252	244;17821	97;17309	2141;20110	1958;22029	179;19833	4481;16876	500;18096	971;18159	2514;19736	239;15439	1112;16231	2666;30269	764;17491	1032;31705
14:70655209-70655329	23;2730	21;2181	20;1597	295;2570	43;2821	10;2065	138;2276	226;2645	37;2209	55;2453	37;2142	431;2616	11;2092	82;1505	193;4283	66;2215	8;1545	86;2313	229;3628	450;2336	14;2643	812;5221	348;3925	36;4278	129;3419	189;2634	16;2493	25;5051	149;4122	121;2301	68;1596	171;2612	292;1942	107;2782	25;2209	181;2009	11;1920	25;2569	116;2948	28;2537	473;2352	170;2611	115;2228	164;2765	16;1628	89;2672	356;3538	34;2073	97;3926
14:70655352-70655552	43;5381	55;4723	367;4277	399;5756	58;6707	35;5571	38;4856	183;5854	62;5004	33;4920	98;5098	855;5782	30;4623	132;3796	158;8984	88;4967	16;4408	116;4730	469;8030	502;4248	17;6517	275;12023	954;7455	28;10787	105;7794	67;5718	15;5881	43;11153	370;8618	89;5182	124;4162	262;5581	219;4823	92;6345	57;5496	162;4186	13;4242	17;6278	118;6998	51;5747	1203;5493	154;6392	97;5301	282;6331	24;4031	247;5576	619;9460	53;5138	86;9324
14:70655512-70655717	57;10890	90;9798	506;10377	988;11448	259;13402	64;11438	75;10263	323;10698	110;12026	61;9556	91;10350	1583;8452	83;9403	480;9157	562;19615	269;11166	87;10270	264;8356	861;15582	1108;10694	56;13530	346;21725	2508;16327	88;25730	1112;18418	70;10008	21;12572	109;23694	664;18980	226;11036	539;9265	692;11887	607;10837	86;12607	134;12661	374;9757	52;8868	53;12174	297;13264	70;11875	2850;8768	690;10625	291;11694	504;13227	32;8756	394;11640	1498;17623	141;11513	127;20082
14:70655748-70655969	76;12643	163;12540	430;12088	1875;12236	133;15340	143;13613	102;12611	302;12992	442;12916	88;12111	113;12738	1308;10555	76;10859	315;11629	578;23601	244;13934	111;11347	224;10120	1063;18975	1382;11764	68;14878	238;25473	2825;19017	122;29619	1134;23120	120;11960	38;13817	99;25669	727;22193	240;12192	555;10575	828;13109	475;12298	121;16267	138;15303	146;11984	62;10217	74;14558	559;15584	88;14371	1524;10787	487;12269	415;15221	751;14750	93;10395	313;13149	1562;21731	170;14664	128;22721
14:70655941-70656122	141;6887	859;6434	257;5988	1325;5600	513;7244	96;6872	103;6589	298;5829	259;6936	145;6039	176;5459	419;6091	229;5893	537;5871	1304;11877	391;8080	158;5650	289;5993	665;9540	734;6367	107;8146	458;12909	1540;10856	128;15008	923;10904	105;5882	26;6091	307;15742	563;11108	306;6778	259;4998	482;7877	481;6204	224;6844	346;7835	139;6474	94;5590	210;7201	247;7576	147;7441	1203;5496	426;5578	357;6644	541;7695	95;4810	309;6096	490;11710	350;8427	312;11724
14:73358754-73358837	96;1383	212;1810	139;1849	366;1549	177;1951	13;1585	99;1806	88;1364	79;1560	77;1284	173;1590	566;1111	181;1799	197;1590	212;3202	200;1842	178;1863	151;1531	311;2417	428;2170	720;2343	180;2207	445;2047	240;3350	299;2994	89;1168	28;1620	110;3316	347;2462	256;1632	86;1179	347;1339	386;1804	89;1870	106;1482	131;1717	126;1400	209;1866	81;1688	64;1530	671;1737	130;1610	270;1560	287;1856	91;1394	104;1668	560;2817	220;1743	97;2418
14:74707204-74707349	160;2732	718;2930	396;2612	641;3540	341;3785	21;3293	313;3669	321;2601	381;2241	385;2536	155;2611	788;1739	366;2281	191;2561	958;6158	301;3216	224;2598	184;1717	364;5574	370;2481	794;3939	1280;3361	442;2908	2437;5181	1146;6297	195;1950	417;2808	895;5034	897;5046	388;3349	150;1985	371;2277	367;2544	335;2571	76;2437	273;2506	123;2732	383;2729	409;2791	180;2506	728;2508	172;2204	212;2550	230;3361	319;2345	310;2468	678;4267	333;2986	541;4250
14:74707355-74707534	196;2758	881;3553	599;3134	938;3688	529;4453	25;3569	701;4381	540;3366	718;3112	483;2916	198;2988	1224;2046	704;2771	289;2880	961;7131	387;3345	339;3366	198;1932	531;6007	481;2824	1147;4778	1840;4444	724;3778	2987;6601	967;6679	344;2404	357;3424	1780;6323	781;5845	328;3701	199;2176	575;2681	436;2896	677;3335	95;2684	501;3384	143;3197	610;3264	480;3203	133;3164	1303;3037	307;2794	444;3105	406;3612	445;2851	503;2971	861;5617	413;3560	858;4976
14:74892941-74893139	527;6457	761;6610	320;5336	2383;8326	284;7966	118;6880	677;6833	2562;8100	1304;5664	1724;6232	414;6300	257;6314	402;5787	955;5819	3364;11899	2865;8270	445;6028	487;5348	659;8933	700;6734	274;7758	687;10403	1478;8299	17006;19746	1892;11783	2150;6320	469;6971	567;13849	1024;11092	892;7766	670;4830	1566;7064	748;5992	1695;6742	300;5277	2493;5864	293;6288	1194;7155	370;7799	379;6770	2264;7033	402;6109	614;6438	528;6703	705;5086	716;6660	3269;12016	609;6679	6102;13093
14:74893164-74893189	542;1197	609;1123	464;935	814;1258	708;1534	844;1066	634;1251	712;1238	534;932	537;963	544;1013	764;1053	376;856	454;947	1141;1936	712;1284	492;1028	320;773	733;1556	432;890	977;1284	1284;1641	581;1164	2059;2403	874;2010	424;934	561;1211	742;2092	916;1722	490;1192	429;811	565;1215	448;1001	732;1230	504;958	579;941	595;1179	794;1285	631;1340	579;1162	714;1083	471;1102	584;1032	493;1056	475;928	580;1152	944;1915	556;1171	1036;1779
14:77227480-77227716	266;3935	428;4762	129;3415	840;4915	516;5025	75;4319	119;4820	190;3728	251;3794	236;3791	205;3473	69;3205	268;2947	194;4588	372;8144	332;4202	382;4209	170;2933	668;6683	500;3605	107;5329	958;6038	263;5090	256;8717	702;7274	141;3644	38;4032	125;8028	606;6219	292;4490	226;2469	128;3792	305;3798	237;4144	154;3200	308;4054	101;3128	252;3874	133;4058	139;3644	1137;3907	302;3942	185;4004	496;4760	171;3114	433;3972	687;6981	268;5316	345;6919
14:77228584-77228759	91;6639	755;8661	262;8293	955;8148	128;11193	44;9922	416;9405	179;8410	241;7792	95;7243	271;7617	262;7098	87;5876	277;7708	226;14071	259;9407	90;7811	122;6380	597;12017	760;7841	28;9580	1669;10360	119;9684	205;18361	519;14208	485;6796	29;9119	71;17815	361;12877	346;9070	201;5803	322;7803	848;8177	609;9106	51;7147	213;8655	74;6886	317;9298	121;9467	58;7750	846;7268	80;7347	157;8975	709;8910	125;6441	494;8576	1161;13645	288;9557	1039;12380
14:77228776-77228928	89;4108	288;4629	140;4057	959;4444	100;5698	29;4867	252;4801	74;4104	260;3524	83;3932	121;4074	312;3741	116;2786	127;3726	259;7260	66;4948	114;4013	116;3014	488;6136	172;3563	58;5073	875;5860	158;4600	123;8783	255;7131	182;3834	38;4378	88;8046	272;6372	286;4435	196;3091	334;3721	217;4042	420;4680	82;3883	65;4158	98;3359	130;4781	137;4524	72;4294	660;3947	57;3576	105;4357	213;4707	96;3207	103;4268	426;7270	233;5159	406;5905
14:77736737-77737065	1153;17591	1781;15007	1291;12260	2441;19714	2524;22027	243;18812	869;16683	1211;19108	1895;14843	643;15745	646;14622	462;17962	701;13145	659;12733	1952;26508	756;16999	944;16907	782;14491	2470;23324	2579;16063	468;21523	2071;28759	2255;19596	455;35240	973;26641	648;14561	219;18464	1102;32139	1985;27014	1242;20241	1373;12194	1344;17726	1718;15520	796;19357	386;13885	714;13910	430;15052	760;18665	786;19891	435;17268	2181;15526	674;16964	1411;16056	761;17746	882;14799	1039;15586	1619;26836	1016;17064	1800;33270
14:77736971-77737152	784;18287	1531;16343	775;12889	2744;19283	1032;22348	126;19174	466;18757	1103;20585	1208;15822	539;16079	481;15236	210;18552	578;13800	334;13821	1660;26100	701;18137	752;16857	544;14398	2248;23791	2113;16761	248;23023	676;28511	1761;18290	270;33295	599;25862	472;15099	100;19517	554;33767	1467;27585	866;21941	1139;12645	714;19268	1419;16532	412;19622	333;14450	401;14643	434;15705	729;19731	973;20845	456;17033	2003;17373	491;17782	632;16724	577;17834	639;14707	549;16559	850;25937	765;18226	1258;32185
14:77737157-77737309	531;10827	1175;10358	707;8850	2265;11454	682;12234	115;9450	383;11018	789;11737	988;8588	338;9006	574;9665	147;10510	377;8570	334;8665	1206;14805	529;10627	403;8928	399;8542	2100;14107	1918;10647	206;13194	752;15830	1818;10805	131;19299	890;15639	189;8733	55;11543	448;21052	1264;17116	723;12271	636;7360	463;11551	1356;10980	400;11678	252;7984	274;7919	315;9334	534;11866	985;12168	305;9995	1561;10338	375;9501	466;8489	565;10772	501;8224	444;9733	749;13894	534;10303	707;19961
14:85999616-85999731	168;3729	92;3733	91;3325	305;3807	61;4602	42;3641	40;3001	173;3907	165;3577	295;3394	157;3520	694;3927	285;2575	74;3322	442;6673	107;3674	331;3258	50;2414	616;5171	200;3236	49;4198	82;8435	184;5485	95;8049	252;5975	201;3935	22;3652	166;8782	474;7044	297;4252	368;3713	87;4697	296;3724	126;4352	185;4938	147;3565	119;3194	297;4198	236;5159	96;4276	311;3893	100;3735	117;4032	135;4180	187;2856	100;3566	264;6458	302;3956	285;7534
14:85999720-85999856	826;9731	435;9131	333;7682	862;9209	236;11057	474;9439	160;7863	571;9437	289;8843	981;8247	659;8468	3830;10055	1021;6799	373;7924	1858;15489	565;8622	1524;8405	311;6105	2191;13530	810;8131	295;10893	273;20722	1062;13548	413;19636	1134;14683	764;9317	62;9081	716;20961	2298;16577	1132;10656	1239;8523	337;11701	894;8593	508;10777	784;12362	538;9027	429;7623	988;10358	747;12031	356;10615	1855;9983	410;9153	557;10131	459;9159	985;7518	386;8640	1248;14858	1052;10017	914;17930
14:88792973-88793145	237;5451	108;4801	455;4409	947;5445	355;5678	98;4683	195;5016	262;5149	138;5364	422;4682	151;4548	1059;4434	412;3609	216;4584	609;8548	362;5547	210;4102	159;3346	458;6958	468;4426	59;6227	1590;10113	805;5737	550;9781	440;8014	192;4596	14;4330	352;9660	618;8319	429;5093	240;3872	515;5242	450;5491	324;5771	127;5157	371;4872	104;4343	288;5223	239;5708	152;4764	1666;4429	157;3880	198;5328	192;5183	237;3912	252;4137	417;8233	250;6381	331;8432
14:88793159-88793311	147;3956	330;3430	224;3478	562;4270	248;4353	73;3599	103;3545	270;3804	69;3749	271;3351	86;3171	398;3662	245;2768	122;3323	273;6177	121;3844	106;2813	158;2616	147;4822	288;3433	78;4388	1513;7192	535;4290	880;7038	180;5919	91;3449	21;3721	751;6911	391;6024	203;3593	202;2692	208;3915	321;4201	205;4273	71;3786	288;3472	107;3390	291;3654	220;4520	189;3784	994;3502	177;3077	119;3872	248;3990	103;2961	116;3387	331;6026	133;4335	147;6628
14:90526566-90526894	249;9606	284;11218	359;8184	2671;10948	524;12774	69;9990	222;10567	1221;10172	531;8440	249;9175	200;8976	2072;8736	206;6786	888;8740	1864;18234	258;11119	264;9410	434;6962	1477;15469	733;8265	150;12865	1954;16335	1845;10587	4893;20830	1037;18237	191;7976	114;10166	204;20314	1129;14878	796;10510	574;7319	854;9242	587;9419	411;9891	188;9377	1101;8928	153;8857	1394;11183	1582;10049	279;10152	4612;9596	859;8864	1397;10368	985;10781	284;8706	1408;9610	2994;17378	570;10819	964;16631
14:90527720-90527897	381;6719	604;7203	516;5506	1973;8045	425;8738	191;5754	122;6274	1141;6654	658;6277	170;5846	168;5453	1326;5995	266;5503	280;4956	1914;11764	541;6720	174;6409	325;5917	939;8989	998;6484	143;7510	2043;10825	1639;8262	2321;12982	445;11067	300;5044	52;6437	186;15068	819;12285	262;7362	318;4344	728;7004	515;6475	342;6329	486;6288	825;5600	128;5623	308;6732	460;6760	279;6986	1201;6762	600;6457	437;6779	703;6996	422;5081	609;5990	1643;11551	242;7766	509;11868
14:90527909-90528362	366;17030	785;18497	416;13369	2727;18226	664;20319	99;14857	208;18102	1364;17121	697;14393	158;14141	163;14810	258;15896	258;12429	630;13724	932;28750	1011;18492	265;14836	622;12893	1631;26437	1085;14547	115;20060	1579;27208	2550;22102	522;30483	1796;25616	527;13650	91;16729	240;35073	781;27370	389;18055	574;11160	1311;14960	691;16401	260;16444	346;15968	877;13420	210;15051	162;17609	293;17025	164;17083	746;16910	596;14147	675;18073	724;16865	270;13432	749;15664	2033;26252	539;19247	587;27760
14:92789546-92789673	67;1865	28;2149	33;1856	186;2091	35;3051	37;2706	16;1891	44;2088	135;1813	59;1956	35;1894	317;1947	62;1958	6;1799	152;4608	68;2604	100;2258	35;1734	109;3855	129;1490	237;2489	257;3741	67;2871	47;4843	95;4033	61;1950	15;2292	33;3540	189;3393	71;1969	156;1345	120;2068	56;1777	35;2199	40;1783	68;1855	27;1694	69;2661	38;2277	13;2267	375;1622	24;1817	32;2049	26;1989	72;1739	46;1963	283;3920	68;1893	62;3408
14:94254563-94254629	48;1558	190;1266	82;1433	193;1793	214;2008	173;1642	37;1320	65;1479	203;1577	39;1553	68;1356	370;1845	69;1119	33;1167	129;2766	177;1649	97;1700	108;1401	140;2407	212;1352	64;1775	97;3005	367;2101	147;3609	212;2755	68;1588	125;1632	296;2778	87;2328	94;1555	90;1404	192;1901	82;1488	145;2023	95;1846	87;1445	58;1376	74;2030	219;1945	46;1533	477;1336	78;1588	62;1478	95;1701	48;1231	33;1591	101;2646	36;1396	129;2621
14:94254642-94254774	747;14892	1645;11797	635;11893	1170;15310	2186;17607	440;13293	526;11281	1313;14680	1415;13755	612;14797	412;12559	1268;16617	546;8976	376;11109	959;22896	467;12976	941;13304	650;10479	1488;18810	1545;11975	350;15290	3344;23238	3211;15402	601;28275	1880;21119	693;14058	413;16103	740;25090	1098;19923	1166;14031	1338;11614	1321;16759	972;12281	850;16779	663;16197	911;12610	301;11602	871;17169	980;17443	360;12862	3888;11676	567;14132	689;13039	1110;13715	747;11436	613;13807	1561;20282	555;12863	955;23524
14:95234651-95234795	249;2685	700;3220	568;3437	792;2832	312;4493	1491;2489	498;3344	378;3200	605;3173	615;3066	305;3115	1098;1901	339;2395	250;2859	1017;6550	390;3790	397;2813	225;2233	605;4875	556;3232	1577;3322	961;5520	809;3969	548;6837	825;6356	430;2386	305;3137	1924;4549	1123;4764	409;2846	303;2404	496;3371	723;3258	320;3528	362;2939	257;2864	552;2673	670;3115	543;3924	399;3038	922;2608	401;3103	588;3396	799;3972	352;2449	218;3312	1149;5465	341;3631	568;5589
14:95234802-95234976	707;8885	2052;10034	645;10749	2680;9967	469;13055	3368;8421	1016;10632	812;10626	1049;8780	793;9276	534;9904	3534;6144	553;6751	665;8709	1555;19037	640;11165	752;8995	405;5817	1532;15276	1227;10069	3712;11017	329;17612	1749;10950	276;22251	1372;18290	414;8500	258;9861	5805;14254	1779;14242	928;9472	940;7788	1121;9459	1132;10060	416;10628	597;10101	534;9423	1260;8350	845;11018	459;10999	635;9462	3786;8488	544;8940	564;10438	1605;11121	633;7255	590;9952	2580;17047	896;11840	865;15981
14:97059018-97059249	504;14586	3083;13971	1617;12909	3094;13673	462;16096	91;12915	1142;14140	662;15880	284;13165	1045;14584	374;13163	7503;12263	783;9413	1168;13056	636;23110	470;14228	477;12309	614;9310	1831;18189	1966;14247	128;15470	237;24510	3412;17705	10054;27732	1315;21276	468;13914	129;13414	331;25335	2794;18878	1058;13713	513;11843	3116;15049	1779;15075	2040;16596	331;14764	982;13308	3744;11762	482;16951	353;15446	289;14827	4878;12077	856;14045	1613;14763	2673;14305	828;11788	387;13527	1867;22236	526;14716	2812;22737
14:97059294-97059358	153;1818	295;1656	271;1405	418;1532	139;1803	101;1565	158;1794	245;1629	293;1415	186;1683	82;1568	609;1098	145;1128	178;1515	275;3076	93;1542	92;1385	100;1138	276;2316	226;1657	49;1823	103;3221	438;2250	745;3089	329;2431	159;1718	92;1486	154;2845	306;2378	145;1591	154;1280	203;1646	300;1810	167;1924	137;1809	162;1655	450;1398	170;2004	271;1763	120;1657	362;1346	176;1563	279;1899	309;1611	180;1088	296;1686	142;2558	96;1619	497;2539
14:97685263-97685443	656;20443	1240;14927	661;16595	1685;17654	359;20642	245;17055	478;18732	1820;19262	540;18288	2883;16640	746;17601	233;16267	713;12061	772;16638	1345;25723	306;19437	682;15217	589;13592	1053;23903	1785;14896	216;18549	1412;37711	2577;23291	3514;35287	1803;25730	948;17592	305;18205	523;33438	1458;28928	1063;19047	1001;15847	2331;22471	1122;17678	1772;20272	1082;21194	1015;16424	229;16380	1176;19669	447;22992	331;18827	5705;15724	575;18832	483;18993	1347;18223	697;15089	1388;17168	1773;29714	617;17889	1755;30945
14:97685508-97685557	25;678	84;503	79;550	84;452	35;865	8;490	35;524	105;664	60;694	149;489	87;635	67;541	50;396	37;508	65;948	17;582	33;437	20;424	80;895	126;587	3;686	754;1276	123;929	332;1180	113;958	31;526	30;602	35;1219	93;782	47;544	34;536	49;719	66;590	60;686	125;741	46;514	15;531	37;621	38;761	24;643	210;462	27;554	30;650	96;603	74;582	55;578	135;1071	79;691	121;1105
15:28351748-28352273	443;37344	519;30759	910;27580	6041;43069	2253;47041	176;39116	385;32783	1761;33580	1435;33089	558;32284	688;29813	662;39339	912;31141	1060;28181	2931;57376	1986;37687	1181;33134	1008;35171	5753;51818	5584;36080	246;43232	4879;69276	1144;46140	258;39447	4515;58946	546;30214	174;39756	637;77594	3298;63748	1002;41101	4027;30480	497;40632	1409;37929	682;36450	342;31843	911;31694	334;35693	917;30277	567;40331	384;40617	9742;36606	891;38326	274;38587	463;30264	1220;29665	1376;33106	1559;48128	1303;38832	2122;59773
15:28352178-28352677	447;26389	921;23914	473;22288	5348;30473	921;34069	1003;25879	285;24369	614;23836	1033;26932	807;24203	781;24754	3476;27269	629;21084	1084;21227	1259;46185	1668;28744	986;24190	636;22612	3086;38577	4648;25572	360;33084	4812;45603	1126;33990	471;33980	3504;46475	536;22466	127;29135	680;52890	1583;41191	872;27031	2073;21612	660;28956	969;28171	447;26773	378;25996	1101;23788	297;28368	509;22059	620;29969	253;31943	6493;25000	1285;25343	286;29855	443;24840	793;21415	1672;25674	913;40334	869;29557	1856;40093
15:29864075-29864175	66;1850	186;1764	132;1641	309;1847	102;2517	398;1885	101;2000	120;1533	305;1977	209;1890	270;1872	403;1586	82;1185	166;1613	471;4031	402;2204	89;2096	63;989	266;3356	230;1808	319;2612	750;2557	214;1990	616;2659	344;4120	124;1594	311;1831	536;2904	217;2397	94;1907	125;1643	331;2031	353;1937	259;2017	253;2142	217;1768	376;1994	107;1810	237;2137	101;2124	697;1725	151;1735	274;2183	152;1826	63;1596	307;1890	265;3530	314;2077	262;2376
15:29864201-29864296	16;637	35;576	21;587	65;650	41;817	122;684	13;640	9;461	66;631	11;558	19;603	51;467	13;470	24;594	76;1240	30;746	21;638	15;340	49;1023	32;667	155;881	49;859	47;693	26;843	84;1271	15;563	26;643	167;947	23;910	15;673	11;503	118;659	52;656	27;659	17;689	9;600	138;515	16;594	11;651	7;673	33;522	15;542	39;801	15;669	8;497	17;603	41;1184	13;691	41;792
15:33010226-33010405	1079;12735	2227;9950	1300;8701	3900;12408	2407;14061	1992;9807	770;10607	847;9523	1720;11068	1873;10315	822;9674	6550;9796	581;8037	584;9956	2574;15629	2024;10980	923;8787	509;8895	3129;16291	2893;10887	2414;9791	7188;17613	2019;12499	475;12733	1999;16915	893;9137	91;11371	6584;20251	3332;17734	939;11530	1960;9096	3151;10893	1867;9370	657;10680	1111;10919	636;8876	1804;10380	908;10751	2379;13176	662;10216	5166;10041	1170;10649	2213;10972	1233;8838	897;9189	1034;11407	3171;16960	1028;11380	1118;15995
15:33010409-33010559	578;9875	1389;7194	656;6640	2429;9621	1118;10391	1462;7972	549;8003	432;6908	870;8133	635;7161	494;8087	4650;7205	301;6295	354;7075	896;12316	685;9597	429;6549	294;6385	1839;12005	2004;7275	2031;7180	3492;12230	1498;9383	680;9477	944;14105	330;6789	77;9039	3479;14092	1343;13190	365;8931	937;7321	1891;8148	1147;6916	625;8698	436;8993	423;7250	1621;7383	683;8048	921;9875	144;8078	3781;7935	710;7625	1296;7784	613;6255	297;6496	485;8670	1757;13145	562;9375	755;11841
15:33011000-33011193	777;27155	373;22227	1811;20711	5243;25953	3553;28697	3696;22731	378;25572	624;20461	532;21897	663;24078	841;22477	16159;25741	547;16259	419;25249	1183;36386	2248;31906	1125;23580	683;16711	3193;32992	5613;23863	7239;19331	815;39956	2471;26012	240;26246	3348;39624	935;23052	139;26653	3259;42384	1543;33695	1220;26201	1952;21476	5199;26663	1910;23032	494;24431	555;25748	507;20988	3344;23071	549;24166	1265;27945	320;27010	7373;22127	1999;24380	763;24644	1711;20200	1277;19716	512;23409	1057;35987	868;26924	1238;38101
[truncated: 2,331 more rows]
[truncated: 146 more columns]

## Sheet: Adjacent
Chromosomal region	MEDAL-001	MEDAL-002	MEDAL-003	MEDAL-004	MEDAL-005	MEDAL-006	MEDAL-007	MEDAL-008	MEDAL-009	MEDAL-010	MEDAL-011	MEDAL-012	MEDAL-013	MEDAL-014	MEDAL-015	MEDAL-016	MEDAL-017	MEDAL-018	MEDAL-019	MEDAL-020	MEDAL-021	MEDAL-022	MEDAL-023	MEDAL-024	MEDAL-025	MEDAL-026	MEDAL-027	MEDAL-028	MEDAL-029	MEDAL-030	MEDAL-031	MEDAL-032	MEDAL-033	MEDAL-034	MEDAL-035	MEDAL-036	MEDAL-037	MEDAL-038	MEDAL-039	MEDAL-040	MEDAL-041	MEDAL-042	MEDAL-043	MEDAL-044	MEDAL-045	MEDAL-046	MEDAL-047	MEDAL-048	MEDAL-049
[truncated: 3,159 more rows]
[truncated: 146 more columns]
