# Supplementary material for: Individualized dynamic methylation-based analysis of cell-free DNA in postoperative monitoring of lung cancer
Source: BMC Med. 2023 Jul 14;21:255. doi: 10.1186/s12916-023-02954-z (PMC10349423; doi:10.1186/s12916-023-02954-z)
Supplement: Supplementary file 7 — Additional file 7: Data S4. Raw methylation scores for blood samples of the MEDAL cohort. [file 12916_2023_2954_MOESM7_ESM.xlsx]

## Sheet: Plasma A
Chromosomal region	MEDAL-001	MEDAL-002	MEDAL-003	MEDAL-004	MEDAL-005	MEDAL-006	MEDAL-007	MEDAL-008	MEDAL-009	MEDAL-010	MEDAL-011	MEDAL-012	MEDAL-013	MEDAL-014	MEDAL-015	MEDAL-016	MEDAL-017	MEDAL-018	MEDAL-019	MEDAL-020	MEDAL-021	MEDAL-022	MEDAL-023	MEDAL-024	MEDAL-025	MEDAL-026	MEDAL-027	MEDAL-028	MEDAL-029	MEDAL-030	MEDAL-031	MEDAL-032	MEDAL-033	MEDAL-034	MEDAL-035	MEDAL-036	MEDAL-037	MEDAL-038	MEDAL-039	MEDAL-040	MEDAL-041	MEDAL-042	MEDAL-043	MEDAL-044	MEDAL-045	MEDAL-046	MEDAL-047	MEDAL-048	MEDAL-049
10:100993782-100993977	30;8146	72;8171	73;9712	19;7277	77;8603	73;7866	151;15208	115;13344	111;16886	95;10740	66;9904	1293;11752	53;9556	86;16077	70;16180	65;10300	99;11250	63;6513	170;15945	132;12682	146;10158	36;8321	80;8743	47;9571	77;9085	63;13823	239;14898	126;9611	31;10999	32;11305	85;9079	52;6502	63;13330	150;9779	54;9986	83;10633	44;9649	23;9283	63;9539	109;7782	597;21657	80;9664	51;8445	21;8102	123;18720	123;10299	20;6370	54;9621	141;11311
10:101089420-101089572	54;3014	11;3201	8;3250	7;2967	22;2814	28;3365	90;6159	68;5677	84;5944	22;3563	12;3797	55;4376	7;3922	64;6021	46;6066	5;2124	25;3802	18;1674	66;5382	61;4297	55;3853	26;4087	37;3753	21;2711	39;3596	54;5298	71;5147	19;1959	8;2502	12;4651	32;3703	18;2338	27;3074	57;3189	48;3716	22;4301	9;3094	9;3658	25;4256	40;2976	80;6344	87;4058	32;3697	7;3289	139;7527	39;4502	13;2926	13;2161	34;2589
10:101090012-101090146	84;6225	107;6359	54;6976	52;5079	84;5843	59;5596	110;10602	99;10466	99;10904	57;5943	60;7416	104;6928	66;6473	60;11387	91;11900	62;4750	90;7146	33;4522	134;10257	56;6572	106;6814	55;6399	64;6689	54;6470	138;8317	44;9062	111;8848	27;4449	58;6148	47;7936	46;7645	38;3642	63;6863	102;6960	34;7063	132;7621	27;5997	22;6566	40;7668	49;5224	205;11637	65;7637	63;8157	31;6508	233;14031	67;6923	45;4508	50;4753	73;5646
10:101280084-101280236	34;4026	25;3306	23;4510	10;3529	18;3335	31;3473	89;6768	35;6425	57;6824	25;4886	10;3958	30;4976	19;3573	68;7703	31;6912	40;4721	37;4380	38;3713	55;6993	56;4680	56;4550	13;3791	23;3594	22;3764	27;4500	15;5672	105;5372	66;4883	27;5828	8;3868	28;4251	21;2947	42;6284	80;4396	33;4096	37;5052	23;3446	19;3391	34;4457	27;3175	213;7846	52;5525	26;4448	25;3917	59;7851	45;4575	27;2937	23;5471	42;4247
10:101280251-101280407	103;6327	70;5944	58;6516	34;5598	81;5081	123;5775	130;10010	169;10023	92;10657	66;7729	40;7081	88;7616	26;5564	164;11060	157;11018	98;7688	67;8283	110;6508	185;10560	168;8484	278;7960	40;5423	78;6315	76;6781	91;6821	94;9652	306;9737	214;7328	86;8489	59;7232	55;7115	58;5657	92;10308	183;8019	59;6380	85;8310	101;6082	95;6124	119;7408	70;5520	446;14168	202;8473	74;7195	56;6429	286;11561	110;8680	79;5042	77;9083	121;7539
10:101283325-101283492	117;6704	86;6154	141;7674	45;5507	96;6119	98;6868	143;10115	127;8482	181;12646	112;7718	67;6646	195;9263	78;7837	133;11061	78;10476	57;6600	98;7552	79;5362	187;12347	226;9228	129;7261	73;6765	101;5752	81;8069	89;6893	193;9968	222;8313	76;5511	86;6599	31;5900	80;7347	105;6618	83;7065	153;8280	86;7909	147;8168	93;6498	89;6986	45;7334	74;5072	484;12880	162;7212	66;6885	71;6922	219;12072	163;8291	88;6159	32;6064	162;7648
10:101287578-101287679	135;1119	79;792	148;1188	66;737	97;851	128;974	173;1703	207;1642	194;1891	138;1225	130;985	149;1164	145;970	167;1793	195;1941	126;1190	85;840	209;1068	208;1327	130;1377	122;895	80;911	49;742	123;1263	161;1161	202;1869	159;1495	186;1265	170;1204	91;909	60;891	123;807	139;1646	96;1146	78;803	178;1381	91;685	95;816	91;1025	95;751	160;1211	168;1475	87;914	102;1454	265;1622	145;1311	99;864	129;1258	146;1283
10:101287707-101287790	89;2890	47;2573	84;3165	9;2529	49;2774	72;3048	80;5178	43;4314	67;5418	26;3483	46;3445	132;3715	42;3132	65;5183	65;5464	56;4086	63;3635	88;3360	83;4865	88;4317	170;3099	42;2932	42;2672	42;3041	71;3471	101;5072	97;4611	80;3881	88;3591	38;3068	40;3311	175;2931	94;4505	55;3579	41;3039	62;4062	51;2965	33;2795	58;4141	49;2757	151;6182	118;3566	34;3003	37;3179	150;4830	70;4074	63;2629	31;3562	75;3408
10:101287805-101288002	307;4857	127;4364	289;5437	145;4634	224;5066	331;5436	454;8510	335;7686	503;10463	195;5727	277;5408	655;7393	123;5395	279;8204	397;9489	235;6468	244;6385	421;5397	472;9041	429;7720	534;6453	208;5059	132;5156	186;5288	314;6391	398;7813	639;8297	650;7745	399;5652	72;4857	203;5697	422;4237	508;9645	366;6061	186;5432	334;7388	132;4686	210;4795	256;7367	169;4356	995;10967	648;7430	187;5263	116;4958	775;10023	319;6779	231;4796	176;7497	365;6719
10:101292432-101292559	20;1572	7;1344	44;1912	18;1561	6;1684	30;1739	59;2787	35;2726	41;3728	34;2464	19;1759	91;2423	27;1790	29;3222	31;3195	12;1621	20;1760	37;1784	53;3344	37;2019	35;2186	9;1903	30;1621	26;1844	25;2050	8;2231	157;2522	12;1757	8;2160	16;1602	26;1864	7;1099	15;2335	48;1949	17;2033	26;2360	5;1271	11;1664	7;2284	30;1238	122;2716	29;2423	9;1574	13;1522	51;3679	25;2116	14;1618	13;2216	41;1759
10:101292972-101293022	24;672	50;687	38;974	13;748	19;665	55;906	82;1459	61;1359	75;1721	26;1095	41;875	133;1271	23;901	30;1397	36;1253	18;817	48;895	51;757	68;1413	35;1071	108;1222	19;815	27;799	35;991	38;1102	33;1219	171;1291	49;840	40;869	20;895	40;1021	28;779	40;1040	93;1059	27;1021	44;1220	16;710	25;810	40;982	30;648	270;1638	81;1161	37;1009	25;935	74;1709	88;1095	45;738	14;775	74;1040
10:101293027-101293243	99;9370	73;9098	114;11212	32;8427	91;8497	89;10228	162;17549	155;15430	88;18512	92;13165	78;11458	605;13750	57;10616	120;16879	102;16481	59;11586	79;11947	95;9478	179;14699	114;13641	195;13163	61;9851	85;9495	102;11337	119;13440	80;16045	211;13643	125;10368	89;10141	63;11842	65;12650	39;9624	76;12018	156;12407	71;11599	94;13269	60;10399	70;10405	108;12193	76;8866	391;21616	172;11683	60;11263	105;11608	186;17608	126;13417	89;8081	41;9740	102;10473
10:101293623-101293817	42;3240	42;2878	51;3674	39;2767	65;3214	54;3014	121;5375	77;5526	118;5698	57;4271	48;3380	171;4400	45;3488	119;5528	118;5459	82;4210	60;3785	52;3221	154;5513	64;4359	133;3836	64;3199	86;3479	46;3707	90;3544	61;5061	102;4590	124;4064	95;3639	47;3431	43;4046	64;3150	56;4577	46;3805	56;3339	81;4045	66;3472	51;3269	48;4142	28;2628	171;7226	77;3595	38;3470	43;3689	157;5569	100;5002	46;2749	57;3879	55;2954
10:101293828-101293964	179;2955	178;2647	225;3394	106;2539	175;2869	248;2799	355;5292	329;4791	373;5531	242;4139	160;3127	370;4078	196;3231	400;5032	359;5031	318;4075	185;3071	149;3232	454;5180	196;3970	286;3445	187;3029	255;3397	177;3315	262;3610	209;5125	419;4317	264;4148	281;3287	122;3313	193;3700	211;3059	227;4790	232;3514	203;3211	270;3813	199;3199	172;2777	224;4076	133;2424	509;5738	281;3624	203;3572	145;3754	502;5207	353;4555	225;2624	202;3623	271;2894
10:101294478-101294563	203;2268	165;2112	219;2882	154;1969	204;2108	210;2533	336;3978	292;3662	350;5040	212;3654	162;2858	339;3316	231;2619	461;4704	309;4175	182;2232	171;2384	176;2012	388;4290	214;2869	190;2564	214;2468	235;2371	289;3010	226;2478	346;4632	365;3993	221;2238	245;2140	173;2850	211;2767	220;1962	224;2971	261;3353	180;2443	258;2896	198;2133	138;2035	235;3492	169;1776	362;4318	241;2920	222;3044	183;2744	454;4316	321;3505	230;2024	193;2173	214;2636
10:101294590-101294817	245;11608	153;9762	276;13414	124;9114	174;9930	223;11117	299;16818	294;17349	296;20425	280;14805	189;12225	362;15121	170;12227	359;19211	312;19589	217;12350	242;12547	203;9878	414;18548	365;13966	310;12717	208;11296	257;10579	307;13245	222;12257	269;18492	428;16985	280;11305	212;12618	174;13569	183;12935	196;9508	214;14805	251;13855	169;11097	299;14931	184;11209	161;10739	270;14716	171;9285	615;21816	347;13692	195;13424	165;13026	428;20005	328;15570	198;9712	170;11162	251;12263
10:101295567-101295751	827;10907	693;10741	1002;12182	456;8603	524;9232	650;10059	1007;16851	1052;15361	979;17524	845;13978	790;12856	1267;15054	769;10994	1319;17861	1267;17449	721;10554	752;13749	540;8357	1578;18633	894;15372	890;12265	741;10402	724;11014	925;12642	1034;12552	1070;18031	918;16644	813;9056	1157;11168	768;12141	730;13099	985;10238	729;12505	696;13398	638;12608	1038;13230	751;11213	720;11402	675;11979	577;9415	1166;22216	731;12065	750;12188	531;11526	1634;18667	975;14350	868;9266	653;10018	736;11120
10:102419048-102419101	112;1659	61;1160	51;1444	49;1226	173;1248	58;1540	154;2184	92;1785	173;2224	70;1579	101;1227	234;1836	108;1689	306;2687	70;1830	101;1152	54;1133	37;770	309;2812	94;1564	85;1561	104;1731	55;1550	80;1477	112;1144	120;2083	134;1912	66;941	59;1303	108;1502	80;1652	128;1437	74;1246	126;1562	122;1876	163;1917	47;1445	77;1544	93;1519	65;1257	166;2434	76;1443	91;1632	172;1300	161;2515	39;1489	67;1209	52;1107	79;1852
10:102419143-102419229	2147;13641	1501;13119	1755;15177	1401;12399	1696;11422	1623;13932	2381;22762	2726;18183	2403;25128	1325;15760	1029;12776	3329;18153	1787;15308	6154;23255	3318;20947	2147;12151	2036;15816	792;9278	2710;25945	1865;16639	1870;16092	1393;14367	2903;12467	1592;14602	1681;13854	2283;22014	2482;18343	1235;10955	1538;13160	1315;15475	1732;16011	1509;13158	2068;14128	2068;16049	1936;15868	1639;19338	987;13967	1557;14743	1787;16137	1178;10920	3124;29701	1737;15379	1618;14216	1058;11832	3529;25023	1318;16497	1098;10500	1043;10711	1487;15172
10:102419240-102419373	75;3266	103;3448	139;3889	101;3200	117;2896	266;3782	245;5815	225;4855	256;6907	173;4217	74;3375	271;4199	134;4125	637;5680	172;5861	186;2652	236;3413	176;2340	215;6253	218;4601	255;4106	174;3934	235;2770	114;3800	114;2998	199;5221	218;5176	137;2687	133;3496	125;3792	117;3228	114;2833	184;3785	231;3975	128;4155	215;5417	53;3128	108;2966	137;3826	93;2388	295;5912	174;4251	200;4250	98;3252	297;6890	134;4060	52;2879	137;2896	202;4616
10:102473436-102473541	11;841	14;767	20;1144	12;838	11;652	18;1019	15;1466	25;1518	42;2143	22;1261	9;1021	28;1219	21;1159	23;2183	22;1632	14;1012	21;982	8;643	23;1668	19;1214	15;1119	4;879	28;880	8;1384	31;1129	25;1859	33;1541	9;939	28;1091	8;1039	15;1117	8;913	25;1100	53;1094	10;955	21;1343	3;876	18;858	12;1142	24;721	22;1297	36;1362	18;1340	12;1226	25;1802	5;1500	11;858	13;1083	21;1198
10:102473563-102473671	253;6799	230;6365	292;8389	196;6455	238;5874	223;6901	470;11467	571;10694	569;14296	333;9876	190;7108	730;10285	311;8863	631;15049	452;12387	313;9664	404;8809	228;6113	531;13020	382;9374	357;8567	171;6387	216;5998	307;8516	258;7941	535;13793	460;11373	369;8828	543;10290	335;8901	360;8929	199;7046	368;11045	389;8503	310;7657	298;9749	194;7150	217;7145	265;9473	313;6117	796;18033	282;7486	243;8130	466;7264	583;13731	278;9992	292;6238	173;8275	261;7387
10:102484079-102484380	385;9344	276;8212	485;10293	170;7522	277;7917	307;9568	721;14758	767;14961	560;16931	288;9167	298;9068	811;10997	366;11447	610;14900	783;14273	258;5453	437;9584	158;4938	761;16801	395;11322	489;10665	344;8425	504;8327	443;9969	386;9615	420;13219	620;12175	290;6144	269;7372	265;9775	331;10624	333;8057	340;8682	545;8792	344;8962	451;10684	213;7761	297;9155	309;10325	252;6836	899;17924	456;10933	340;9518	250;9039	709;16988	311;12065	239;7184	176;5907	403;8129
10:102490410-102490581	173;5688	91;5302	150;6724	141;4970	152;5586	189;5760	212;9011	231;9368	234;10807	156;6215	110;5950	176;6800	139;6209	250;10217	108;10134	107;6213	110;5219	113;4860	233;10490	126;7144	121;5608	101;5606	153;5730	146;6944	260;5864	158;7965	114;7490	153;6230	175;6955	113;5373	84;5548	122;5212	179;9644	140;6211	118;6315	159;7381	106;4496	134;5805	172;6819	75;4565	148;9028	172;6767	131;5551	91;5119	255;10934	76;7067	86;5660	132;7006	97;5873
10:102495190-102495326	161;4749	109;4734	240;5060	90;3486	111;3978	150;4340	288;8236	224;7113	260;7561	192;4991	129;4658	202;5128	174;5293	276;7810	183;7658	139;3711	261;5323	89;2305	302;8480	294;5436	268;5182	79;4057	136;5057	192;4376	180;4711	229;6014	499;7571	109;3227	198;4200	139;4863	186;5607	80;2791	165;4694	229;4482	155;5137	195;5730	72;4384	143;5246	124;5443	141;3216	679;11607	175;5283	144;4041	140;4364	332;9737	145;5273	130;3251	103;3498	148;3824
10:102495329-102495524	272;10100	319;10497	392;9952	258;8814	339;9034	240;8710	567;19065	500;15179	426;16904	332;10437	298;11131	361;11368	339;11672	493;18363	386;16929	205;7897	452;13152	178;6165	658;18639	485;12751	442;12542	230;9207	262;10690	347;9874	403;10680	325;13123	639;14508	150;6471	326;9544	248;9863	316;12477	160;6711	347;10403	529;10319	294;10436	369;13088	159;8807	226;11383	317;12163	263;8573	1282;26977	426;11531	240;9172	286;9363	769;21409	304;11816	155;6977	216;8204	230;9014
10:102497349-102497526	45;5710	10;5001	35;6001	23;4970	64;5012	39;6302	74;9533	49;7522	80;9340	48;6186	35;5579	80;8266	28;6565	32;9879	32;7986	33;6308	52;6522	52;5031	98;11362	60;6628	37;7089	19;6361	8;5721	36;6879	30;5307	40;8452	82;8228	130;5764	32;6299	25;5968	38;6539	56;5976	53;7193	74;6218	26;6377	49;7621	24;6095	42;5782	45;6157	29;5167	114;12366	54;6082	45;5047	52;5053	101;9660	43;6206	23;4879	28;5788	47;6827
10:102497536-102497680	59;4615	30;4112	42;4244	26;3750	68;3898	53;4845	116;7198	56;6038	90;7557	40;4813	61;4320	74;5894	42;5778	49;8434	66;6823	60;4625	98;4886	57;4244	139;8817	194;5843	96;5517	22;4553	46;4417	48;5045	39;5120	47;6321	238;7631	129;4733	36;5134	50;5271	68;4870	32;4380	45;5807	91;5071	67;4848	68;6721	16;4852	43;4142	60;5590	76;3812	324;8439	68;5514	57;4677	20;4392	93;8107	85;5622	39;3815	60;5166	61;5635
10:102504132-102504242	109;3125	65;2808	120;3386	59;2352	87;2590	66;2425	150;4481	180;4389	176;5217	113;3619	91;3163	128;3374	77;2940	82;4865	91;5386	37;2225	115;3223	72;2052	178;5314	124;3655	94;3217	90;2970	56;2553	117;3090	68;3095	117;3939	234;4320	65;2224	70;2417	67;2888	65;3514	79;2427	129;2870	138;3234	101;3159	126;3523	18;2741	68;3007	81;3346	103;2246	502;5961	158;3389	98;3236	59;3379	195;5120	120;3531	75;2507	80;2075	50;2937
10:102504262-102504447	149;15412	100;15573	175;16449	51;12065	142;13469	94;13010	215;22293	211;21496	184;25394	155;16922	122;16853	179;17031	127;15732	145;24896	166;27349	73;12569	140;17135	122;11197	256;25641	252;17438	151;17231	122;15539	100;14753	126;14853	192;17126	134;19169	303;19038	119;14011	118;14721	103;15946	154;18281	87;12042	169;17580	215;15484	105;15671	160;16936	73;14176	91;15556	142;16552	143;11894	594;29878	180;16183	142;16349	166;14276	283;26932	193;16150	126;12176	155;13464	117;14728
10:102508461-102508539	37;1754	59;1303	66;2001	36;1531	72;1303	36;1862	62;2553	69;2217	86;3238	95;2628	70;1926	70;2043	52;2117	170;3469	55;2903	48;1526	41;1443	75;1223	123;2733	96;2251	82;2036	33;1839	63;1890	37;1897	74;1860	72;2786	113;2759	56;1304	52;1546	54;1887	58;2020	28;1172	81;1652	81;2021	62;1851	76;2283	39;1347	47;1593	36;2009	50;1422	131;2835	72;2212	50;2129	37;2201	99;3315	89;2095	41;1228	44;1422	64;1680
10:102508628-102508803	234;7906	180;6984	218;8389	174;6316	197;6682	203;7639	335;12761	437;11386	431;13632	345;9696	188;8241	259;8900	257;8923	340;12800	194;13998	217;7840	239;9430	170;5848	445;12222	323;9255	203;9683	186;7863	305;7818	198;7348	230;9379	393;11768	447;10890	168;7125	285;8615	210;8631	252;9230	157;5347	235;9620	219;8307	172;8164	277;9735	163;6752	191;7707	235;8704	176;6316	487;14704	216;8808	191;8255	137;8499	525;15528	266;8771	168;5127	225;8357	297;7213
10:102586065-102586260	459;12127	758;11982	658;12962	301;10360	504;10839	617;12543	937;19496	988;17403	880;21594	602;13971	469;12065	714;14992	585;13044	1099;19956	758;19501	436;12008	609;12752	658;9806	905;18820	945;15068	767;13331	587;12833	416;10994	533;12170	566;13798	769;17471	848;14477	436;11640	526;11519	423;12525	598;14034	547;10875	592;13350	796;14453	567;12879	621;14965	404;12210	483;13162	487;14258	477;9627	1377;20530	702;12750	410;12797	285;11393	1029;20591	638;15339	390;9623	478;10181	500;11981
10:102893808-102894033	393;8450	286;8129	439;10469	312;7043	350;7370	332;9110	568;13914	724;13047	693;15603	470;11865	359;8901	671;10253	478;9684	407;16275	583;15306	326;8023	346;8513	494;7180	691;15279	492;11434	491;9349	330;8983	300;8236	453;9800	302;9375	511;13105	700;12718	492;8081	541;8837	516;10617	421;10261	329;8047	345;9133	511;10184	436;10018	518;11238	428;9081	319;8433	348;10663	225;6340	913;17189	513;10066	473;9460	325;8700	834;15088	382;11182	300;7172	359;7428	391;9728
10:102894041-102894306	707;33706	392;29971	794;37811	470;27194	532;29326	649;31757	953;51598	1111;43384	863;57674	797;39801	584;35013	1744;39676	601;37578	1134;55904	1291;54762	516;29270	574;39161	373;26811	1410;52333	807;39683	1099;36145	918;34467	584;29868	636;36612	573;38288	994;47328	1050;46720	1005;26449	791;32130	567;36714	955;37608	477;28003	675;36740	755;37226	817;38402	759;40845	491;31928	485;34218	578;37407	432;26250	995;62782	815;36077	777;35536	980;29571	1403;57542	536;38979	545;27796	498;28759	672;34301
10:102894542-102894808	137;10876	132;10194	259;13039	78;10505	163;9723	168;10734	430;18367	265;16651	270;19724	199;14494	147;13066	887;15184	188;13274	328;21110	279;20919	143;11116	177;12562	126;9232	267;18555	277;14573	305;12550	220;11457	188;11533	166;13138	285;12491	369;18118	313;15328	430;10121	190;11896	176;14030	193;13355	138;9519	192;14792	239;13163	164;13268	247;15125	65;11163	119;13049	217;14070	207;10035	372;20786	300;12651	221;13442	170;11847	393;21017	209;14441	166;9317	120;9683	218;12242
10:102894942-102895064	103;6886	34;6924	90;7940	33;7142	55;6228	65;6485	165;10453	91;9166	93;11590	36;7458	55;7552	354;7691	48;7989	105;12005	96;10642	87;6504	104;7900	83;5895	138;11521	61;9378	206;7641	35;7127	57;7184	56;6896	84;7025	61;10110	277;9161	148;5566	87;6581	26;8142	77;8587	45;5524	53;8225	187;7770	66;7390	77;9547	17;7216	46;8273	51;8162	87;5991	452;12421	104;8300	56;6996	55;7379	226;12830	132;8919	90;6550	23;6027	136;7664
10:102895101-102895196	30;1126	5;1022	58;1438	7;1024	12;1105	19;1167	55;1808	31;1436	35;2172	18;1427	14;1271	90;1510	10;1432	19;1823	34;1781	23;1259	23;1358	20;850	78;2129	21;1676	40;1453	16;1329	23;1124	12;1347	13;1132	20;1916	80;1710	31;811	21;966	7;1343	11;1325	14;1225	11;1366	58;1276	20;1411	34;1678	1;1091	13;1355	19;1701	30;1000	169;2117	47;1774	25;1382	2;1167	36;1955	61;1463	24;1057	5;889	37;1305
10:102900043-102900194	266;12031	168;13288	286;12842	303;9981	245;9787	306;10469	605;20535	319;19031	484;20592	238;12740	292;13617	702;14231	209;12001	596;20998	322;21775	222;10575	266;14135	205;9413	467;18854	214;13137	312;13061	168;11026	268;13086	201;10198	232;14392	400;17739	583;18740	346;9775	301;12286	365;15112	249;15389	167;8287	306;13405	334;11601	234;12122	310;15148	141;12355	249;13888	285;12975	223;8676	842;24270	373;12201	219;11731	250;12478	569;23201	264;13233	199;9899	167;10523	223;9942
10:102900187-102900293	185;3699	149;4378	202;4178	212;3084	176;3117	161;3319	395;6491	358;6361	362;6816	197;4143	210;4314	365;4690	182;4063	332;6822	247;6767	169;3111	191;3929	162;3119	319;6227	189;4353	223;3861	145;3274	206;3916	201;3504	159;4513	285;5983	327;5470	177;3125	214;3647	257;4918	179;4757	163;2631	238;4129	278;3714	196;3814	209;4800	155;3897	183;4391	197;4377	156;2683	489;6597	301;3943	160;3960	237;4113	433;7442	215;4227	162;2881	121;3258	127;3267
10:102977464-102977654	276;9092	193;8369	228;10120	158;7308	171;8220	261;9115	380;15675	383;13857	439;17155	285;12406	236;10320	874;12817	312;11298	279;16011	300;15851	218;9159	275;11358	128;6908	400;16092	330;11226	352;10974	214;10249	222;9571	255;11826	318;11258	283;13850	313;13857	295;8465	254;10617	189;10141	221;10008	158;8564	299;11934	346;11164	171;11247	299;13275	98;9378	188;9745	231;11113	150;8223	474;17706	331;11962	243;10777	176;9091	556;17400	236;12411	200;8511	223;9405	294;11538
10:102977692-102977809	60;1988	44;2244	57;2472	54;1699	68;1899	51;2243	94;3697	85;3237	97;3799	71;3030	64;2604	120;2754	63;2647	60;3821	39;3481	54;1898	57;2662	28;1723	111;3686	84;2673	97;2573	64;2410	25;2010	56;2528	118;2476	72;3431	109;3309	41;1638	55;1872	59;2316	62;2576	44;2125	44;2031	73;2642	41;2588	86;2857	20;2382	33;2329	68;2718	27;1816	126;4158	40;2676	75;2584	51;2265	154;3942	53;2561	44;1983	31;1776	59;2585
10:102984494-102984619	552;6474	320;5365	523;6360	390;5242	375;5582	430;6051	610;9246	646;8057	651;10487	585;7650	497;7125	889;7206	534;7316	574;9594	1020;11022	313;5340	530;6288	281;4333	749;10686	567;7282	557;6911	421;6404	416;5538	480;7373	625;7159	743;8888	951;8300	415;4988	460;6058	322;6847	432;6681	383;5413	542;7227	563;7753	557;7050	583;8476	466;6375	351;5913	604;7235	307;4672	926;10446	634;7597	465;7440	681;6815	1008;11262	494;7236	327;5235	325;5193	605;6481
10:102984616-102984731	656;20405	461;18881	662;21153	489;17298	525;18149	498;19207	1011;30975	1155;28244	928;32692	821;24065	654;24143	1725;24281	674;23643	785;31557	566;34950	491;21149	686;23646	657;15333	1076;31648	741;23794	706;23000	505;20393	730;18473	814;21982	766;24873	1040;28939	1142;26169	596;17866	882;20954	736;23844	733;23965	657;17686	738;23836	969;24359	820;22248	972;25956	330;22585	581;21416	778;22489	530;17275	1469;39995	811;22454	793;22547	540;20135	1595;34894	495;24229	601;16517	590;17019	656;20087
10:102984762-102984815	172;1661	130;1459	271;2141	117;1507	105;1143	114;1396	330;2952	278;2505	184;2935	186;2203	209;1885	210;2018	275;2245	312;2740	129;2807	178;1522	179;1453	96;1024	326;3049	255;2112	214;2173	137;1819	201;1666	227;2177	154;2206	225;2493	337;2273	158;1275	216;1930	235;2025	178;1823	112;1573	189;1744	278;1971	172;1750	262;2505	51;1634	171;1692	261;1810	115;1217	290;2467	202;2342	193;1733	134;1921	495;3324	224;2450	140;1288	148;1322	181;1629
10:102986798-102986959	85;4424	90;4433	167;5393	118;3726	137;3608	68;4749	309;7578	148;6070	262;8727	127;5223	126;4840	373;5451	145;5130	211;7133	206;7361	90;2960	113;4249	49;2794	206;6920	190;5372	152;4626	100;4307	182;4482	125;4820	105;4667	178;6507	273;7044	78;2853	113;3484	114;4780	131;5457	90;3366	128;4046	134;3897	133;4477	158;5398	135;3934	82;4107	139;5747	68;3046	336;8544	201;5156	160;4550	68;4298	223;7516	149;5296	112;3847	58;3414	120;3707
10:102986951-102987144	557;9357	463;9488	654;10722	405;8174	519;7894	395;8633	1058;16005	937;14133	869;16880	647;10228	628;10441	1363;11175	507;9668	719;15471	654;16994	341;7490	576;9348	406;7768	942;13686	742;10563	711;10490	399;8340	555;8696	521;9654	672;10699	733;12864	1085;14751	531;6855	715;9073	573;10775	662;11715	455;6994	657;10958	688;9635	550;9647	654;11284	711;8783	410;9643	586;11841	457;6811	1732;18956	766;10183	506;8432	366;8583	1396;16010	591;12284	533;7815	453;9225	539;8478
10:102988089-102988247	470;8418	503;9613	514;10658	255;7945	575;9332	419;8990	711;14865	922;12629	850;15874	622;11383	474;9739	1411;12564	544;10758	1234;14856	1551;15145	442;9321	579;10842	271;7811	1011;14453	647;10469	720;11067	448;9189	505;8972	584;10648	430;10943	774;14320	959;12716	685;9622	732;10666	415;9983	470;11888	374;7546	554;11345	814;11248	618;9742	630;12168	242;8440	425;9807	792;11294	450;8122	1414;19218	864;10596	508;9994	426;9091	1340;16370	584;11312	413;7609	442;9449	470;9195
10:102988246-102988423	373;10973	255;11637	372;12729	204;9734	320;10525	277;10920	538;19270	633;18482	593;20894	422;14875	354;13067	976;14825	345;13656	681;19432	2007;20233	196;9511	325;11963	220;9113	652;17415	455;12662	441;13861	298;11805	361;10760	357;13019	303;13148	495;19239	675;17066	311;9696	393;12255	299;13880	346;14823	224;8222	347;12788	600;14415	270;11399	455;14721	161;10860	216;11417	450;15279	228;10083	703;23630	550;14488	305;13606	250;11830	647;21548	564;15082	268;8813	302;10109	283;10557
10:103043920-103044181	162;4191	93;4108	122;5060	103;3775	103;3759	91;5238	88;4105	259;7046	220;9757	146;5905	129;4762	288;7176	122;5000	227;7746	130;7877	69;4022	215;6167	83;3819	259;9931	167;6500	70;3051	93;4848	130;3839	147;5929	125;6351	134;7255	236;6831	78;3567	125;4857	104;4731	153;6017	109;4862	78;4145	209;5180	164;4537	195;7457	181;4831	116;4633	145;4671	121;4145	370;12941	178;4531	113;4993	75;4449	215;9073	202;5745	88;4234	40;3686	82;4645
10:105036553-105036783	112;16647	118;17096	133;16481	58;14505	122;16046	110;15498	217;27118	239;22381	212;28791	202;18781	84;18390	799;19676	92;19798	150;28419	184;26508	96;16521	157;18868	164;13180	206;26708	259;19882	203;21032	80;19843	154;17202	128;17583	100;19225	167;23996	529;23806	65;15365	117;17978	49;17663	155;18573	76;12745	172;22636	247;17868	157;18361	153;19801	41;16590	70;17823	143;19272	215;14526	739;31870	134;18166	140;18563	103;17725	245;32137	289;18386	63;15329	102;18174	216;18320
10:105314737-105314947	39;3535	21;4300	51;4695	30;4315	74;5253	64;5188	61;6579	46;6087	97;9094	53;5342	29;4535	69;5742	30;5694	78;7542	96;7169	53;4224	51;5024	27;4294	71;6476	56;6025	81;5632	42;4319	62;5010	51;5104	80;6272	55;7019	43;7002	58;4726	48;3128	41;6131	40;4710	26;4372	55;5463	32;4664	55;4688	83;6337	32;4986	43;5043	55;5112	30;4285	68;7357	106;4714	27;5113	29;4790	194;7640	58;5414	48;4999	68;3766	102;5863
10:106399453-106399519	144;4720	133;4950	118;6004	109;4548	144;4836	110;5099	174;8731	284;7426	263;9561	147;6720	212;5546	213;7819	135;5557	122;9305	126;8599	142;5217	210;6988	154;4853	272;9994	270;6620	172;6827	168;5436	164;5261	191;5277	201;6807	273;8789	296;7542	151;4702	163;5419	195;6003	156;7261	129;4704	124;5762	281;6774	206;5225	206;6688	204;6134	129;5513	168;6141	166;4260	469;13233	270;6701	119;5701	95;5504	399;10402	144;6552	98;4351	116;5152	138;4981
10:106399563-106399688	77;2578	152;2567	120;3449	63;2229	97;2532	76;2771	133;4566	162;3915	232;5962	237;4353	119;3147	210;4343	162;3279	107;4794	180;5200	92;2604	82;3004	52;2310	236;5614	160;3792	131;3532	70;2902	155;3077	135;3417	217;3051	148;4710	177;4922	126;2494	94;2887	76;3072	110;3484	71;2555	103;2850	223;4063	167;3033	200;3631	170;2762	91;3025	118;3431	84;1993	269;5892	170;3798	86;3176	191;3317	233;5806	82;3888	85;2205	108;2639	158;2903
10:106400391-106400708	232;9434	173;8817	207;10060	145;8478	192;9264	249;11110	342;20431	322;15723	323;19733	188;14486	194;11474	480;14358	198;12457	607;17768	206;17110	225;8719	165;9949	110;7609	404;18041	300;14086	237;12625	171;11135	241;11320	190;12301	164;10421	292;16516	272;14487	199;8917	204;9814	165;12165	177;11520	192;11091	252;10936	238;11365	281;11216	294;15954	71;9921	146;10800	196;11058	139;7824	530;24594	284;10716	167;10953	147;10191	580;21182	182;14380	162;8557	229;7887	284;10237
10:108924193-108924358	166;4900	106;5637	132;6322	166;4936	173;6050	143;5238	215;9798	342;9946	310;10468	137;6560	158;5792	512;7729	192;5737	270;10669	273;9701	165;4893	165;6059	92;3981	393;10318	295;6401	229;6245	148;5701	191;6340	181;6151	180;5468	244;8812	233;7665	188;3749	224;5565	112;6165	154;6465	126;4282	190;6410	195;6053	188;6112	230;7059	130;5200	107;6353	122;6921	91;5058	426;12919	182;6099	115;5195	128;5133	555;13249	173;6271	140;4248	163;4641	209;4694
10:108924361-108924538	89;2768	80;3175	76;3176	30;2291	52;3744	104;3118	93;4642	188;5753	156;4823	63;3558	48;3021	227;4040	65;3133	143;6426	64;4240	34;2007	66;2410	23;1906	207;4732	59;2809	53;2727	70;3127	93;3447	67;2720	52;2677	120;4333	73;4188	109;1651	35;2235	43;3060	64;3146	53;2051	153;3323	48;2926	76;2912	71;3484	37;2311	45;3184	44;3162	38;2812	92;6095	133;3407	42;2501	55;2835	337;6065	95;3044	56;2577	84;1829	138;2452
10:109674686-109674805	117;2565	103;2821	62;2593	62;1958	71;1885	62;2485	64;3994	195;4075	131;4838	62;3281	81;2554	208;3295	71;3137	244;5519	151;4294	66;1700	64;2241	50;1409	190;3988	131;2799	147;3055	73;2798	85;2702	77;2686	126;2205	128;3214	94;3919	53;1542	86;2460	64;2809	50;3070	51;1972	125;2426	57;2362	110;3026	90;2941	120;2095	68;2596	101;3126	39;1984	100;4311	180;3195	82;3116	57;2490	330;5854	67;2659	74;2324	56;1463	111;2498
10:109674802-109674992	230;8523	164;8515	189;8535	112;7248	161;8223	162;7234	193;14089	481;14715	246;15788	117;8589	156;9095	433;9679	245;9482	580;16348	243;15631	135;7043	241;10241	93;6131	419;13239	358;8820	391;10954	182;8836	191;7783	156;8770	274;9114	267;11462	255;11832	216;7213	191;8580	184;10516	184;11260	117;6613	221;9796	166;8947	201;9350	245;10448	193;8249	134;10046	285;10007	116;7979	242;18932	332;9326	170;8769	158;8589	552;18954	147;9546	124;7677	182;6782	370;8423
10:112403275-112403374	62;2050	39;2149	75;2676	26;1997	44;2129	45;2108	81;3394	130;3427	84;4027	47;2667	38;2402	64;2677	81;2574	72;3692	34;3805	44;2608	61;2476	76;2370	89;4086	65;3160	94;2700	51;2462	55;2296	52;2429	35;2636	64;3286	105;3475	60;2427	34;1867	51;2429	67;2588	46;2178	67;3217	73;2589	18;2448	35;2942	34;2067	60;2060	59;3099	54;1696	55;3560	51;2503	69;2825	40;2362	116;4179	76;2903	22;2094	66;2733	34;2535
10:112403367-112403621	73;6395	42;6163	80;7520	61;6110	31;5808	60;6010	101;10571	122;10681	97;11942	80;8326	58;7606	114;8755	74;7512	77;11163	79;11724	70;8738	95;8068	72;7463	114;12340	114;9075	97;8019	57;7227	63;6568	58;7344	42;8232	111;10564	82;9889	86;8255	54;7542	73;7306	73;7819	66;6218	95;10176	98;7923	44;7267	62;8749	40;6680	70;6577	65;9498	66;5291	104;12776	78;7542	68;8348	49;6988	205;12991	100;8778	34;6293	135;9303	29;7589
10:112432071-112432344	23;12469	34;13523	22;14130	11;11154	26;11904	38;12759	32;20611	25;20023	49;23374	46;14301	23;13734	199;14306	48;14871	53;24169	27;21518	17;11270	33;14799	27;11763	49;23203	52;18709	28;15623	19;14646	23;12523	55;13310	22;13589	57;18079	48;17362	18;10773	29;14075	31;13440	29;13974	26;9845	31;15981	47;16781	37;14956	56;16601	18;12344	13;12585	33;16525	32;11031	42;21221	68;19751	42;15364	26;14311	41;25409	44;16333	24;13132	29;12805	46;22349
10:112432244-112432511	16;9750	25;11075	31;13254	21;9797	21;9902	27;10968	44;17722	29;17052	48;20456	31;12433	13;11961	306;11812	43;12508	65;20370	47;18448	20;12461	36;12530	30;11164	62;19528	56;16802	33;13769	20;12075	27;11103	48;12210	20;11557	36;15943	46;15977	19;11208	49;14634	23;12347	42;12890	23;8511	38;15949	52;14118	40;11996	42;14627	21;10237	30;10656	31;15102	34;9185	60;18076	66;15811	52;13027	40;13495	44;22043	33;15323	26;10155	32;13327	32;17423
10:118030822-118030965	160;7574	110;5961	111;7186	96;6500	126;6287	174;6503	202;11974	288;10617	267;11387	166;7511	131;7630	464;7238	136;8141	217;12535	159;12023	70;5392	146;6927	112;4502	264;13174	179;7530	281;8895	115;6803	200;7264	120;7632	151;7484	187;10125	168;8091	156;4592	171;5666	134;7223	145;8777	111;5217	75;5855	153;7096	152;7881	212;7717	88;6067	149;7622	208;7799	139;6426	150;11087	324;8687	103;6810	83;7693	584;16175	190;8468	100;6723	123;5413	131;6235
10:118030965-118031125	267;9813	126;8485	209;8852	337;8084	119;8972	165;7976	253;15788	415;14804	374;15268	186;10197	186;10433	656;10223	240;10389	327;17814	337;16657	186;8189	216;9828	201;7045	368;15902	297;9829	328;12106	188;9585	225;9359	176;9594	320;10742	221;13385	241;11010	182;6676	207;8982	196;10621	286;12689	125;6379	249;9838	220;9480	184;9780	294;10827	311;8670	223;11429	229;10496	187;8255	231;15071	483;11409	163;9229	149;10285	740;19723	178;9668	202;8806	167;7553	242;7705
10:118031477-118031553	55;2129	33;2391	15;2310	18;1838	38;2787	20;2304	32;4230	44;3949	55;4228	28;2948	25;2573	105;2685	25;2289	75;5079	33;3559	41;2423	20;1806	38;1890	35;3530	68;2504	46;3143	20;2748	70;2971	16;2225	16;2468	54;3516	24;3481	28;1585	27;2267	31;2762	48;2429	37;1574	76;3467	21;2417	44;2691	39;2984	21;2211	20;2547	28;2201	26;2069	28;3857	57;2319	32;2811	11;2451	38;4202	15;2223	24;2194	41;2391	35;2097
10:118031545-118031835	191;13464	79;13322	71;14443	36;12226	121;15006	55;13490	144;25138	151;23427	152;24894	95;17287	52;14691	735;18925	82;15011	203;27742	151;23348	100;15408	96;15083	39;12262	189;23320	174;16090	203;18306	76;15589	123;15645	72;13683	100;16593	133;20673	78;18595	98;12950	79;16690	64;17645	108;16803	58;10314	143;20638	139;15995	123;15390	93;17594	60;14961	55;14764	105;15365	95;11402	125;27218	240;14340	70;15666	115;16279	334;27116	76;15638	45;12243	71;14958	107;13272
10:118031859-118032256	188;16069	167;14566	148;18498	90;13753	146;15230	235;16048	179;26291	341;24544	343;30759	192;22583	135;17676	1057;22627	194;21419	375;31480	254;27402	127;18062	158;18297	67;12950	403;29695	193;20785	197;21192	170;17263	208;15231	204;21157	214;18053	279;25519	266;25106	177;18090	203;19411	178;18577	160;18356	114;13809	197;22561	253;20147	218;18790	202;22785	198;15315	97;18594	183;18779	123;13821	133;27679	371;19602	126;18649	209;17167	445;31278	205;21013	111;13268	143;17299	243;16158
10:118032156-118032344	75;9754	70;10421	100;12230	90;9438	157;10171	136;10848	143;18023	192;15370	192;19386	167;14235	79;11406	769;15450	122;14913	270;19600	157;17195	134;10343	149;13888	77;8183	317;20571	169;14205	153;13640	171;11396	144;9945	212;14992	247;12484	169;17908	207;16963	88;8642	165;11027	188;12829	150;13785	78;9490	124;12361	208;12332	198;13491	136;16136	125;10365	92;13440	182;13143	141;9743	159;19382	332;12940	105;11522	124;10442	449;21849	141;13549	105;8412	50;8943	158;9819
10:118032350-118032503	173;12720	115;12327	152;15065	104;10564	159;10451	136;13335	182;22101	332;17918	294;23122	143;16166	99;12574	632;17185	217;16485	388;22869	195;20070	116;12102	139;15699	69;8884	254;24434	157;14867	248;15304	200;15095	175;13047	195;16963	205;15344	234;21116	171;19609	85;9574	121;12623	215;14267	167;16431	95;10314	168;13543	194;12925	243;14995	154;17827	112;12077	73;14890	196;16116	84;11565	170;24265	370;14672	155;15019	131;13766	680;24020	202;15051	83;11273	113;10691	187;12267
10:118032453-118032655	117;9299	73;7581	110;10221	69;7669	104;8026	113;10287	112;16101	181;12666	236;19173	117;11790	102;10069	407;11784	128;11438	140;16762	169;14642	103;9010	98;10012	63;7634	242;18190	139;10725	148;11977	111;10298	83;9546	165;12277	97;9660	197;15093	137;13382	95;8672	124;10973	110;9502	190;10978	66;8307	112;10685	108;10077	134;11585	143;13361	75;8926	60;9486	142;9822	66;7144	98;16046	278;12430	131;11719	84;10146	359;16787	105;11012	85;8516	121;9047	138;8378
10:118032754-118033143	357;26570	168;27366	354;32401	165;22901	243;23743	296;25138	326;43650	446;39802	390;45166	252;32602	193;28455	2090;32431	315;29738	521;46229	424;48976	225;25585	262;33315	201;18250	789;49797	418;35264	313;31814	246;26910	320;26616	234;29376	326;30901	473;42782	320;36750	170;24761	193;26253	187;31531	202;32391	269;24241	256;29008	229;29438	259;28606	283;33315	147;27951	194;27863	305;33488	190;21267	319;48415	594;31127	266;28867	289;29195	830;53186	305;33395	187;23153	295;24259	488;26959
10:118892256-118892464	79;4045	80;3807	104;4847	47;3397	92;4012	78;3866	170;6805	138;6168	163;8109	130;6020	86;4536	246;5769	106;4877	111;8012	115;7319	99;4799	135;5047	73;3787	156;7284	136;5722	201;5285	110;4349	117;4410	114;5349	62;4536	172;7290	219;6814	120;4474	158;4945	83;4959	87;4805	95;4152	153;5297	136;5223	83;4859	143;6038	41;4771	64;4412	78;4859	51;3433	240;8164	111;4699	119;5111	105;4933	236;7892	90;5794	90;4006	82;4949	101;4792
10:118892465-118892644	528;13639	373;12585	572;14418	322;11886	472;12459	497;12479	990;22377	983;18514	826;24683	759;18250	478;14673	1470;18016	472;14920	1211;24534	1275;24238	437;15646	644;16057	532;12580	854;23870	926;18720	738;15968	396;12954	687;13363	573;15856	555;16069	808;21215	1024;21217	804;15218	882;17302	468;15476	486;15403	426;13338	656;19743	807;16356	545;15001	597;18083	329;13886	357;14247	587;17328	464;11920	1364;27082	864;16708	595;16151	822;15735	1110;25118	556;19173	471;11936	502;16545	537;14748
10:118892966-118893053	8;565	4;441	8;558	4;440	7;479	14;544	20;931	5;789	30;1320	13;839	12;588	38;847	27;792	9;1084	15;1214	13;665	10;443	8;491	20;1034	5;701	21;659	8;489	6;558	13;747	37;590	19;911	43;1264	9;637	15;622	6;567	7;565	11;435	20;826	14;718	18;665	21;866	23;358	6;508	8;815	10;436	32;982	24;894	14;709	25;979	16;1183	20;664	6;524	3;711	1;769
10:118893089-118893284	340;7097	239;6609	315;7232	196;5863	326;6328	217;6311	555;11351	501;10473	492;12222	344;8074	326;7130	665;8979	375;7814	1252;11322	323;12858	296;9744	406;8557	281;7936	569;12030	452;8241	375;8451	249;6811	221;6552	389;7150	250;8770	538;10931	534;9981	713;9424	635;10379	406;8376	255;8209	208;6269	615;11064	477;8583	335;7231	385;8974	337;7397	336;6918	317;8984	294;5743	720;15299	462;7572	339;6888	242;7518	725;13423	284;8723	340;5700	360;9115	316;6977
10:118897728-118897878	844;19132	726;18986	1199;21599	1103;17226	978;18758	782;16192	1641;33589	1807;28896	1426;32107	1020;20164	1003;20986	2009;22879	928;20642	1603;34114	1087;31614	787;19462	1033;22675	732;13301	1965;33352	1371;22447	1127;20043	813;20049	1037;17695	1039;20393	1196;20881	1434;27288	1691;27186	1107;16410	1445;21736	886;20702	1007;23894	733;15079	1237;25612	1538;19973	967;20345	1258;24825	599;17939	931;21847	932;21303	758;14247	2367;38819	1144;22087	1194;21221	573;20651	2231;36169	1046;21587	752;13551	906;19796	653;15220
10:118897888-118897998	271;3961	262;4351	457;4397	268;3300	314;3855	345;3968	507;6509	579;6458	509;6895	468;4858	379;4881	588;5339	382;4713	760;7921	367;7259	374;4215	407;4997	212;2859	596;7052	476;5118	471;4587	413;4674	328;4079	400;4778	285;4544	594;6853	701;7102	398;3550	587;4694	434;4894	392;4935	274;3654	394;5186	414;4554	329;4457	557;5988	254;4041	326;4448	386;5160	289;3228	657;7548	529;5311	404;4837	273;5114	684;7582	474;5039	233;3010	302;3653	285;3931
10:119294886-119295082	228;11172	114;10732	142;11234	78;9863	120;10566	153;10634	301;18746	291;17095	232;19290	86;12080	124;12628	541;13369	129;12248	451;19252	135;20436	67;8990	159;11593	116;8520	302;19475	266;14330	143;11605	160;12278	218;11046	180;11705	126;12049	192;15651	249;16179	87;8888	203;10954	96;14270	149;13352	81;8471	158;11884	166;11940	166;12599	167;14726	119;10100	126;13322	121;12462	127;10326	356;22075	212;11828	138;12795	121;11423	480;21590	156;14028	115;8781	126;8468	72;10092
10:119295090-119295200	17;1762	11;1736	17;2217	19;1775	20;1891	8;1937	15;3035	29;2840	21;3703	2;2309	7;1958	43;2323	16;2441	51;3606	22;3491	7;1693	6;2035	8;1714	35;3277	19;2757	17;2304	13;2050	18;1758	13;2207	3;2059	24;2830	50;2685	7;1500	20;2033	6;2149	21;2283	10;1406	15;1873	17;2169	19;2118	6;2773	6;1600	20;2060	10;2396	9;1294	32;3408	14;2190	5;2157	5;2149	40;3683	9;2716	13;1418	6;1463	10;1938
10:119297347-119297637	468;18315	486;18184	622;20831	692;17819	512;17957	480;19096	1049;34254	896;28128	968;34892	702;22395	563;21467	1880;25373	657;22961	984;34082	1318;35176	495;18532	598;23803	722;17599	1127;32848	926;24930	628;22048	777;21670	747;20114	649;20785	740;22161	737;28790	899;28413	528;19157	839;19969	474;23502	649;24460	549;16700	879;26101	664;21130	509;20456	790;26671	1023;20438	640;21089	684;23373	469;17017	1150;37413	788;23454	555;22373	377;20009	1489;37075	1079;25284	404;15588	510;19330	615;21300
10:119297639-119297653	47;401	41;388	55;521	32;346	27;347	33;456	83;649	59;580	58;662	48;488	38;461	59;474	48;462	50;681	43;743	26;413	54;486	11;311	89;703	50;498	38;436	60;487	52;440	45;449	21;424	88;663	50;619	33;396	56;461	33;515	42;541	27;345	21;493	50;454	39;428	43;522	30;482	35;455	41;562	32;397	73;684	59;559	44;513	18;444	75;782	144;522	34;313	41;378	51;461
10:119301596-119301834	392;8678	513;9657	563;10651	354;7943	363;7529	404;9239	655;14732	886;14329	734;17351	540;10824	430;10237	968;11275	411;11102	588;16492	475;14152	206;4998	439;11257	206;5341	828;18394	596;11664	500;10173	395;9481	629;9461	421;10041	420;9198	681;14881	671;12516	208;4738	314;6162	314;10552	438;10028	375;7976	277;6215	552;9577	464;10107	638;13369	233;9215	337;9648	401;10449	301;6893	1066;20956	586;11075	417;10371	484;10647	998;17135	346;10723	365;8348	171;4591	422;9160
10:119301928-119302068	411;14347	357;13172	680;16437	333;11888	587;14174	502;14404	912;24411	979;21966	854;27006	603;16251	466;14768	1405;18224	433;16589	580;24154	847;24387	524;14948	621;17988	372;9079	1040;26819	783;18769	768;17691	375;14806	692;13488	548;16966	531;15483	741;19433	1087;18883	333;13726	650;16382	365;16434	655;17381	532;13400	670;19378	870;15043	527;15522	554;20070	335;15051	419;15345	466;16378	413;11391	1958;29945	668;16914	471;14881	917;13704	1246;27557	619;16874	503;12855	542;16105	483;12526
10:119302068-119302228	92;4981	94;4511	130;5456	38;3810	81;4588	77;5090	158;7947	104;6858	94;8752	141;5829	73;5036	254;5996	133;5662	125;8738	69;8594	89;4881	100;5901	63;3223	116;8450	132;6091	145;5470	57;5037	163;4571	98;5843	91;5448	114;6758	208;6439	84;4415	47;4740	92;5943	106;5866	71;4516	97;6220	144;5152	111;4968	125;6620	52;5064	53;4908	136;5963	75;3972	330;10056	114;5633	99;5203	123;5001	172;8430	116;6005	84;4159	68;5140	96;4384
10:119303058-119303131	23;856	6;1094	6;1248	10;935	33;933	23;890	64;1649	27;1417	67;1718	22;1126	8;901	82;1515	39;1412	19;1872	22;1681	18;737	12;946	20;822	45;2118	29;1161	29;1227	14;1228	13;888	28;1308	25;1166	29;1665	53;1777	1;852	26;888	11;1034	22;1180	23;975	14;915	26;977	29;1316	22;1411	24;914	16;1038	14;1053	5;815	63;2247	33;1321	13;1176	14;1209	63;2280	31;1312	23;857	11;867	7;1048
10:119303149-119303379	713;21501	486;25952	662;25624	440;22745	674;23078	459;22159	1158;39803	1244;33888	1012;41238	714;27663	616;28432	2046;28547	620;30087	1406;42893	1015;41969	758;23109	725;30469	754;20293	1634;42192	791;28624	1078;29944	471;26607	657;22994	713;28207	888;28104	835;35720	1099;36774	387;19938	672;21911	509;29958	639;31578	639;21144	504;27737	819;25313	719;27704	866;30468	846;26967	857;29962	533;25879	542;21797	1269;45381	1198;27184	656;27642	415;25865	1729;44909	871;28490	505;21449	406;21370	686;24636
10:119304374-119304569	440;14017	430;14837	416;15513	472;12902	473;13418	516;15149	760;25402	645;21401	849;26429	621;17934	446;16622	1133;20164	570;17059	708;26988	1755;26039	480;15745	568;18378	329;14736	837;25309	711;19737	607;18292	360;15457	714;15441	567;16040	423;19078	825;25068	732;23499	497;13555	704;15021	542;17930	512;18324	382;13205	533;16587	679;18330	500;15417	569;17791	234;15316	517;15079	616;17220	365;12399	937;33380	549;15792	423;14931	696;17168	1123;26955	440;19735	388;12287	394;14438	428;16525
10:119304578-119304742	115;5450	73;5869	115;6156	77;4689	136;5384	91;5616	182;9667	137;8415	224;11033	153;6823	112;6581	236;7833	114;6230	221;9698	141;10541	103;5211	102;6255	75;5154	215;9569	244;7470	191;6878	115;5537	94;5813	181;6263	114;7748	182;9484	181;9319	89;5015	155;5239	78;6241	94;6519	102;5204	142;6558	125;6923	112;6217	112;6903	58;5255	109;5337	144;6161	82;4319	212;11357	177;6751	102;6343	61;7071	313;11027	145;7425	118;5624	91;5452	99;6700
10:124907378-124907415	34;1132	9;808	26;1149	27;1056	20;930	48;1146	52;1859	57;1836	53;2001	43;1808	37;1455	53;1396	39;1614	35;1949	35;2066	14;930	15;753	14;639	52;1614	44;1409	35;1103	33;1196	17;1454	42;1471	50;1193	57;1817	72;1623	38;802	29;1074	42;1244	32;1171	7;768	38;866	46;1203	33;1390	42;1422	20;738	41;1063	64;1545	22;719	33;1276	64;1466	35;1390	56;1371	80;2157	110;1417	32;874	28;881	46;1172
10:124907452-124907714	280;25275	243;24551	252;23184	135;20749	268;21984	285;21261	447;43648	482;38061	364;41500	420;31789	255;30213	415;26293	279;28341	563;45292	589;45034	176;21225	293;27462	187;18267	410;39189	442;29462	344;29855	197;25265	286;24691	236;25618	298;29275	391;36366	602;32855	183;18565	323;23114	222;26146	330;31297	178;17033	267;26605	333;25645	290;27368	297;30247	152;23445	168;26972	271;26403	259;18840	933;46480	349;24249	284;25740	176;25562	564;49307	267;26449	218;18233	162;19905	268;22620
10:124910886-124911139	124;9294	59;8892	146;11847	161;8439	133;8037	173;9227	225;16647	316;15031	307;18540	194;12310	119;10351	412;13494	136;11109	297;18613	193;17440	127;10793	157;10836	150;8761	358;17774	224;12193	323;12608	131;10144	162;10289	157;11204	152;11112	172;14809	463;14284	184;11352	121;14223	91;10583	119;11034	198;8965	286;13520	221;11849	63;10693	165;13447	69;9745	74;9809	94;12048	114;8311	686;19841	180;12451	104;10647	99;11035	374;19142	136;13257	89;8000	123;11631	197;11051
10:128076151-128076239	27;1453	28;1404	35;2089	17;1280	34;1530	24;1346	43;2803	48;2646	78;3014	31;2178	33;1782	44;2268	28;1764	59;2851	41;2753	28;2073	28;1618	35;1506	112;2957	44;2161	41;1939	46;1504	27;1525	32;1798	33;1765	56;2427	30;2121	25;1716	51;2234	24;1696	19;1945	23;1241	46;2458	53;1836	35;1685	47;2208	36;1518	23;1583	52;2074	25;1221	66;2934	51;2195	56;1878	51;1931	120;3407	79;2488	19;1451	36;1922	32;1844
10:128076255-128076478	197;5953	85;7012	186;8165	85;5907	123;6293	129;6206	277;12891	222;10750	307;12918	277;8846	160;7936	214;9428	148;7711	457;12790	189;12209	199;8234	218;7727	116;5851	263;11982	162;8601	198;8310	107;7056	126;7071	185;7811	199;7694	203;10837	255;9503	209;7363	244;8788	148;8197	238;8581	168;5912	203;10526	174;7859	151;7735	232;8813	84;6535	160;7719	277;8859	130;5529	356;14906	255;7839	157;8124	100;7658	524;13500	136;9082	167;5828	181;7826	166;7254
10:128076738-128077023	425;25586	154;29261	293;32130	94;27116	343;24914	197;26459	470;44217	347;36532	483;51973	262;36122	132;35634	269;35270	219;38632	386;48665	486;46756	205;26057	224;37327	295;28287	504;52337	340;39509	385;34379	291;33497	432;29056	189;36944	291;33411	257;44962	656;43499	181;24180	238;27926	135;32229	269;32116	101;27000	241;31072	301;34234	223;33793	345;37249	214;30132	232;29626	210;28383	130;22353	591;53726	600;33470	213;33223	148;29695	938;53371	397;33680	202;27882	170;22764	539;35290
10:130085034-130085317	228;16089	82;14292	121;12002	79;13276	147;11570	163;13295	411;24395	338;22026	372;25782	96;11334	72;14326	889;14196	108;15623	438;26641	269;23955	120;12971	158;15566	138;11024	215;20339	334;13333	222;16849	156;14886	189;15655	109;10716	149;14051	144;16604	210;14698	168;10939	316;15641	106;15078	264;16262	48;7536	82;17285	186;14408	206;14392	229;16356	104;14550	155;15170	163;12803	150;11765	487;30273	204;15240	102;13309	98;15556	382;32556	183;13222	96;12172	97;12880	217;11597
10:130339580-130339782	125;7842	90;6877	129;9663	239;6628	102;6451	118;6999	203;12886	205;11265	277;15291	181;9458	128;7616	194;10351	129;7675	160;13864	197;14495	127;9731	127;9290	108;8532	198;14341	143;10723	192;10017	89;7020	145;7289	165;8725	121;9428	167;11035	232;11325	106;9988	252;10928	94;7960	145;7892	158;7608	158;12573	219;9185	135;7760	174;10692	63;7538	92;8087	133;9686	84;5438	237;14296	182;10648	167;8371	81;7925	275;15301	124;10103	129;6459	137;11347	143;8985
10:130339838-130339900	25;446	25;389	60;803	20;336	32;387	33;458	63;594	35;701	64;1133	34;665	38;466	30;509	24;571	74;894	33;785	34;522	22;256	22;488	64;712	48;742	38;505	31;485	38;444	55;673	18;367	58;751	59;804	23;535	37;392	23;528	30;469	21;407	31;566	13;454	20;571	31;710	7;351	26;391	35;683	12;305	32;421	25;644	47;717	34;596	65;788	23;690	30;466	28;554	28;641
10:131767858-131767908	36;326	37;272	30;485	38;359	31;277	64;425	86;636	76;639	69;757	90;609	44;423	85;514	40;476	45;807	127;526	25;305	41;309	28;295	45;590	85;561	65;437	53;372	31;352	77;521	26;423	67;693	103;661	58;328	81;430	38;442	53;391	39;331	44;377	47;394	70;501	37;451	17;308	30;305	46;482	37;357	92;469	47;541	30;509	39;487	84;730	26;536	40;326	28;348	39;557
10:131767921-131768241	1271;29808	1137;31102	1549;36179	930;27191	1391;26707	1176;30935	2074;50538	2435;44016	2285;56872	2022;38104	1801;34312	3067;41416	1734;34902	2680;57757	1959;58251	1138;33129	1390;38288	1734;27978	2640;53089	2565;38107	1942;38795	1282;30411	1172;30526	1835;36040	1484;37720	2817;51068	2526;53847	1623;31192	2346;34906	1507;34252	1768;37828	1329;29121	2062;41423	1840;35590	1781;35686	1957;42110	990;32694	1421;34556	1623;37587	1021;24303	2768;63547	2302;36279	1761;36919	1480;33584	3183;60221	1402;41605	1394;26542	1532;34693	1677;32983
10:131768791-131768859	14;1718	4;1654	5;1939	5;1642	13;1583	15;1731	25;2682	8;2775	32;3135	15;2520	17;2013	102;2320	13;2030	17;3327	9;3036	13;1921	13;1755	32;1543	29;2941	14;2404	26;2104	10;1773	13;1531	12;2160	9;1684	27;3087	45;3052	8;1792	9;1600	19;2068	14;1781	15;1821	15;2231	24;2137	8;1745	14;2397	15;1768	17;1843	18;2426	12;1374	45;2924	26;2221	14;2076	3;1921	31;3309	21;2630	14;1540	7;2039	15;1554
10:131768890-131769021	175;10835	128;10357	169;12204	97;9875	195;9858	172;11124	259;18602	320;15076	257;19175	216;13170	182;11468	949;13816	202;12513	373;17493	165;17418	196;11401	176;13646	169;9396	367;20270	255;14619	286;12783	141;11046	190;9992	182;11757	133;11133	285;16345	414;15735	133;9611	148;11316	121;11242	189;12458	142;10717	171;11897	378;14220	184;11187	204;16401	128;9958	180;12410	181;12715	106;8965	628;23996	387;12437	201;10761	92;10398	476;20111	185;14143	139;9596	108;11118	251;11268
10:133999950-134000274	451;13197	368;14071	410;14895	322;12733	411;13061	296;12185	654;23799	310;9725	668;24999	304;14625	326;16950	847;16081	361;15226	490;25974	594;24282	275;12525	354;11900	244;9520	697;18911	289;14298	586;14831	468;15234	528;14302	283;14310	559;16723	398;20225	670;18241	358;10157	403;14147	281;16193	561;16573	243;8831	627;17588	508;14796	545;15310	361;14165	214;10173	308;16485	356;15148	230;11648	1142;24586	547;13646	376;16879	263;14609	996;26361	608;16040	226;11486	252;11821	488;13144
10:134598760-134598867	274;1965	255;1901	446;2550	175;1581	249;1799	209;1637	546;3881	554;3909	418;3464	333;2714	353;2478	412;2423	291;2282	480;3587	696;3820	498;2391	259;1421	245;1736	441;3030	298;2216	339;2335	256;2068	294;2017	369;2445	399;2091	652;3331	505;3417	319;1886	457;2862	310;2820	267;2117	225;1380	318;2231	320;2033	374;2286	357;2840	201;1548	266;1825	369;2647	242;1671	585;3011	473;2893	368;2820	349;2236	494;3440	280;2676	185;1513	294;2125	244;1924
10:134598872-134599101	219;7620	215;6911	199;7903	136;6029	297;6502	196;6282	424;12654	461;11890	359;11615	243;8752	201;8117	492;8094	245;7245	516;11777	260;11403	545;7072	241;5669	189;4904	369;10529	308;7389	282;8005	264;7230	309;7958	257;7004	204;7122	433;9852	376;9231	280;6461	287;8421	182;9240	245;8006	174;4002	273;8137	308;6161	286;7354	309;8640	224;5177	240;6989	246;7717	263;5892	689;13230	336;7750	363;8022	187;7149	452;13001	148;7318	181;5736	242;7854	220;5617
10:134599667-134599866	111;5458	71;5077	122;5531	52;4667	122;5292	163;6076	181;9731	276;8471	183;9744	106;7036	75;5581	328;6883	98;6629	305;10180	101;9175	116;4626	130;4530	102;4036	181;8480	231;6805	279;5791	77;5555	177;6071	118;5883	81;5994	172;8305	264;8884	162;5572	132;6525	69;6461	191;6350	100;4783	158;6421	155;5757	78;5643	145;7321	152;4638	66;5355	138;6896	66;3804	247;9532	143;6540	106;6342	71;6589	233;9322	154;7370	94;4414	119;4785	133;4955
10:134599905-134600004	221;3244	280;3158	323;3327	162;2495	234;2559	205;3035	498;5726	796;5396	473;6059	253;4462	278;3441	537;3943	200;3864	464;5516	1137;4933	248;2456	285;2616	174;2232	474;5992	507;4457	349;3739	341;3490	408;2965	232;3989	454;3636	597;4633	588;6335	221;2833	168;3346	359;3403	477;3497	270;3192	332;3251	221;3333	220;3444	338;3899	101;2511	280;3093	403;3802	270;2312	735;5670	506;4190	376;3583	354;4023	664;6125	466;4217	195;2403	329;2443	379;3126
10:134599923-134600111	997;10750	1252;11446	1071;10093	667;8193	890;8765	858;8902	1516;18839	1890;17026	1613;19138	870;11873	1082;11530	1784;12552	787;12292	3255;18806	3236;16852	867;7359	1235;9905	741;6650	1809;18479	1536;14287	1242;13429	921;11075	1214;9084	863;11847	1319;11175	2034;14586	1786;18537	581;7331	726;9643	1048;11145	1378;12208	710;8447	1025;10377	871;10097	987;10567	1305;12857	331;8180	1035;11173	1170;11392	908;8225	3206;23747	1314;12214	1075;11733	832;11870	2147;19401	1011;11807	673;8173	801;7161	752;9258
10:134600116-134600264	441;4771	414;5165	558;4445	409;3297	477;4050	344;3950	796;7670	1108;7300	766;7894	548;4997	518;4966	946;6408	419;5956	1079;8823	941;7372	359;3005	577;4174	256;2302	894;7419	747;5585	537;5959	578;5123	565;4738	270;5085	525;4932	724;7034	853;7045	277;2819	352;3939	345;4934	743;5076	298;2977	499;3579	486;4321	484;4483	514;5758	253;3426	504;4766	941;5412	414;4331	1591;11337	544;5460	599;5286	491;4953	1001;7784	628;4929	469;4428	399;2899	466;3518
10:134901160-134901285	385;9864	642;9064	499;10510	1043;7642	636;8634	325;8713	675;15321	646;12593	824;15557	691;11246	490;10310	606;10026	465;11439	723;16062	455;16203	465;9882	778;11135	261;7444	819;15008	614;11494	724;10862	542;10209	672;9392	809;11003	780;9975	808;13951	883;11942	515;9630	697;11757	459;10632	661;11848	397;8379	706;12250	620;10898	539;10600	553;11925	374;9620	689;10458	617;10248	495;7892	967;18414	616;10312	489;9341	419;9025	760;14870	1044;11116	495;7778	453;9508	351;8971
10:134901289-134901471	66;8174	57;7761	88;9109	44;6941	67;8149	80;8124	128;15097	124;12285	81;16095	81;9570	53;10094	103;9946	83;11688	115;15399	116;13640	34;7866	75;8579	47;6423	105;13309	68;10106	74;10731	79;10088	71;8915	75;9874	57;8786	75;12407	130;11006	52;7553	72;11486	50;9212	53;10265	32;5950	115;12328	81;9557	63;10157	80;11204	58;7535	51;9524	82;8322	64;6723	165;15783	87;10195	68;8999	66;9100	106;15739	62;10111	66;8793	56;9722	155;8855
10:135043942-135044063	91;7551	41;8453	45;6319	32;5303	16;6386	71;5815	121;12474	78;11896	68;12180	41;6608	64;9398	257;6820	60;7635	123;12316	77;12525	44;5445	70;7513	35;4296	85;10070	57;6922	49;7077	57;7641	25;7324	28;6238	48;7492	72;8122	127;8377	30;4600	39;6155	29;7107	53;9387	18;3337	38;7420	47;6024	40;7734	39;6518	16;5891	36;8479	16;6485	45;5844	224;15354	53;6360	45;7190	32;6069	108;13751	70;5916	32;5148	48;5288	97;6244
10:135044073-135044219	304;14556	84;15793	70;12068	50;10284	152;13277	227;12525	211;23990	278;21899	213;21817	92;12586	97;16529	1349;15596	93;15232	126;25104	223;25329	151;11529	202;15746	119;10044	284;19666	135;13305	132;13849	146;13949	144;12329	90;12881	164;14563	113;17257	421;17670	50;9933	52;12181	104;15014	232;17918	91;7547	154;16268	227;12535	118;14449	153;14668	80;12324	78;15976	125;14115	117;10216	653;30552	186;11180	101;12933	238;13157	322;26852	119;12378	87;9901	110;11184	159;12348
10:14215653-14215938	75;9444	52;8267	62;10506	53;8478	82;8485	52;9324	107;13682	87;12515	106;16758	67;10398	46;9809	102;12172	56;9539	93;15305	98;14899	55;11337	50;11269	71;9079	91;16349	92;12912	41;10801	38;9848	71;8107	67;9575	87;10765	64;13303	177;13208	69;10506	94;12398	44;8756	47;10597	44;7861	60;13275	99;11415	52;10328	77;12640	34;8847	33;9157	48;11040	46;7710	250;16781	108;12464	57;10190	58;9485	129;16845	69;12044	56;8521	79;11041	83;12498
10:15761688-15761789	51;4636	106;4319	42;4360	22;2846	60;4605	19;4232	74;7375	77;7345	45;5056	51;5209	41;3380	175;4724	59;5470	124;8779	288;8643	45;3862	38;4452	18;2494	33;4175	51;4535	78;3781	33;4699	38;3742	44;3441	118;4860	62;5405	97;6164	72;3624	43;3803	45;5198	51;3967	21;2521	123;6104	57;4685	26;3279	51;6211	29;3647	23;3650	41;4479	35;3431	91;7672	61;4993	81;4765	38;4470	105;8812	35;1969	38;4062	94;4168	66;4298
10:15761802-15762022	118;9476	90;9031	140;8555	168;6843	182;7817	88;7772	151;14833	173;13109	184;12215	160;9413	88;7297	525;9995	169;10408	358;16210	298;16301	61;7720	115;10107	64;5699	193;11352	190;9144	166;8741	81;8730	121;8127	125;7673	163;9665	166;10604	252;11679	276;7040	164;8584	119;10966	138;8734	38;4912	246;11753	147;7750	145;8577	189;11466	73;7712	81;9130	80;9056	56;7069	218;16355	168;9299	95;9164	148;8561	400;19676	48;4395	69;7310	172;8387	114;8628
10:16562452-16562542	53;2011	38;1806	81;2361	41;1578	105;1912	57;1908	99;3167	74;2879	108;3515	74;2531	80;2191	129;2674	82;2210	84;3733	63;3171	42;1433	77;2097	86;1445	96;3172	60;2390	64;2193	36;1846	50;1750	93;2379	74;1949	99;2896	151;3142	41;1702	88;1783	49;2494	65;2044	83;1923	57;1787	117;2488	62;1965	87;2341	36;1674	46;1948	48;2319	65;1656	218;2907	79;2074	64;2259	67;2262	129;3661	84;2384	81;1625	34;1647	62;2129
10:1778695-1778866	136;6396	133;5465	135;7613	186;5388	139;5992	113;6502	184;10333	280;10037	167;11562	89;7447	127;6715	165;8124	117;6120	418;11528	767;10289	115;6300	212;7843	116;6882	238;11602	200;7832	155;8090	119;6434	145;6824	107;6746	133;6825	202;9581	177;8764	183;6715	161;7107	102;6528	130;7548	184;6198	212;7204	181;7483	195;6836	185;7607	186;6245	92;6002	94;7006	71;4601	335;13894	198;7563	118;6779	87;6659	306;11719	141;8731	96;5130	127;7261	181;5974
10:1778887-1779016	44;2015	42;2028	31;2656	38;1723	53;2519	34;2366	77;3541	85;3543	84;4092	66;3385	27;2787	91;2751	57;2520	71;4803	39;3347	35;1952	36;2024	35;2042	53;3823	75;2730	91;2454	48;2687	39;2646	31;2607	64;2093	54;3824	64;3950	47;2341	67;2148	32;2522	65;2534	43;1518	45;2499	76;2493	79;2423	55;2903	47;2226	37;1967	65;3003	26;1372	72;3621	50;3273	34;2922	40;2562	95;4083	53;2947	32;1793	43;1952	79;2295
10:1779506-1779736	140;9041	47;8477	103;11257	45;7004	102;8127	99;8332	132;14117	118;14180	162;15946	94;11470	32;10006	210;10852	58;10200	166;16014	136;16046	67;9340	82;10467	54;8299	146;15758	199;11036	160;11407	68;9275	107;8323	56;10128	85;9726	201;14668	142;12918	78;9116	91;9383	43;10492	109;10684	102;7181	106;11827	90;9859	112;9866	90;11791	122;8441	64;8373	88;11062	75;6732	205;15065	155;11535	88;10286	90;9293	324;17743	113;11325	76;7064	92;9114	105;10474
10:1779755-1780158	216;25230	176;23908	249;27273	230;21613	266;23923	267;23940	383;40649	277;34141	476;42276	290;30458	234;27532	352;28728	273;30572	459;43025	978;41513	215;25459	269;28811	229;21602	445;43069	543;31101	349;30763	527;25983	282;24287	262;29211	287;27974	369;36609	388;33527	274;23943	345;26273	250;28155	419;28711	226;21218	351;31893	341;28344	345;27446	305;37213	235;25380	209;27251	248;27775	264;20958	469;45919	502;28773	273;26629	204;25605	697;48248	342;29314	179;20776	183;24648	310;27343
10:18429638-18429909	229;11018	46;11909	107;13234	29;9861	110;10901	177;12070	124;19899	75;18289	182;23809	80;13600	71;13208	792;17961	101;15037	129;23345	77;20243	48;11260	47;14342	62;10661	139;20526	263;15142	128;13921	82;13350	94;13157	58;12466	139;14748	117;18242	110;18449	58;11252	73;14290	76;14264	50;14704	43;8238	98;14520	135;14437	69;12406	80;16746	65;12033	82;12945	78;14552	31;10041	220;25243	243;15113	70;14298	66;13443	282;25163	142;15199	49;10882	31;10641	149;11835
10:20104214-20104503	24;3261	9;2941	14;3196	6;2858	24;2844	7;3109	56;5556	15;4420	33;6142	16;4000	5;3619	36;4601	16;3544	66;6491	17;5508	16;3294	13;3784	32;3302	36;5190	25;4737	30;3656	10;3172	27;3586	11;3101	27;3908	19;5723	49;4979	29;3410	19;3087	10;3080	8;3596	15;2324	18;3377	36;3816	15;3557	26;4108	8;3310	9;2656	11;5384	5;2460	57;5393	33;3624	16;3818	22;3944	47;5820	21;4595	34;2578	12;2818	35;3511
10:22540652-22540830	9;7172	13;7567	24;9141	0;5888	31;6611	23;6888	40;13065	45;9764	33;15110	38;8844	27;8843	62;10012	25;9501	27;12577	51;14626	6;7268	21;10016	44;7117	61;12924	74;11231	37;8122	25;8556	23;7047	13;7050	21;8729	52;12581	157;11720	13;6868	20;7206	19;8084	10;8196	35;7913	15;8943	48;8929	18;8429	47;9875	8;7901	16;7894	24;8270	32;6337	59;14561	30;9360	23;8313	17;7944	18;13238	40;9701	21;6786	4;6601	33;10547
10:22623951-22623989	320;1129	273;960	427;1252	314;1036	273;824	322;1215	569;1934	513;1534	589;2408	656;2034	357;1288	731;1971	636;1623	488;2071	736;2629	241;943	309;1203	257;798	716;2476	493;1631	491;1422	271;1334	332;1114	405;1505	498;1201	713;2099	551;1920	263;892	360;1059	261;1018	297;1252	218;956	337;1188	438;1382	378;1314	501;2040	209;1026	298;952	358;1506	226;840	395;1993	476;1727	391;1663	396;1591	774;2270	495;2044	346;1088	221;910	443;1739
10:22624033-22624266	1335;21968	1662;19658	2143;24205	1704;18209	1460;17185	1554;21144	2705;36452	2612;30865	2085;37431	2055;28197	1727;24330	2968;29740	2301;26244	2710;36942	2136;39380	1302;19699	1972;26549	989;16121	2585;37772	2254;29196	2038;24497	1690;23736	1730;21751	1928;25805	1985;24877	2637;32427	2881;32397	1737;18387	2666;21323	1576;24729	1650;23637	1318;19966	1462;23823	2261;26294	1859;24500	1833;30024	1747;20864	1223;19966	1383;24740	1379;17221	2956;41627	1776;25371	1440;24417	1286;23832	3489;40152	1732;28654	1255;19305	1128;18539	2030;29280
10:22624200-22624342	80;5971	80;5763	213;7398	137;5217	124;5460	144;6430	258;11258	168;8945	196;11026	151;7879	145;7641	426;8212	201;7727	152;10810	127;10829	102;5259	125;7404	114;5213	211;10480	188;9107	152;7119	81;6719	182;6354	163;7543	146;7346	212;9154	347;9696	177;5046	209;6020	79;6721	179;6824	80;5404	111;6225	180;7615	131;7596	157;8700	106;5696	53;5799	105;7302	170;5145	406;10817	119;8123	152;7506	103;7136	347;11590	159;8384	130;5655	55;5583	200;9678
10:22624345-22624549	139;16407	115;16918	293;19516	218;15839	153;14912	143;17507	319;29978	163;21788	251;32613	184;20486	135;20088	902;24846	157;19605	208;28906	117;30641	187;18662	239;22277	226;16476	190;31426	296;24553	233;21240	91;19067	202;17498	198;19408	150;21831	205;26699	702;28418	552;20411	419;24352	78;17424	227;20422	115;14736	134;23182	393;20337	218;21560	139;24269	41;15735	73;15627	112;19956	155;13278	1059;36365	131;23889	174;19743	108;18258	483;36643	386;22291	131;15483	135;20235	194;26909
10:22624495-22624669	226;16050	333;17434	403;17616	171;13757	216;13813	321;16986	565;28149	306;22188	490;30763	275;19784	302;19483	970;21621	175;18671	406;29516	407;30081	232;15186	314;18083	214;12923	465;28747	401;21457	340;17124	282;18856	318;16678	346;18191	306;19850	385;24817	783;26250	299;16525	389;18248	235;18096	330;19357	242;13785	318;19868	419;17814	294;20378	273;22548	389;14647	150;15338	325;19089	226;12145	1018;28255	281;20980	230;19112	139;15524	506;33807	466;19737	272;15206	204;15983	340;23474
10:22624667-22624833	643;6427	847;7156	684;6246	499;5399	493;5628	515;6108	1151;11300	1021;8847	1073;12350	780;8193	804;8089	1316;8314	661;7536	726;12270	539;11457	651;5376	757;8083	501;5116	1131;10850	926;8260	668;6364	838;7179	894;6425	912;7820	681;8155	941;10143	1236;10396	641;5787	648;5833	684;7516	879;7912	881;5739	697;6578	737;7211	753;7671	695;8319	546;5963	475;6210	959;7829	436;4896	1579;13746	644;7614	755;8063	410;5958	1090;11527	947;8273	528;6237	455;4750	734;9031
10:22634273-22634371	79;3105	83;3087	128;3056	86;2381	108;3463	94;3952	176;6235	127;5309	184;6982	142;4032	78;4431	361;4469	75;3333	133;5748	121;5919	43;2254	114;3387	94;2265	169;5885	264;4168	131;4322	90;3776	130;3616	65;3306	120;4041	94;4971	293;5629	53;2429	59;2823	33;3198	65;3479	36;1893	85;3090	180;4266	77;3613	134;3964	37;2615	78;3014	138;4501	55;2232	384;5807	61;4352	104;4212	49;4013	213;7905	112;4048	63;2933	87;2955	103;4808
10:22634373-22634537	331;11891	192;11689	503;11617	255;11056	304;12352	402;12274	613;22681	776;19486	505;23474	443;13822	272;14657	1480;16097	179;11403	274;20912	351;22260	243;10061	490;14434	432;8836	643;22017	539;14186	668;17159	192;13177	366;13446	340;12141	412;15262	511;17640	923;17367	272;10008	299;11754	225;13339	441;14589	221;7492	298;15072	607;14915	245;12963	329;14579	139;11175	182;11837	487;14895	339;9802	2134;26353	284;13848	258;12704	328;14155	695;28334	722;14340	355;10870	201;10769	408;14756
10:22634532-22634611	22;712	18;517	22;696	18;605	36;698	23;593	30;1057	39;1135	33;1207	25;835	43;815	43;875	18;682	38;1317	32;1239	10;417	14;494	19;375	53;1195	39;781	38;731	20;709	37;804	19;728	27;678	28;1015	56;951	24;472	26;613	25;882	43;657	13;439	18;636	38;783	23;740	23;816	7;555	9;578	32;802	16;452	42;842	39;912	39;987	23;897	43;1457	59;773	24;587	22;512	38;875
10:22765576-22765814	583;14241	582;12533	900;16718	494;12565	789;12987	616;14864	1367;22887	1083;21389	866;26925	779;19032	704;17024	1425;20155	745;16264	960;25493	954;24966	687;17268	640;17786	573;15440	1163;25443	765;18173	920;16903	505;15963	593;13680	905;16541	733;17205	1155;23904	1657;23677	1290;17261	1286;19375	649;15857	650;16595	531;12856	938;20689	1104;17687	788;15313	863;20051	533;15385	465;15826	706;19192	576;13048	2040;27381	571;16995	704;16951	830;16784	1903;27022	853;20368	395;12256	520;16589	998;16584
10:23463010-23463136	717;15438	694;14788	703;17502	460;12818	444;14906	499;13670	773;24421	1192;21936	885;24506	656;16599	557;16486	1484;17496	561;16818	856;24272	2172;25191	575;12574	420;17864	292;9923	1133;24907	883;17575	614;16719	894;15354	625;15181	636;16104	696;15354	859;22139	849;17197	770;11649	645;13583	833;16158	810;17749	429;12326	619;16830	702;15802	601;16505	682;18828	486;14459	423;16881	491;16147	434;11053	990;27535	697;14672	579;15497	449;14294	1322;28182	516;16342	335;12773	400;11130	1042;14594
10:23463161-23463265	173;4834	137;4155	180;5594	79;3510	223;4228	150;4551	229;8289	370;7502	443;8313	189;6252	161;5451	290;5408	193;5598	245;8209	734;8256	118;3470	111;4378	93;3144	338;7977	216;5002	179;5410	214;4531	89;4561	202;5597	131;4663	415;7187	202;6013	130;2942	161;4254	171;5201	147;5202	154;3307	199;4330	219;5317	175;5486	199;6287	118;3635	153;4649	139;5085	103;3297	254;6076	320;6203	226;6060	157;6322	521;10124	195;5216	107;4028	171;3423	147;5044
10:23463224-23463409	958;26263	781;23677	790;24624	577;21631	923;22682	642;24001	1124;42965	2036;37446	1839;40343	880;31625	788;28872	1841;29531	819;29129	1625;41808	1918;42648	1094;24775	973;30829	550;20288	1805;41539	1161;27082	1023;30482	820;22789	662;24161	863;27889	869;26263	1299;38687	1319;31244	816;20746	967;27806	666;27849	935;30816	680;18407	1331;30110	1027;29274	951;26981	917;30177	416;23102	686;29813	773;25730	726;20648	2084;48952	1335;29136	913;28518	626;25923	2292;52982	773;25750	631;19349	817;23291	1092;24820
10:23463417-23463549	496;6025	442;5516	484;6324	390;5531	352;5509	308;6007	473;9518	789;8882	647;9740	572;8635	345;6768	865;8323	493;7850	843;10671	631;9530	375;5849	560;6487	292;4922	824;9015	643;6928	421;7185	368;5877	392;5897	519;7014	597;6428	740;10657	837;8570	442;4956	503;6220	389;6958	495;6647	404;4872	783;7546	630;7137	362;6596	562;7830	367;6018	441;7404	362;7040	386;5421	892;11561	480;7286	437;6793	289;5920	1340;12601	451;6603	333;4625	347;5014	507;6372
10:23484490-23484724	61;925	59;767	102;930	66;662	46;609	67;656	123;1377	111;1445	128;1676	76;970	71;820	117;1077	97;803	214;1537	71;1484	132;1234	95;948	59;905	138;1365	117;1245	76;964	49;796	79;818	66;788	82;845	154;1419	117;1193	121;1288	118;1056	73;860	66;876	44;746	140;1459	112;926	51;787	110;1132	123;952	40;655	69;1150	59;623	139;1537	110;1126	77;941	90;845	144;1526	204;1264	70;699	103;1184	119;900
10:23983323-23983474	121;10602	65;11361	158;12847	108;9139	87;8750	114;9866	156;18682	195;16406	226;19440	89;14292	100;12558	190;13381	116;12984	179;18635	325;18054	94;9254	118;13129	45;7363	278;20403	165;12867	152;13321	103;11312	130;10136	189;12070	135;12011	226;16644	102;13760	90;8320	149;11085	85;12122	150;12819	75;9227	86;11930	153;12264	140;12685	137;14621	56;11110	125;12261	100;11501	81;8322	217;21532	165;13586	89;11269	139;9685	282;22692	143;14352	82;7655	109;8891	125;11525
10:23983491-23983650	92;11333	91;13193	135;13787	137;10886	100;10427	135;11575	83;19085	312;17391	239;22528	112;15706	116;13766	599;15379	191;14951	278;21960	262;20632	135;11146	113;14647	84;8817	428;21223	304;14591	151;14297	173;13671	136;11083	103;12750	160;12833	198;19474	181;17686	90;10815	191;13469	100;14391	130;14001	134;10905	285;16516	170;13145	122;13011	190;15517	165;12719	97;15408	126;12783	73;9322	228;23230	195;14573	146;14034	55;11624	378;26510	173;13844	88;9786	123;11121	219;13991
10:23984675-23984778	243;7110	222;5962	220;7309	493;5193	153;5645	177;5818	250;10691	341;9647	373;10507	221;8057	173;7149	388;9151	198;6597	223;10793	559;10939	171;6884	251;7889	109;4804	441;11272	422;8382	252;7492	213;6602	165;6093	296;7421	272;7539	479;10531	285;9177	212;6726	290;8168	157;6996	255;8233	181;6193	280;7689	250;7844	204;6733	251;7894	137;6611	155;6818	263;7888	197;4943	430;15291	266;7219	221;6841	419;6751	716;12254	244;8775	163;5152	249;6402	326;6838
10:23984769-23984886	219;5832	211;5233	208;6816	248;4898	186;5112	181;5328	288;9728	278;8679	376;9401	178;7182	158;6276	480;8304	264;6109	221;9505	359;9971	156;5698	266;7432	133;4504	369;10075	388;7360	333;6731	166;6275	231;5472	253;7074	372;6595	323;9161	354;8657	271;6045	256;7117	163;6206	347;7631	170;5294	290;6474	226;6811	206;6011	241;7241	111;6014	174;5797	251;7246	185;4631	509;13611	319;6477	183;6104	361;5894	838;11040	190;7797	172;4717	216;5521	268;6225
10:25464086-25464265	22;1029	23;906	46;1161	36;983	36;940	51;1080	56;1983	135;2261	78;2238	51;1741	35;1317	65;1633	40;1287	124;2172	116;2348	33;1331	55;1129	48;1202	75;1959	59;1322	42;1296	58;1369	82;1528	41;1401	58;1328	81;2248	69;1849	54;1683	56;1346	48;1255	74;1365	38;919	47;1434	75;1538	45;1206	38;1555	38;1129	29;1190	54;1569	48;898	53;2149	44;1442	59;1601	55;1744	123;2081	70;1853	34;1032	63;1374	63;1177
10:25464282-25464433	11;474	8;407	12;639	1;534	4;562	17;602	30;884	31;1003	25;1305	21;894	5;490	27;885	16;671	11;1090	15;977	10;846	10;515	9;501	20;1133	19;731	12;706	11;647	8;701	12;667	23;577	22;1026	9;823	16;959	13;809	11;569	17;693	9;494	13;903	13;755	8;554	7;697	11;519	10;555	5;757	12;453	20;1133	20;802	12;652	18;791	18;1092	23;875	14;513	8;842	27;627
10:25464556-25464729	678;9626	836;10155	878;11440	830;8988	521;8460	693;9816	956;17478	999;14476	1023;16293	773;14009	755;12110	1459;13254	638;11556	1195;18930	1126;19413	655;8614	914;12216	759;8288	1586;19220	959;12168	1017;13041	661;9232	806;10027	789;13682	1456;12485	1149;16192	1007;14185	880;8205	806;9548	618;12127	864;12720	672;9643	838;11808	793;10633	811;12346	814;13045	596;9574	599;11807	973;12091	502;8186	1274;18625	820;11484	944;12459	533;9888	1934;20855	673;12671	459;7905	542;8522	1082;10721
10:25464737-25464876	117;3243	196;3371	171;3952	135;2885	123;2950	133;3312	202;5812	211;4831	245;5864	184;5088	160;4319	357;4475	160;3701	352;7366	333;6601	108;2869	159;3573	133;2801	283;5898	187;4115	210;4339	153;3078	156;3000	174;4817	203;4104	281;5820	199;4722	224;3084	183;3544	155;4258	169;4057	134;3296	194;3789	173;3654	145;4017	198;4318	211;2899	115;3804	158;4564	117;2674	237;5690	153;3763	158;4477	166;3640	327;7076	194;4396	92;2650	114;2760	162;3591
10:25465258-25465486	532;11791	499;11216	631;14274	398;10139	631;11315	425;10981	721;21495	1030;18867	831;22531	653;14556	458;12638	1119;15387	462;13160	961;21499	1864;20779	780;14106	629;13212	534;10239	957;20853	633;14734	663;15898	379;13027	506;13012	518;13514	738;13745	745;18762	729;15751	644;13625	648;15514	522;14664	794;13816	431;10177	631;16946	600;13446	478;13125	605;16168	516;12220	418;12425	503;14183	313;9374	1198;25603	603;14491	492;14325	639;12320	1198;25367	726;15489	496;9861	544;12839	729;13008
10:25465489-25465602	35;1368	59;1387	44;1988	29;1267	32;1198	38;1452	63;2422	81;2535	67;2891	26;2093	31;1772	61;1980	59;1798	95;3120	67;2567	49;1284	29;1433	30;1186	71;2446	60;1981	35;1921	32;1560	40;1675	45;1917	32;1574	48;2521	47;2143	27;1372	42;1430	35;1863	38;1494	44;1267	42;1536	47;1510	47;1757	40;2179	30;1319	23;1397	39;1828	28;1110	66;2520	59;2042	68;1953	53;1765	79;3205	54;2018	26;1384	20;1274	46;1603
10:26504964-26505086	46;3934	33;4240	36;3931	14;2993	27;3791	25;3484	89;7117	61;6046	64;7429	42;5028	22;3699	98;4878	12;4064	16;6754	49;7170	42;3662	51;4130	39;3367	61;7072	28;4661	45;4170	31;3945	38;3826	32;4604	48;4110	41;6046	110;5993	17;3715	44;3918	35;4572	28;4703	37;3110	60;4589	77;4942	39;4427	35;5529	25;3942	31;4004	34;4349	25;2882	182;7935	61;4520	58;4817	28;4491	85;8061	52;5019	26;3013	64;3883	34;4195
10:26505122-26505291	138;10908	45;11537	58;11905	39;9875	96;10169	70;11481	122;17930	115;15389	95;18667	72;14827	58;12490	284;15465	58;13889	71;17962	136;20023	52;11885	124;14213	76;8873	206;19893	133;15521	91;14273	104;12234	43;11485	80;14455	77;12443	114;17201	223;17780	48;10847	60;13215	44;12836	87;14142	76;10114	86;13399	145;13102	49;13871	88;15529	69;13151	45;11829	97;11913	63;9023	296;21871	115;13349	63;13133	98;13461	182;21357	134;13460	48;9508	47;11554	84;11194
10:26505329-26505390	7;987	10;1060	9;1494	0;920	14;1015	13;1351	7;1667	15;1839	21;2315	22;1856	6;1174	25;1891	8;1596	4;1980	8;1557	3;946	12;1205	3;965	5;2121	4;1697	17;1316	11;1157	3;1168	14;1826	12;1383	16;2239	17;1950	4;1173	21;1353	10;1216	11;1117	3;1034	2;1176	11;1320	6;1463	21;1749	3;983	7;921	15;1302	4;721	31;1988	10;1538	10;1466	25;1498	17;2499	5;1647	4;874	9;1135	6;1242
10:26505435-26505673	576;15083	330;15068	447;20653	228;14140	455;14547	420;16981	501;28329	566;21259	654;29102	443;22730	394;18434	1245;23673	433;19848	555;27686	778;24066	511;16857	468;20021	284;14505	863;31955	751;20595	381;21489	287;18332	524;15820	421;19418	625;19712	733;27254	733;24701	333;16642	375;17713	294;17472	438;19329	296;15216	460;18604	553;19000	437;18593	485;22734	228;16758	289;17853	531;18770	333;13622	1155;34057	514;20253	337;18208	281;17874	906;32600	423;22637	341;13982	335;15238	428;16614
10:28034039-28034178	377;11277	123;10690	291;13624	150;10386	223;11673	173;12004	291;18818	413;16990	330;21302	276;16305	226;13416	653;15716	294;15197	339;20100	395;20909	298;13684	248;15434	186;10541	557;22249	408;16646	355;14460	207;13144	221;12139	182;14398	657;14308	271;19564	520;18350	190;12924	266;15066	218;13402	233;13862	157;12148	409;15996	413;14717	297;13896	337;17265	340;12428	177;13658	250;14075	186;8759	621;23979	413;14691	129;12729	172;12112	570;22408	343;15028	266;11260	223;13493	350;13159
10:28034183-28034264	162;1923	81;1583	80;2194	71;1573	110;1755	84;1951	172;2881	216;2682	185;3394	140;2504	143;2336	238;2216	120;2351	141;3209	178;3422	67;1554	117;1832	68;1379	170;3199	207;2362	87;1891	88;2168	62;1981	133;2345	93;1850	194;3216	214;3096	111;1546	136;1737	87;2203	128;1799	104;1823	126;1999	214;2404	139;2074	168;2512	141;1681	97;2040	108;2296	64;1179	305;3190	120;2429	139;2140	80;2389	141;3295	119;2509	106;1733	88;1672	194;2165
10:28957404-28957559	57;7673	65;7075	155;8805	65;7159	129;7057	75;7833	141;11654	153;11042	128;13808	84;9352	82;8270	127;9879	83;8524	127;12492	83;12531	89;9904	124;8513	102;8665	176;12489	216;9984	78;9194	94;7742	73;7472	72;8659	120;9123	94;12454	316;10099	73;9596	119;9537	50;7814	107;9007	60;7180	98;10738	136;10191	84;7895	110;10720	55;7951	68;7960	78;9495	74;6327	415;13531	139;9300	92;8329	47;8249	175;13211	150;9681	60;6682	69;9598	75;7881
10:31609731-31609939	30;8554	12;7962	21;9870	11;7479	17;7366	21;9328	24;14531	40;13243	37;16629	26;11038	14;9219	38;12323	32;8988	39;14456	23;16995	21;9865	11;9888	52;9223	37;14984	54;11492	28;10409	25;8366	24;7789	35;10181	30;10261	34;15093	39;13370	25;10321	32;11257	14;10409	15;9871	13;7307	33;11656	42;10557	16;8553	31;11180	23;7878	10;7762	33;12799	8;5948	24;14050	31;10674	12;10131	36;10603	43;17011	24;12644	22;8132	22;10736	29;9721
10:31609955-31610099	7;3747	3;3533	25;4474	7;3493	7;3165	3;3960	13;6038	11;5385	17;6434	24;4757	6;3753	25;5405	9;4099	19;6044	9;6317	12;4388	7;4059	7;4145	13;5987	20;5374	12;4318	12;3630	5;3401	7;4231	9;4531	12;6119	15;5684	9;4897	9;4121	8;4117	17;4015	5;3324	22;5213	14;4369	7;3703	17;4826	7;3697	5;3097	9;5261	7;2610	6;5861	15;4673	10;4267	7;4646	25;6676	20;5486	4;3446	16;4356	4;4123
10:43249919-43250093	112;6189	86;5555	56;5625	58;4635	53;5280	79;5398	170;11331	81;9616	122;10178	89;6548	53;7127	99;7673	43;5800	51;11737	83;10179	70;6914	107;7550	64;5552	145;10142	172;7091	102;8048	57;6639	43;6013	19;5458	97;7130	86;9503	172;8587	34;5958	152;8108	32;6596	96;7333	55;4743	138;9207	147;7624	47;5984	72;7757	22;6132	42;5598	44;8034	35;5056	472;15654	105;6450	77;7048	55;5418	208;11953	62;7443	33;4154	61;6658	81;5722
10:43250108-43250210	35;3518	21;3131	27;3386	8;2680	10;2865	22;3211	41;6221	18;4839	43;6170	38;4252	12;4572	44;4118	25;3447	27;6801	44;6460	19;3031	30;3260	19;3089	46;5414	64;4345	48;4320	24;3896	17;3084	11;3578	31;3815	49;5275	71;4906	20;2535	15;4035	26;3631	19;4347	15;2713	46;3873	46;4688	18;3595	26;4602	11;3177	11;3032	34;4758	44;2674	93;6604	50;3922	27;4288	21;3272	75;7129	20;3983	11;2498	31;3562	18;3705
10:43428380-43428643	453;16636	391;17436	703;19853	217;16347	469;18146	577;17694	830;32403	940;25234	742;31461	546;24018	541;22081	904;26491	369;21649	418;31172	801;32821	489;18450	572;22563	459;16228	781;33438	499;23061	844;25319	683;20887	455;17821	555;22227	666;24644	785;29189	846;25384	396;16917	582;19862	540;22100	674;23481	362;16069	669;20997	609;22293	587;22685	835;26028	263;17907	397;19646	545;20445	376;15231	1209;36119	975;23518	400;19882	272;17518	1440;36988	414;21929	404;14556	476;19113	638;23007
10:50817635-50817728	83;2947	65;3029	66;4268	88;3018	58;2831	82;3156	138;5858	148;4918	112;6063	70;4616	55;4109	136;3942	102;4319	155;6252	76;5678	63;2661	59;3090	62;2573	156;5030	101;4145	129;4361	103;3839	90;3448	109;4081	146;3743	117;5584	148;5284	33;2847	113;3167	69;3814	97;3992	56;2515	83;3958	109;3589	132;3971	66;4611	65;3047	82;3342	113;4317	86;2569	141;4795	52;4170	66;3678	146;4637	191;6544	100;4001	68;3639	78;2521	99;3332
10:50817770-50817978	203;10180	219;10658	180;12985	231;10268	150;9537	141;10951	373;19085	291;14897	346;18893	276;13373	227;13183	466;13743	273;14248	376;19368	385;18583	262;10694	218;12699	223;9904	432;16701	446;13476	203;13313	254;11290	223;10936	210;11750	466;11962	291;16827	283;14797	143;9920	259;11665	132;12226	235;13888	201;8763	267;13777	242;12561	266;13189	199;14873	287;10856	185;13246	287;12472	148;9916	431;20969	292;11260	199;11872	326;12747	351;18480	179;13377	193;9858	225;9546	256;10781
10:50820947-50821099	157;6760	320;6487	228;6409	152;5920	193;5884	240;5928	316;10993	333;10086	312;11322	265;6678	225;6515	355;7260	196;6167	372;11951	264;12258	208;5289	264;7210	125;5024	348;10566	295;8005	236;7405	200;6377	170;7327	230;6246	240;7418	315;8404	217;7794	126;5132	186;5961	142;6931	223;7657	180;5417	278;7017	241;6880	229;7326	204;8116	155;5555	159;6809	246;6975	159;5292	353;12265	265;7731	242;6947	172;6213	387;12700	144;7747	177;5538	152;5578	227;5455
10:50821151-50821222	53;936	58;835	30;1155	21;895	39;1005	33;1102	50;1592	38;1562	56;1893	40;1321	38;1096	78;1143	28;1239	72;1895	63;2003	16;748	39;907	7;752	53;1650	46;1336	27;1092	51;982	47;1218	43;1236	50;1140	69;1670	35;1738	17;782	31;831	35;1101	20;1158	32;957	57;928	41;1088	40;1170	46;1371	16;928	29;994	40;1277	30;793	44;1409	35;1255	42;1388	36;1263	76;2050	44;1527	29;774	38;852	43;971
10:54068324-54068750	1093;29728	837;27540	1008;31534	671;29665	771;25565	812;26367	1891;53092	1410;39110	1464;54648	771;35314	882;29436	1966;39706	1033;34052	1207;50349	1426;53084	582;26932	1216;39884	675;25282	1804;57862	1362;39287	1162;40577	938;32549	1402;28502	998;31410	869;35517	1315;40549	1428;41690	1473;26744	1011;33857	1049;30134	1031;34973	773;23958	858;34640	1619;35420	1142;34854	1116;43004	409;28317	647;29684	1048;33725	822;20634	2457;56919	1493;39090	767;32609	735;30839	2004;67419	865;33189	750;29130	591;30830	957;38526
10:57387401-57387517	98;3497	44;2973	101;3829	86;2953	74;2908	76;3430	187;6478	172;5971	169;7061	71;4299	72;3226	178;4972	110;3739	143;7004	132;6417	51;4501	67;4114	151;3591	153;6079	92;4804	109;4663	83;3456	72;3629	83;3732	61;3810	140;5590	203;5221	155;4141	110;4956	94;4005	54;4443	81;3388	116;4844	141;4265	91;3652	138;5023	48;3736	69;3703	123;4807	36;2843	205;7436	103;4352	79;4451	91;4291	246;7253	91;5253	91;3034	87;4371	56;3433
10:57387598-57387788	182;9915	157;9771	349;11354	255;9242	317;9287	313;10553	526;15319	299;12415	482;16904	333;13299	229;11424	677;13667	427;12864	432;16275	426;16676	358;11359	345;12992	361;9465	509;17543	501;14133	408;13039	188;10540	356;10472	163;12308	372;12228	368;15563	785;14274	661;11352	327;12493	357;10625	333;12641	250;9206	391;12942	481;11825	348;12138	411;14902	204;10891	249;11422	254;11798	186;8276	737;18099	707;12765	165;11861	219;11147	655;18761	292;12793	285;9336	255;10799	463;11981
10:57387895-57388018	18;1729	13;1449	58;1682	24;1594	34;1841	16;1497	45;2896	53;2596	43;2965	18;2233	12;1864	61;2534	38;1786	33;3115	32;2868	27;2110	32;1971	27;1780	88;2999	37;2365	20;2008	15;1887	18;1483	12;1799	20;1820	31;2682	49;2146	82;2034	21;1852	26;1747	31;1954	12;1658	47;2552	35;2253	32;1780	26;2365	22;1974	18;1671	20;2091	12;1388	76;3942	79;2150	28;1891	37;1861	97;3458	30;2721	14;1658	26;2212	30;1746
10:57388064-57388144	25;1137	3;936	9;1146	8;923	9;838	10;1001	28;1822	24;1695	17;2249	10;1507	11;1293	72;1505	11;1110	19;2262	15;1823	12;1174	2;987	7;911	29;1794	7;1362	11;1160	13;1156	8;1037	6;985	2;1013	26;1671	30;1783	13;1050	10;1442	5;1118	9;1082	7;825	17;1463	10;1226	7;1041	18;1473	9;890	3;908	15;1418	4;824	17;1929	16;1298	6;1329	13;1170	42;2231	14;1341	6;829	5;1276	24;1160
10:57389612-57389800	26;2920	24;2847	82;3854	32;2791	48;2628	24;2812	87;4730	49;4605	90;5519	53;3564	28;3400	221;4390	87;3543	61;5255	781;5600	56;4362	52;3784	58;3383	82;5328	106;4399	85;3738	24;3054	34;3063	113;3063	37;3743	67;4956	92;4312	170;4397	44;3728	39;3298	34;3454	18;2884	49;4658	46;3652	35;3353	42;4839	38;3184	139;3214	17;3422	28;2727	163;5894	88;3723	25;3264	56;3555	112;5868	43;3922	29;2819	55;4254	64;2964
10:57389850-57389937	29;1307	18;1166	24;1423	17;940	48;1019	18;1313	46;1627	32;1758	51;2453	25;1099	17;1293	112;1434	21;1266	23;2782	179;1918	30;1430	56;935	25;1330	69;1740	23;1714	41;1350	13;1230	14;1115	25;1317	17;1162	47;1618	103;1632	61;1414	19;1554	29;968	28;1464	18;1131	108;2037	47;1294	32;1259	50;1695	49;1288	51;945	47;1279	27;864	123;1461	74;1525	15;1607	46;1416	70;2288	30;1829	7;1269	25;1593	39;1231
10:57390156-57390458	84;6498	66;6056	215;8458	75;5988	85;6502	89;6294	265;12846	244;12174	183;13467	172;9518	103;7659	488;9929	123;8209	105;12788	193;13506	269;8983	140;8121	141;6836	245;13708	141;9854	180;7919	71;7241	157;6919	46;6629	98;7943	182;12649	417;11909	71;7824	105;9999	82;8365	79;7646	96;5748	146;10175	174;8490	122;7431	116;9084	78;7231	92;7133	115;9234	107;5386	521;14471	460;8950	61;7434	74;7198	343;13971	130;8457	69;5910	92;9388	205;7792
10:57390531-57390878	149;10207	62;9969	129;11833	77;9707	103;9845	88;10120	217;18471	272;16906	324;22923	128;15226	98;11691	490;15424	149;12394	192;18989	182;18841	133;13429	164;12375	181;11096	243;18095	253;14801	185;12988	104;11323	113;9538	90;12663	127;12156	177;19805	373;16205	107;13800	125;13511	108;13030	109;12736	122;9801	282;16802	199;13199	144;11745	149;14973	98;11061	88;10581	149;13758	97;9654	632;21088	266;13225	102;12383	148;12139	440;21829	163;14080	75;8641	97;13010	265;10806
10:60936619-60936879	391;7568	270;6154	230;7106	268;5381	295;6263	247;6847	368;11847	599;12293	579;13120	309;9864	191;7663	800;9427	290;6804	741;11950	754;11645	320;7185	279;6938	410;5812	559;11997	307;8644	426;7543	201;7141	417;6653	230;7586	383;6635	363;11136	352;11698	421;7827	427;8500	178;7430	332;7448	202;5022	473;10846	295;7963	231;6663	329;7714	241;5734	213;7264	381;9719	193;5745	324;13426	406;7995	259;8091	267;7361	1047;14943	674;9407	178;5006	304;9378	348;5206
10:70319921-70320079	26;3614	33;3640	54;4705	12;3777	32;4136	23;4481	64;6842	45;5815	55;7760	37;5019	45;3911	116;6039	49;4547	41;7404	27;6974	34;4831	19;5029	23;3308	90;7041	69;5088	59;4844	22;4272	20;3883	38;4452	139;5055	45;6947	75;5793	14;4135	25;4925	14;4479	31;4879	34;3577	73;5794	45;4913	37;4825	65;5621	21;4335	28;4223	42;4809	23;3614	86;8070	68;5040	23;4517	27;4458	73;7833	36;5518	23;3442	51;4491	41;4286
10:70320126-70320201	13;1906	11;2119	15;2535	4;1729	11;1777	19;2377	12;3555	15;3472	14;3724	24;2693	16;2734	12;2671	16;2530	23;4223	32;3759	18;2697	8;2332	9;1723	30;3319	26;2700	25;2366	8;2224	5;2083	22;2636	25;2584	11;3831	17;3223	6;2278	14;3117	8;2466	18;2721	18;1610	30;3124	32;2614	18;2390	15;2928	9;2136	5;2231	25;2719	4;1712	19;3645	23;3126	17;2880	18;2696	70;4432	6;2949	21;2015	31;2840	48;2715
10:71332575-71332868	176;10075	180;8262	128;9217	98;8512	163;8891	154;8208	201;15614	411;15174	248;16151	156;10398	142;9682	289;11057	159;10427	382;16623	385;16484	186;7878	191;9670	122;6205	312;15620	253;10502	253;11152	112;9598	219;10466	144;9368	156;10327	336;13169	236;13786	150;7483	151;8994	121;11079	235;11370	62;6543	181;9328	172;8836	177;9905	190;11137	113;8998	124;10624	219;11156	149;7976	460;18482	194;11219	205;10369	277;9463	342;18834	167;11384	143;8024	133;8869	174;10009
10:71333020-71333073	9;842	5;568	18;1055	14;733	12;577	5;851	9;1336	17;1245	12;1517	10;1084	2;753	10;1023	13;1017	14;1563	86;1542	2;737	11;667	9;675	14;1247	19;926	14;906	6;907	2;768	21;906	2;871	26;1307	27;1328	4;798	16;908	17;955	4;893	7;591	27;1048	14;994	9;951	8;922	0;640	7;738	9;1149	1;624	15;995	18;1179	23;1124	8;1052	18;1482	20;1124	4;770	3;909	8;906
10:72200439-72200717	460;17312	396;16563	526;20682	217;14108	429;15857	316;17322	682;29384	669;24477	748;31025	398;23431	609;19926	1297;23765	469;21972	779;30676	767;31198	381;17971	498;22701	397;14228	639;30815	794;23982	467;21016	455;18045	741;18130	575;21424	524;21131	748;28889	905;28822	452;17027	508;18897	375;19909	424;20820	395;16523	504;19699	516;20913	534;21003	525;23600	670;18685	230;19007	490;22102	243;14483	1041;34680	506;19235	432;19487	292;18564	943;32959	603;23082	312;15267	346;17221	477;20909
10:72200737-72200786	59;1188	75;1359	52;2013	33;1122	54;1144	108;1602	80;1882	94;2069	158;3586	79;2020	64;1565	82;1656	52;1925	177;2514	103;2461	24;859	36;1148	32;809	94;2512	124;2200	71;1443	59;1783	114;1436	64;1893	54;1428	114;2426	200;3041	52;834	59;736	37;1590	75;1324	46;1314	44;1175	81;1626	45;1867	50;2077	27;1336	23;1249	42;1919	51;1086	73;1452	123;2183	61;1989	57;1733	153;2602	87;1845	41;1333	13;840	73;2032
10:72200854-72200942	231;3044	220;3217	217;3558	106;2443	198;2595	186;3288	337;5040	336;4023	317;5294	254;4475	176;3495	330;4465	181;3532	224;5209	297;5839	100;2540	187;3604	95;1960	418;6142	353;4467	213;3232	148;3093	272;2950	234;4108	144;3231	230;4505	471;4825	124;2583	241;2977	216;3480	275;3614	384;3182	297;3233	269;3622	258;3590	272;3981	127;2769	165;3161	156;3812	115;2053	516;5909	321;3811	219;3736	264;3365	353;5732	224;4055	176;2668	142;2571	234;3501
10:7451683-7451881	15;5169	15;5188	21;5807	16;4249	32;4774	19;4274	45;8200	38;8257	51;9317	38;5950	9;5003	32;6467	25;5375	25;8759	19;8485	19;5541	46;6119	21;4748	28;8816	53;7697	34;6077	19;5627	12;5238	24;5264	12;5795	41;7769	71;6929	24;5399	15;5326	12;5952	25;5899	26;4455	24;6602	55;6661	22;5709	53;6762	5;5117	24;5129	20;6426	28;4463	155;10446	25;6060	23;5354	17;5720	30;10101	55;6738	25;4383	21;5390	26;8143
10:7453551-7453630	4;362	7;389	9;567	4;337	7;322	10;442	15;817	2;607	14;907	7;853	8;523	22;650	7;530	14;947	7;685	9;263	5;264	5;258	6;710	13;506	5;468	6;523	0;448	8;540	9;463	14;804	20;745	7;377	10;395	3;466	9;403	9;392	10;432	12;544	3;488	10;559	29;357	4;344	3;735	8;276	16;463	5;660	11;676	17;704	16;810	4;615	2;416	10;328	8;792
10:7454394-7454497	26;3291	54;3385	101;4199	45;2721	81;3359	59;3192	80;5847	141;5247	99;6550	49;4624	43;3780	135;4721	49;3845	104;6303	87;5945	30;3451	28;3774	29;2665	83;5800	72;4237	76;3864	35;3268	60;3488	50;3835	78;4075	91;5653	125;5274	68;3269	54;3610	33;3818	47;4233	34;2506	34;3905	76;4680	59;3230	46;4225	20;2820	29;3245	51;4464	26;2493	89;6313	87;4424	61;3698	43;3750	186;6449	47;4327	47;2979	41;3591	96;4640
10:7454527-7454736	111;11495	111;10513	248;13085	69;9785	231;11029	175;10568	221;19431	232;17383	302;18818	81;13777	214;12854	557;15219	157;12357	233;18955	357;19510	238;13021	158;15485	82;9596	305;18745	319;13955	206;13912	168;10159	234;10877	113;12042	198;14172	179;17628	283;14424	114;11951	227;13937	146;13317	171;14015	144;8461	212;14325	212;15073	202;11400	178;13981	86;10907	177;11910	139;13673	121;8777	392;26939	129;12258	128;11740	91;11999	619;21729	241;14859	118;9558	150;13119	307;13652
10:7708695-7708963	252;10873	69;14075	215;12615	106;9910	112;11347	82;9205	233;18391	294;21595	247;19153	139;12711	88;13443	169;11524	115;12404	171;22436	185;23222	123;9462	171;12964	73;8562	238;18906	308;13487	192;13114	127;13253	196;11379	95;10582	142;11724	117;12872	304;15228	69;7702	77;10394	83;14663	240;13742	44;9228	159;13121	99;9168	107;13210	108;12073	77;12155	134;14891	151;11549	99;9692	376;20646	125;11116	38;9726	237;8730	336;25724	103;11921	106;10377	62;9353	137;13588
10:8079200-8079357	180;2739	129;2351	238;3570	184;2637	146;2785	227;3057	399;4822	361;4548	417;5147	245;3743	213;3127	349;3487	208;3080	237;4944	392;5418	195;3397	241;3354	335;3159	343;5152	383;4005	230;3860	120;2714	224;3056	225;3087	228;3873	296;4669	313;4144	229;2941	256;3362	187;3076	208;3333	225;2869	273;4000	276;3495	228;3184	353;4199	95;2742	165;3058	266;3558	166;2324	493;6336	233;3677	206;2943	270;2807	421;5616	305;3769	202;2395	174;3227	189;3116
10:8079365-8079481	455;6698	414;6008	521;8511	445;6439	520;7512	480;7260	701;11514	852;10195	767;11852	533;9012	433;6747	878;8999	427;6640	602;11577	450;13404	627;9949	558;8597	678;7442	772;12103	769;9397	598;8922	312;6249	651;7378	557;7300	443;8508	676;10538	712;9664	797;8471	592;9728	445;7683	594;7970	416;7044	658;11189	604;8409	519;7657	488;9494	504;7157	385;7257	475;8361	388;5810	944;15918	567;8282	461;6732	376;6746	970;12517	382;8834	396;5805	535;8933	450;7405
10:8092000-8092200	191;10131	87;9719	135;12649	92;8938	105;8755	91;9854	175;15889	288;15190	233;20216	179;13521	129;10293	750;12961	156;11344	208;18257	175;18536	127;10308	77;10723	103;8982	237;18206	246;12554	221;11908	136;10360	164;11346	125;12377	119;11937	208;15281	209;15292	112;10249	97;11167	89;12722	138;12562	81;9252	202;13716	115;10849	156;11998	156;13617	106;9877	194;10451	142;12156	83;7672	219;18814	226;12057	121;11476	113;9767	238;19957	125;13748	126;8415	83;9628	121;11267
10:8095325-8095837	402;30871	210;29591	412;35868	192;30740	328;26005	238;27656	428;49808	702;43597	379;52785	357;39011	262;34597	2334;39695	189;36695	266;51561	319;53255	358;26952	283;36031	202;23267	425;52080	756;40747	208;34706	206;34721	444;30346	255;36184	286;38274	292;41069	1122;42634	184;27009	262;34382	161;32607	277;36003	146;25199	215;37413	510;32249	242;39193	342;42474	288;28948	163;33351	171;31920	149;23341	951;51870	259;56612	321;31401	225;28650	336;64944	578;33152	192;29550	221;29594	414;63729
10:8096215-8096485	161;9911	42;9270	40;8738	33;9762	58;8413	49;9118	111;16760	77;14575	90;16861	66;11353	55;10475	477;12426	55;11333	46;16864	71;16158	88;10128	69;11257	38;9942	73;16310	142;12038	67;12462	33;9237	46;9597	56;10582	54;12188	44;14945	168;14288	65;11453	57;13298	34;10073	61;11584	56;8698	101;13832	103;12257	40;10029	53;12701	39;8613	43;9597	52;12394	55;7229	223;17616	82;20748	68;10980	67;10998	110;19881	120;11355	37;8266	49;11860	93;24061
10:8096623-8096679	23;2363	16;1959	36;2464	16;2143	14;2279	36;2088	97;4072	51;3707	65;4276	77;2787	37;2287	171;2999	23;2583	17;3972	35;3926	49;2381	58;3057	49;2065	35;4895	93;3155	22;3102	9;1977	28;2139	18;2349	35;3160	19;3576	176;3314	15;2622	7;2946	17;2209	29;2562	28;1998	8;3025	55;2708	35;2688	23;3083	17;2380	12;2171	11;2387	19;1893	321;4930	18;3976	25;1927	23;2507	23;5019	48;3043	28;2095	21;2838	48;4019
10:90966879-90966948	15;1696	26;1965	28;2237	4;1470	41;1359	29;1845	43;2749	39;2265	73;3527	33;2560	12;1910	44;2629	7;2134	22;3453	25;3143	17;1383	23;2079	31;1302	54;3124	32;2583	33;1962	31;2286	25;1629	15;2059	25;1853	27;2890	85;2595	46;1469	11;1445	11;1982	26;1798	37;1393	22;1716	55;2425	22;2091	37;2357	11;1677	20;1639	24;2177	28;1425	93;2701	50;2299	42;2199	11;1910	36;3201	55;2452	19;1906	25;1318	33;2547
10:91295089-91295216	197;4110	101;3438	88;3371	74;3500	102;3285	105;3682	147;5541	182;5914	293;7230	158;4098	115;3999	216;4047	114;4258	304;6487	150;6291	135;3733	145;3945	79;2756	266;6191	161;4610	189;4342	109;3427	169;3772	125;3620	184;3063	268;5354	217;4978	169;3496	173;3909	107;4721	159;4187	78;2554	157;4949	137;4050	139;3747	136;4326	67;3467	126;4071	125;4888	103;3069	185;5985	163;4921	118;4119	106;3333	246;7273	119;4053	104;2849	135;3574	149;3587
10:94180311-94180557	998;19989	1352;17341	1601;20820	1071;16690	1216;15449	780;17397	2369;30406	2544;27953	1984;33941	1854;21179	1518;22196	2984;24527	1127;20192	1609;33152	1361;34583	1551;18216	1222;21982	924;14641	2259;31199	1676;24091	1514;20709	966;18920	1143;15956	1542;19693	1596;22040	1603;29246	2785;27406	1402;17394	1813;19943	1417;20653	1859;20922	936;15200	1539;22006	2019;21867	1136;21466	1773;23211	994;19004	1320;18911	1660;23343	1003;16656	2559;33998	1584;25598	1394;22244	1017;20006	2969;36405	1058;23574	895;14985	1080;16493	1383;20924
10:94827946-94828070	65;2637	56;2698	108;3144	32;2264	76;2485	83;2689	181;4695	158;4415	202;5189	150;3661	101;3289	302;3948	76;3017	193;5406	151;5064	130;2729	89;3284	85;2248	179;4653	155;3603	132;3439	93;2710	91;3043	75;3078	129;3369	180;4702	269;4743	94;2297	81;3063	104;3383	140;3288	84;2584	93;3285	184;3841	162;3066	128;3685	93;2748	90;2878	142;3977	112;2437	248;5416	185;3377	122;3544	152;3117	188;5019	175;3965	103;2155	73;2600	141;3200
10:94828098-94828271	159;9992	72;9728	182;11818	50;9323	129;9017	150;10221	350;18226	313;17644	304;19628	198;13385	146;11509	952;14172	120;12242	494;21209	268;19130	151;11437	189;12433	164;9090	364;19359	347;12985	243;14000	146;10892	144;11134	148;11578	212;12604	145;17587	433;17532	113;9388	148;13801	161;12665	202;13264	152;7467	153;14039	227;13574	171;10974	193;13418	90;9333	125;11105	244;15487	139;8469	655;24171	186;12984	156;13623	118;12071	338;21515	169;14078	83;8786	105;12202	209;11828
10:94833037-94833114	115;2370	80;2398	80;2954	53;2281	102;2321	70;2285	115;4613	152;4039	151;4794	183;3669	93;3218	121;3463	83;2689	172;5105	79;4501	109;3240	85;3110	37;2681	179;4794	151;3304	101;3205	71;2592	125;2832	86;3142	116;3447	165;4322	92;3885	132;2764	105;3465	62;3061	101;3308	86;2360	95;3152	89;3403	81;2530	119;3361	72;2566	61;2623	159;3320	47;2093	188;6465	110;2607	91;2595	66;2895	206;4862	95;3973	59;2040	81;2727	71;2501
10:99531623-99532021	219;20926	203;22214	355;22748	123;19322	273;21405	285;22797	559;37550	467;27585	477;38695	235;23221	187;22102	502;27693	252;28124	409;38214	449;34467	204;17122	270;25869	156;14834	640;38273	392;25319	467;29106	286;24898	266;20849	325;23034	314;25273	276;30388	539;28109	167;17150	311;22170	215;23324	350;27427	180;18032	208;21649	365;22308	246;24043	351;26798	189;20352	228;26166	247;22173	148;16369	1318;52794	371;22197	281;22724	214;21107	736;42862	298;24951	219;17999	193;19602	379;20271
11:101454501-101454582	42;1147	17;741	44;1342	31;939	37;875	27;1004	44;1362	52;1670	91;2184	35;936	22;1055	110;1259	19;996	72;1602	63;1690	87;904	48;925	28;777	108;1826	65;1046	40;1045	20;907	44;837	16;1044	93;1098	56;1081	57;1224	61;898	38;995	7;747	41;932	8;743	84;1491	62;1220	47;1048	66;1391	25;817	24;934	51;1079	8;777	94;1563	109;1478	40;936	27;1219	133;2044	51;1188	54;864	41;1172	74;1221
11:101454621-101454836	175;5316	64;4396	102;5802	94;3801	76;4636	83;4624	89;7587	164;7139	232;9348	53;5253	64;5322	385;5856	83;5356	187;7956	212;8364	137;5848	83;5836	105;5345	239;8496	118;6948	150;5522	84;4899	162;4364	84;5020	155;5490	130;6980	118;5827	173;5333	121;5449	60;5189	94;5468	59;4159	120;6809	95;5579	96;5117	115;6178	96;4962	76;4772	133;5870	71;4101	183;10346	254;6229	54;4788	75;5250	291;8936	95;5515	97;4307	213;5715	127;5112
11:105481122-105481238	92;4852	68;4784	86;6385	181;4667	44;4129	74;5788	125;8612	120;7252	142;9772	70;6112	43;4913	129;7165	80;6237	168;9155	122;8848	40;3350	48;6015	18;2553	163;9709	67;6610	73;6729	57;5303	66;4886	88;5883	50;5837	94;7494	125;7766	45;3557	52;4065	54;5278	40;6208	41;4092	65;4378	74;5012	68;6090	76;7605	44;5022	53;4949	56;6678	75;4367	99;10639	145;7613	49;5718	69;5790	194;10904	83;6877	63;5051	42;3307	122;5190
11:105481241-105481427	358;19502	189;17964	257;22188	183;19203	191;17689	278;20971	367;31955	364;27310	300;35352	254;24674	167;20779	858;27895	217;23456	487;33575	261;31565	200;20967	282;28842	163;17068	501;38023	376;24900	348;27259	188;22914	188;18723	259;23594	206;24679	377;32071	557;28556	164;21162	217;22042	242;21627	264;24776	208;19555	245;27292	280;23358	210;24173	316;29763	208;21390	245;22627	309;24194	235;17584	568;44356	477;27733	258;22331	228;19479	585;41616	294;25922	202;19809	221;20664	412;22821
11:105481455-105481563	49;2145	24;1658	34;2278	30;1898	46;1763	14;2050	49;3387	78;2876	72;3702	40;2183	27;1768	82;2861	33;2127	189;3328	54;3311	42;2396	54;2413	27;1995	95;3830	38;2129	81;2305	23;2148	62;1919	50;2335	42;2077	46;3345	73;2765	35;2430	48;2239	29;1967	47;2141	25;1851	57;3008	42;2266	32;2113	61;2998	126;1784	24;1858	31;2553	25;1429	66;3664	87;3105	32;2181	32;2075	94;4115	38;2569	31;2095	58;2398	57;2339
11:110584029-110584227	76;3957	26;3288	17;4226	13;3062	41;2985	34;3783	52;5865	51;5799	62;6663	41;4436	44;4133	73;4744	38;4302	89;6596	48;7193	31;3944	17;4548	19;3357	76;6940	35;5040	60;4695	22;3860	31;3848	47;4162	45;4146	40;5814	21;5256	47;4019	51;4266	23;3910	33;4275	30;3277	43;4423	44;4028	21;4275	51;5109	40;3717	22;3567	89;4841	20;3020	42;5967	132;5151	22;4094	14;3666	148;7306	51;4907	22;3369	23;3854	51;4753
11:111411024-111411115	173;1088	127;1083	176;1488	107;1074	214;1358	139;1238	364;2081	245;1862	312;2336	178;1707	208;1504	230;1893	189;1533	215;2272	159;1756	96;826	165;1255	251;1122	224;2154	201;1731	209;1366	160;1436	189;1233	223;1476	167;1468	231;2125	334;1948	176;911	151;969	191;1527	145;1463	133;1137	134;1200	173;1369	146;1451	261;1724	65;1213	180;1444	137;1548	159;1083	537;2257	207;1433	157;1552	165;1459	397;2328	200;1742	106;968	139;947	227;1669
11:111411123-111411551	351;22204	211;23769	371;21977	141;17619	425;20716	294;19525	589;35357	495;32577	521;35621	290;24020	294;22489	524;24268	230;24289	465;38371	317;36059	235;19521	471;23556	424;15780	405;30743	513;23630	327;22710	278;22003	387;21537	330;21798	300;22666	304;29682	802;26668	265;16759	253;20296	317;21746	275;25682	242;17417	288;24486	622;21668	282;24998	384;24183	206;20015	216;23492	246;24649	418;17187	1721;38565	357;23415	256;23875	242;20710	662;44938	579;24623	196;16844	286;18910	392;24364
11:111411590-111411692	183;4756	86;5421	60;4705	22;4073	87;4782	72;4810	194;8903	137;7499	135;9128	93;6257	57;5920	169;6734	88;6648	115;9561	71;9566	72;5302	96;5148	69;3945	99;7215	102;5902	95;5680	98;5854	78;4921	55;5980	80;5169	60;8226	224;7017	52;4902	67;6626	45;5472	104;6147	49;3605	38;5726	121;6417	56;6090	90;7350	29;4494	52;5251	78;6434	84;4074	264;7722	47;6352	72;6108	62;5768	150;9981	157;5708	80;4014	63;5294	80;5334
11:111411728-111411894	230;12002	201;13502	187;12797	100;10570	189;10717	137;11973	332;21604	361;18114	320;20993	153;15970	103;13415	375;17343	95;15059	254;21591	175;21940	154;12470	175;15037	202;13066	289;20515	273;14846	192;15086	139;13035	231;12406	143;14661	249;15822	169;19953	557;18112	122;11821	171;15388	107;14996	199;15263	109;10120	121;14442	321;14420	216;14476	180;17115	79;12973	116;13732	104;15801	186;10349	917;25094	283;15683	200;14236	131;13519	470;25115	356;15895	121;9153	123;12017	240;14448
11:112832475-112832655	41;2962	16;2558	17;3559	9;2035	12;2489	29;2726	31;4339	51;5219	49;6517	30;3491	15;2730	18;3684	19;3352	22;5535	22;4964	35;3895	17;2719	19;3000	39;5173	34;3442	16;2907	26;2893	35;2686	16;3668	21;2965	30;5252	51;4199	14;4049	16;3523	12;3538	30;3257	10;1939	27;4579	43;3309	19;2909	42;4040	15;2643	15;2236	24;4358	19;2160	66;5102	16;4370	26;3492	19;3253	35;6236	17;3699	13;2503	17;3964	22;3341
11:112832846-112833015	74;7548	35;7991	54;10418	26;7550	53;7958	57;8252	69;14233	68;11508	90;14729	50;11131	35;9408	74;12126	53;9575	37;14585	35;14742	30;10691	49;11244	40;8514	85;16268	128;10608	51;10631	41;9356	42;8644	21;9645	41;10352	64;13858	108;13875	30;9851	45;11722	18;9579	41;10543	29;8426	35;12610	80;10806	39;8840	60;11300	40;9313	13;8150	32;11237	29;6963	185;16925	32;12842	35;9615	38;8921	123;16693	69;11435	34;7858	27;10456	54;12976
11:113346133-113346261	29;1074	13;1179	12;1459	34;1166	28;1456	15;1284	35;2318	42;2384	61;2685	31;1616	25;1276	57;1923	18;1441	47;2690	39;2485	33;1549	7;1131	11;1205	36;2155	44;1436	18;1642	24;1090	35;1340	12;1375	27;1377	34;2051	21;1974	16;1450	39;1675	17;1769	24;1481	12;1179	56;2680	19;1386	17;1398	50;1999	40;1317	24;1609	16;1732	17;1106	30;2290	23;1509	17;1735	21;1459	29;2681	47;1916	22;1059	15;1689	36;1399
11:113346274-113346434	345;3786	279;3543	412;4264	482;3364	368;3623	271;3563	578;6647	735;5598	593;6943	350;4514	345;3736	515;5213	361;4143	645;7143	968;6561	619;4315	392;4344	289;3519	632;6700	356;4426	579;5067	334;3929	383;3546	247;3745	485;4142	570;5879	453;5275	373;4444	647;5061	420;4451	358;4440	405;3688	502;6296	609;4589	585;3913	531;5084	313;4015	422;4355	356;4429	285;3321	861;8548	445;4658	284;3957	388;3768	840;7638	408;4787	300;3026	460;4796	574;3958
11:115630456-115630563	76;1534	86;1786	120;2527	89;1980	85;1699	100;2143	212;3676	146;3320	164;4373	120;2309	87;2462	227;2901	138;2913	125;4333	191;3754	39;1069	71;1870	55;1263	222;3426	80;2462	90;2453	126;2642	172;2091	119;2649	91;2668	142;3527	174;3293	93;1249	55;1171	98;2199	98;2458	43;1392	125;1673	182;2639	116;2591	133;3387	61;1935	57;2017	81;2570	90;1839	223;3501	135;3097	101;2664	66;2488	218;3915	105;2811	61;2092	46;1250	99;2652
11:115630594-115630800	155;10688	82;10228	118;12906	161;9858	114;9831	163;11243	237;18660	169;18103	245;21035	134;12897	95;11707	415;15374	100;13237	207;20605	147;19074	141;9638	145;12312	88;7985	264;19094	182;13653	160;13176	135;13141	195;11016	111;12414	129;12140	163;16230	307;15219	69;9607	170;11131	92;12417	137;12966	88;8747	143;12590	173;11894	124;12945	164;15929	58;11038	87;11941	103;13510	89;9101	485;21483	301;13438	91;12050	93;11911	397;21396	166;14155	79;10121	126;10127	209;13227
11:115630718-115630927	87;15658	79;15342	177;16873	97;13847	99;13867	97;15447	189;27188	186;25924	210;28527	137;16753	78;17611	234;17851	85;18775	192;27816	153;27097	120;14232	98;17338	89;11939	247;25217	207;17768	181;18281	82;17781	133;16481	74;15223	123;17445	141;20165	294;19410	56;12855	171;15525	47;16012	95;18287	71;10996	73;18590	140;15420	121;17593	190;20658	62;14824	67;18563	77;17403	90;12853	406;29755	281;17947	71;16680	94;16370	354;30968	145;17927	96;13803	91;15473	248;18025
11:116451115-116451129	13;622	4;595	24;750	4;593	5;535	12;649	16;1014	26;813	1;1181	7;835	9;683	43;777	3;763	27;1069	11;1109	10;562	12;723	5;531	20;1177	27;879	11;771	8;699	5;647	8;805	3;710	6;991	10;896	13;569	2;606	7;666	8;703	8;645	6;731	23;771	12;757	16;924	13;615	5;644	14;737	10;515	50;1006	11;772	5;832	12;644	18;1194	31;798	14;630	7;527	21;714
11:116451144-116451315	388;16934	394;16347	547;18056	354;15528	397;15184	693;15447	655;26908	1248;22422	683;28674	533;20176	384;18659	1598;19559	325;18890	674;28001	620;30624	305;14235	623;17850	493;14380	1005;28456	742;21382	970;19621	346;17958	608;16000	396;17840	371;17049	535;24281	1100;22031	365;13221	419;16116	449;17760	475;18791	380;14207	428;20518	983;19871	543;19326	538;22013	352;15664	280;17340	402;18538	634;14629	3636;30265	552;18921	487;18247	604;16857	1024;31942	803;19217	328;15521	348;14721	708;17085
11:119292685-119292712	173;4203	263;4052	278;5232	125;4023	218;4512	141;4598	433;7472	463;6709	293;7580	270;5719	139;5208	433;5692	210;5107	230;7891	177;7889	170;4180	172;5452	110;4012	358;7398	357;5770	276;5857	145;4906	114;4716	274;5165	174;4847	233;6799	304;5540	289;3655	264;4284	205;5210	95;5683	181;4204	251;4991	276;5488	273;4826	282;6218	81;4929	107;4413	322;5683	99;3818	510;9019	327;5378	196;5421	207;4980	441;7809	179;6134	139;3841	164;3948	245;4896
11:119292732-119292896	112;8651	186;7762	221;10089	102;7271	183;8131	120;8179	370;15026	332;14387	249;15954	163;11370	136;9415	222;10759	152;9869	153;16286	185;15576	74;7044	145;10137	84;6677	321;14773	285;11107	181;11126	136;9546	101;9059	181;9974	128;9882	172;13765	355;11445	164;6196	173;8192	114;10183	136;10486	119;6822	126;9657	176;9878	263;10109	165;11523	57;8995	64;8475	132;10925	80;7245	450;16521	298;10975	98;9722	158;9670	333;16160	145;11582	123;6742	93;7375	181;10278
11:119293241-119293506	71;13672	92;13149	190;16424	45;11796	104;11607	134;14349	274;23185	143;18968	281;26542	144;16929	85;14738	207;19902	85;17230	138;24819	60;21538	55;12776	89;20240	109;8607	197;29637	204;20228	125;19017	98;16045	102;12583	88;19225	84;14379	124;22016	260;18808	53;11821	54;14304	53;14525	75;17072	98;15856	104;15299	202;16158	184;18095	132;19879	45;15624	73;15657	98;14627	144;11919	751;36653	151;15021	112;13549	90;12871	189;25543	165;16478	89;13881	52;12187	151;15605
11:12030017-12030553	554;20360	254;22942	312;20988	196;18092	304;21000	221;21658	631;35673	633;33918	500;38094	322;22917	275;23576	444;27532	331;26555	473;40153	437;37384	287;19825	400;23227	228;14566	538;34113	473;24885	367;26549	303;22848	299;20229	391;23083	416;22385	468;31149	990;30587	170;18252	348;20881	253;24254	386;29120	217;18039	309;23562	514;25036	285;23130	363;26922	139;19604	247;24444	286;23923	282;18341	1461;46332	333;23906	269;23539	268;24627	651;42447	548;25890	305;19086	155;17265	344;19297
11:12030871-12031006	64;1808	43;2109	66;2464	10;1456	17;1851	73;2432	125;3399	75;3182	67;3373	87;2826	52;2598	81;2843	23;2170	33;3791	26;2994	55;2180	44;2574	22;1467	77;3260	48;2298	43;2155	14;1884	36;1917	50;2781	20;1939	109;4455	127;3207	24;1768	25;2085	26;2685	42;2802	39;2428	74;2731	96;2765	12;1660	21;2419	26;2519	44;2428	77;2771	68;2266	282;5965	16;2147	62;2735	53;1435	68;3657	18;2334	52;1927	28;1438	44;2260
11:12031006-12031154	633;7728	710;8653	949;9563	763;7938	616;6235	581;8950	1591;14728	1008;10818	1260;14825	993;11344	874;9630	1281;11838	573;8257	1249;15597	575;11596	605;7475	1331;13160	605;5821	1620;16539	1218;10646	1215;10536	671;9307	590;8871	844;10564	672;10407	1452;15393	1773;12162	407;7100	816;8199	624;10204	797;10955	844;10231	687;8704	1226;10407	482;7708	936;12063	438;10171	663;9923	767;9884	683;7076	3605;20700	671;9332	677;8549	392;6055	1397;15515	791;10472	573;7445	373;5849	762;9890
11:120434904-120435062	488;5870	661;5345	730;6480	413;4894	523;4828	372;4582	1370;9997	1736;7982	1090;11082	995;7322	889;5543	1315;7766	1169;7321	1253;10715	662;10188	646;5945	589;6275	724;4540	1345;10563	940;6830	443;6228	490;5672	464;5362	995;6588	752;7113	969;8750	1312;8281	839;5181	1606;6372	741;6638	755;7136	523;4734	849;6771	799;6215	465;6139	946;7031	347;6038	579;5993	904;6482	596;4416	1799;12230	712;7635	688;6213	599;5719	1739;10969	823;7413	568;4191	496;5794	419;5550
11:120435064-120435230	302;9537	316;8264	384;9978	256;7338	333;8450	181;8280	683;15241	845;13083	539;16688	440;10606	482;8749	705;10930	425;10207	607;15977	319;15867	300;9271	243;9747	255;7116	731;15708	467;10319	241;9586	303;8929	318;7989	382;9659	340;9823	592;12937	559;13015	379;8201	813;9169	323;10113	383;10173	206;7313	489;11898	473;9225	246;9688	433;10857	209;9358	267;9884	456;9795	257;6411	851;17452	467;11876	346;9265	438;8754	1095;16259	317;10844	255;6716	279;9356	221;8904
11:121800427-121800642	41;2885	35;2647	44;3183	36;2595	33;2593	43;2847	90;4634	60;4564	69;5307	69;3230	28;3018	89;3751	57;2853	88;5406	48;4939	32;3312	64;3878	32;2953	83;5039	84;3517	78;4159	34;2904	44;2981	34;2720	30;3554	74;4209	57;3728	46;3079	36;3037	49;3354	32;3556	55;2715	62;3677	47;3780	53;3081	68;4117	37;2969	63;2814	59;3842	30;2143	68;5419	87;3345	31;2933	51;3128	141;5818	46;3569	46;2625	51;2924	51;3044
11:122848169-122848271	17;3205	20;2548	34;3284	24;2199	21;2518	31;3247	46;5387	58;5098	58;5209	21;3529	18;3230	40;4151	28;3081	68;5308	41;5364	40;4063	30;3321	49;2583	31;4800	45;2852	59;3461	26;2842	34;3314	24;3147	33;3353	46;4270	68;4069	30;3626	36;4103	40;3053	29;3508	14;2072	44;5041	40;3372	27;2730	32;3869	40;2767	15;3003	34;3917	19;2211	119;6285	35;4241	41;3491	25;3301	59;6670	46;3509	33;2580	35;4016	35;2965
11:122848279-122848360	36;4081	47;3423	84;4243	25;2950	43;2960	52;3557	98;6490	127;6080	96;6249	58;4342	45;3987	154;5110	45;4037	68;6686	72;6622	47;4008	57;4699	38;3266	105;6835	73;4270	84;4532	54;3773	56;3841	51;3727	54;4262	68;5209	92;5251	75;4153	49;4617	51;3892	51;4199	36;3202	57;5548	78;4145	53;3810	67;4849	50;3695	25;3922	55;4366	31;3024	205;8574	75;4558	64;3729	44;3737	130;8458	80;4285	41;3150	42;4278	51;3535
11:122848358-122848417	17;1636	4;1391	35;1744	10;1216	8;1179	10;1415	23;2538	21;2604	9;2421	4;1787	21;1712	35;1943	19;1704	14;2663	16;2651	10;1280	7;1704	7;1193	37;2742	8;1686	39;1809	16;1524	16;1477	12;1585	23;1638	18;2170	15;2225	10;1425	17;1624	5;1693	10;1610	8;1381	13;1979	22;1671	11;1459	19;1871	13;1491	7;1547	16;1724	4;1176	37;3086	15;1922	18;1575	19;1585	31;3346	17;1794	4;1263	11;1474	2;1487
11:122854874-122855204	140;9270	24;8734	49;9355	17;6716	25;7791	34;8465	108;14040	94;12784	188;16403	61;8896	51;8647	362;10646	54;8978	87;14660	54;15611	39;7337	25;9298	53;6982	69;14015	124;11312	67;9873	38;8935	77;8364	32;7952	56;9649	51;9773	100;11510	60;7507	38;7757	80;9279	46;9145	26;6903	61;9871	65;8724	33;9280	46;11282	34;7515	61;8040	34;9578	37;7350	200;15955	80;9700	47;9370	75;9524	116;17932	65;10748	113;7371	55;7863	122;10741
11:122855120-122855385	112;14209	69;13203	57;14490	38;11483	68;10865	56;13703	147;25751	90;22309	150;26422	81;15836	62;15450	668;17188	83;15270	150;23717	93;25507	85;13324	66;15800	77;11113	121;21643	255;17033	48;15799	68;14405	52;14510	77;14544	51;15802	107;18852	217;19079	157;11518	89;14558	73;16574	72;15757	27;9330	63;15599	96;14905	46;15009	52;16907	50;13253	64;14313	62;17026	57;11264	269;28034	94;15722	58;14765	70;15073	171;26920	68;16345	85;12892	59;12760	97;14931
11:122855404-122855587	42;6587	19;6742	59;7548	26;6348	27;5560	33;6998	70;12979	60;11060	70;13644	41;8989	42;8066	222;8972	30;7820	62;12779	52;12956	20;7822	41;8486	32;6805	47;11562	55;9766	39;8442	23;7625	29;7234	44;8196	41;8539	36;10920	71;10256	77;7275	37;9021	23;9004	46;8918	26;6243	37;9201	68;8278	38;7996	58;9339	30;7134	31;6900	59;9616	32;6017	157;14717	39;8381	52;8219	50;8235	63;13122	59;8869	17;6003	22;7743	29;8082
11:123172859-123173034	31;2816	80;2708	127;3324	52;2606	113;2703	223;2908	124;4822	207;4170	160;5329	161;4370	169;3608	241;4388	165;3201	113;6641	76;5256	83;3197	116;3259	114;3216	191;5437	143;3900	104;3348	125;3082	174;2962	199;3759	106;3471	152;5481	131;4240	82;2997	77;3061	67;3104	74;3490	60;2419	102;3362	119;4279	106;3461	137;3901	66;2953	78;2286	179;4137	64;2328	259;6245	118;3655	73;3855	161;3097	173;5338	136;4450	49;2546	61;2584	179;4822
11:123229007-123229079	6;582	0;577	7;842	2;705	2;784	6;630	2;1167	2;1076	10;1573	2;989	0;659	7;861	1;702	4;1337	10;1138	1;701	2;677	1;468	13;1212	4;958	2;955	2;829	2;620	3;882	2;889	6;1059	8;1114	0;665	3;754	5;735	5;826	0;584	2;701	2;750	0;816	11;1223	4;681	4;677	5;844	2;589	6;1067	0;914	6;928	14;892	4;1504	0;766	3;580	1;691	3;785
11:123229121-123229348	13;8517	27;8419	32;9438	29;7504	48;7885	46;8668	63;14481	49;12453	79;16465	54;10970	39;8890	349;10301	26;9221	49;14745	39;14438	24;8108	60;9693	36;6409	44;14162	65;10373	65;9786	12;8552	35;7629	28;9203	18;8780	38;13338	90;13186	35;7951	38;8564	25;9541	34;11264	55;7041	30;10690	83;9711	47;9349	40;10956	26;7815	20;8560	33;10103	40;7511	200;17776	41;9879	47;9060	62;9034	42;16576	42;10651	34;6478	12;6957	38;9189
11:124709629-124709954	107;11033	40;10134	126;12483	44;9466	91;10241	86;10952	135;19128	153;17485	116;20420	89;12926	47;11060	157;15077	79;11705	124;19534	130;19115	71;9035	105;12268	42;7163	163;18752	127;12794	86;13330	64;11430	125;12487	86;11221	102;11433	127;16387	203;17302	64;7927	89;11264	98;13370	66;12375	63;8521	74;11373	107;13219	81;12322	112;15163	63;10341	85;11047	122;13253	55;9368	360;26394	131;11721	90;11710	75;11655	195;21951	129;13509	77;10408	47;8058	77;11580
11:124735014-124735274	412;7979	223;7195	439;9100	304;7037	294;7529	286;7668	594;13639	603;12350	656;16179	478;9674	353;8551	844;10330	346;8448	615;13461	347;13314	259;9366	357;8307	274;6329	745;14955	634;10051	516;10454	423;7774	465;7861	366;7978	358;8073	521;11625	590;11027	427;9002	426;8812	389;7729	294;8781	337;6346	522;11623	496;9931	365;8504	460;11557	118;7503	256;6955	585;10278	303;6441	762;16217	502;8945	350;9331	338;8827	710;16544	308;10845	254;6518	266;8937	414;8238
11:124735882-124736062	69;4377	36;4410	84;5030	45;3926	41;4433	57;4408	86;8182	73;7572	74;8606	74;6147	43;5332	117;6422	69;5047	87;8611	66;8339	112;6585	66;5270	45;5178	104;8207	78;5804	61;5766	32;4419	67;5235	49;5201	118;5478	76;7580	65;5697	121;6868	109;6894	31;5692	83;5645	47;3887	101;8098	85;5956	53;4738	60;5917	28;4663	77;4540	56;5907	47;3532	158;10466	61;5295	63;5460	46;5178	147;8808	78;6192	25;3464	96;6782	39;4548
11:124736112-124736226	33;1020	34;1017	31;1371	7;923	19;1090	12;1040	44;1812	41;1842	69;2585	34;1648	25;1255	90;1529	27;1235	51;2153	37;1815	23;911	32;1150	40;1036	55;2191	23;1458	24;1282	17;1338	66;1190	43;1243	44;1375	55;1899	52;1990	43;1334	26;1522	20;1150	18;1075	18;847	41;1681	39;1602	26;1100	43;1488	17;1120	14;898	29;1701	19;639	73;1888	24;1654	33;1711	30;1571	83;2512	46;1409	17;913	14;1248	37;1264
11:126870536-126870779	80;5664	42;5168	109;6221	62;5040	64;4993	50;5194	127;9349	105;9474	144;10805	111;7386	51;6398	89;7492	74;6442	76;9575	46;9366	86;7043	90;7417	51;5547	125;9632	114;7901	43;6830	42;5709	55;5785	78;6064	95;6072	147;9796	163;8122	208;5800	66;6945	44;6713	58;6811	53;4909	84;7739	99;7082	58;5482	103;7307	42;6405	49;5674	78;6598	43;5081	217;12445	93;6818	37;5742	50;5619	135;10266	77;8132	48;4650	69;6319	62;5662
11:128556606-128556747	202;2619	151;2551	157;2845	158;1941	145;2213	250;2546	282;4131	192;3365	243;4772	147;3526	192;2831	251;3713	167;3144	235;4612	424;4710	158;2709	142;2873	184;2530	624;4091	219;3800	339;2926	227;2828	116;2705	173;2932	211;3011	239;4355	126;3872	177;2862	152;2350	132;2905	173;2981	158;2372	135;2884	139;3173	175;2804	246;3135	92;2247	128;2535	207;3182	57;2196	211;4908	312;3160	167;3009	132;2522	414;4127	177;3436	149;2460	168;2086	242;3189
11:128562857-128562929	6;920	3;1295	1;1101	3;901	10;762	8;933	15;1713	12;1457	20;2225	4;1513	21;1126	46;1187	7;1465	2;1702	8;1994	0;622	5;851	5;659	20;1796	6;1182	9;967	5;1313	6;1260	7;1273	17;1223	13;1522	21;1891	7;915	4;770	6;1040	5;1193	6;787	8;1202	32;1063	23;1743	12;1603	7;845	9;1066	7;1363	10;765	19;1333	13;1456	14;1479	2;1032	18;2190	21;1444	5;930	10;832	39;1749
11:128562952-128563195	17;10872	36;14642	39;10127	14;10121	38;10771	38;11390	170;23829	48;17098	96;21768	39;15989	32;14906	555;14164	23;13603	51;20344	41;21325	45;10153	92;15854	53;10185	67;23067	110;14426	44;13555	36;13591	128;13644	45;15635	46;15637	46;17084	228;18744	26;10932	34;12365	26;12798	48;13775	57;11536	74;14855	111;14510	40;17666	65;16053	30;12685	26;11545	30;13828	38;10295	397;25909	48;12587	29;14191	28;10327	92;20809	85;16293	35;11289	17;10296	35;18204
11:128563898-128564354	75;15522	84;16198	74;16713	42;11783	41;12666	120;16980	310;28674	150;19169	148;27686	159;21546	75;15945	1670;25039	96;20000	110;25415	79;26263	53;12216	188;22658	128;11183	118;27362	311;20091	106;16638	66;16913	116;16273	95;17982	111;17975	114;27512	506;25558	27;11673	55;12316	45;17733	87;19351	86;12786	42;14668	177;20072	51;19596	110;20308	54;14811	52;14816	65;18302	89;13649	808;43499	78;22515	77;20118	68;14013	89;24460	175;21567	60;14183	30;9614	150;27928
11:128564713-128564936	57;10876	22;12114	81;10514	37;9514	55;11463	45;11392	134;21363	52;16373	99;19631	67;12999	64;14105	934;15935	60;14709	77;20708	67;21560	22;7319	67;15727	62;7448	51;17585	81;13013	91;13177	26;15738	72;11852	79;10983	44;11139	73;16217	252;17706	91;6536	6;8876	44;15157	73;15180	63;9530	38;9381	79;13027	38;13076	36;12566	16;9828	28;12106	44;13167	62;9962	353;26210	61;13985	49;15826	29;11928	103;21121	63;12689	39;8703	16;7157	64;18793
11:128564955-128565045	1;1449	9;1872	11;1494	1;1138	9;1775	16;1874	19;2636	18;2527	15;3146	13;2136	5;1870	113;2237	6;2272	14;3411	12;2797	6;738	4;1123	6;936	9;2449	40;1850	5;1581	0;2563	7;1874	7;1879	2;1419	8;2374	26;2697	31;796	0;1068	0;2100	4;1575	2;897	1;1195	9;2035	6;1984	9;2216	2;1272	2;1533	17;2224	3;1171	32;2125	7;2352	11;2816	5;2104	26;3349	13;1762	7;1724	2;993	2;2957
11:130297397-130297629	341;10601	284;10768	348;11975	456;8784	330;9633	382;10827	484;19131	422;16333	544;20123	352;12983	321;12454	442;14554	338;12399	832;20016	473;20015	412;13721	330;13327	263;8311	517;17728	430;12698	315;12106	233;10563	421;11973	243;11690	307;12441	434;17363	493;15669	313;11136	525;13258	273;13587	404;14073	243;9628	434;15467	390;13021	246;11905	271;12735	233;11912	237;11414	366;13149	215;8993	1046;26472	348;12348	273;13056	217;12078	611;19313	408;15042	218;8549	271;12119	372;11306
11:131780271-131780284	157;1107	206;1035	214;1377	80;926	129;981	190;913	305;1744	243;1304	369;1783	212;1080	182;1060	304;1441	187;1252	367;1701	110;2138	122;859	167;1268	50;500	307;1957	222;1229	165;1048	90;1038	124;1131	171;1219	59;1245	231;1532	273;1282	124;835	213;1021	178;1084	183;1304	213;981	221;1382	104;806	225;1370	280;1603	247;907	224;1207	293;1123	185;935	305;1791	167;1049	161;809	68;816	436;1914	108;1224	183;980	201;1037	184;1004
11:131780324-131780526	403;16571	261;17223	335;19065	224;16310	438;15763	189;10905	377;28176	442;15981	302;20463	212;12673	247;17232	782;19430	403;21915	516;28570	403;32662	158;9970	182;14796	33;3358	698;29718	327;13326	311;7146	297;12208	586;18421	324;19278	450;18953	272;15489	423;14878	252;8827	451;14928	178;13290	288;19507	223;13759	400;18636	98;5005	349;22041	393;22184	174;10529	397;18654	355;17367	197;13787	331;20414	231;8314	95;5911	80;6204	727;24608	171;12911	244;15126	230;14721	401;12045
11:131781075-131781189	21;3723	9;3822	72;4596	15;3931	17;3739	55;3812	31;7179	47;5382	48;8107	28;5442	30;4713	54;6030	32;4775	58;7768	49;7267	21;2874	8;4513	20;3352	35;6675	36;4852	39;4499	38;4825	31;4360	27;5402	56;4360	32;6610	50;6301	20;2857	7;3444	33;4558	20;4672	15;3312	10;3593	41;4865	37;4984	28;6119	23;3646	19;3850	19;5407	22;3660	31;6546	86;5083	16;5004	32;4923	89;8373	26;5286	7;4104	17;3374	53;5346
11:131781210-131781299	222;15745	176;16773	248;17459	98;16035	106;15175	215;15127	145;27070	359;21233	180;27485	185;18115	97;18435	662;20758	95;19068	185;26680	179;27527	86;14627	130;20407	79;14422	278;27274	195;20390	257;21147	90;16195	105;15294	134;18621	342;18624	176;23057	342;23354	261;14143	111;16324	48;17043	169;19313	68;15167	129;20379	181;16994	159;18575	205;22474	93;17119	151;18213	167;16179	85;14347	358;29719	186;16715	125;16780	118;15391	558;31912	116;18777	74;13773	152;15682	125;17946
11:131781312-131781377	18;5182	14;5927	41;6306	22;5119	15;5101	36;6029	40;9430	44;7921	27;10375	28;6970	12;6471	66;6969	23;7567	48;9271	23;9658	20;4793	13;6480	13;4978	47;9022	46;7605	33;7292	18;6107	11;5196	44;6749	14;6052	31;8142	37;8190	12;4436	9;4985	9;6218	24;6529	14;5361	8;6314	17;5689	14;6519	17;7674	25;6564	22;6405	30;6031	9;5097	33;9361	32;6416	26;6786	48;6351	61;10613	28;6626	11;5315	3;4603	7;6366
11:132813230-132813368	95;1965	34;1578	64;2281	49;1539	55;1651	58;1710	94;3249	103;3070	102;3537	74;2668	61;2184	146;2854	52;1852	69;3266	158;3253	82;3376	98;2183	75;2083	95;3377	78;2640	65;2449	55;1577	61;2020	54;2080	61;2211	91;3197	101;3141	120;3747	130;3663	42;1964	56;2209	46;1593	108;3650	80;2379	42;1672	80;2528	33;1927	49;1795	74;2648	46;1429	135;4098	89;2312	75;2338	45;2188	175;3811	74;2622	53;1588	93;3806	61;2104
11:132813444-132813532	4;247	0;160	1;266	0;155	1;137	3;184	3;340	5;343	2;382	4;305	0;250	4;282	1;202	3;411	2;362	3;278	2;195	1;239	3;276	2;302	2;273	0;165	0;238	1;261	2;218	0;365	4;476	1;358	4;296	0;195	2;252	2;135	3;295	4;252	1;194	3;271	0;218	0;169	2;366	1;153	2;315	3;271	1;300	1;283	5;444	5;268	0;147	0;430	3;291
11:133825200-133825692	515;23481	371;24302	622;29504	410;22301	650;24054	431;25229	813;41538	783;37142	822;42737	580;33228	488;28596	1166;34714	621;30492	996;44714	517;44094	439;25552	617;30869	418;22430	1055;45204	860;33179	464;28933	505;26670	470;25575	584;29268	499;29982	825;39564	700;34774	704;24191	757;28126	498;27463	618;31407	574;23961	475;27112	797;31198	669;28430	766;33291	389;25132	568;28226	731;28175	351;20550	1457;50577	657;30251	532;28594	628;27372	1014;44851	903;32223	514;20858	481;23971	706;30653
11:133837239-133837435	2961;13686	1545;12338	1512;13565	806;11353	1360;11020	1917;12223	1894;20787	1907;17027	3295;23597	2069;14285	1811;13545	2533;15538	1864;16925	2878;22793	1182;20450	1592;10512	1360;14491	1093;10765	2013;19458	2129;15850	1749;16341	1324;13530	1923;12287	3126;14803	2474;14424	2832;17533	1732;16337	814;9713	1247;12297	1463;14013	1879;17093	1236;10169	1545;14303	1703;13706	1589;14019	1811;17035	2181;11763	1776;15454	1425;13865	1354;11182	2621;23066	2272;16953	1494;14229	2367;13697	2700;26113	1322;13630	1727;11120	1386;12654	2911;17649
11:133938752-133939238	111;34341	76;34624	265;36892	64;31611	223;34436	156;29456	456;59430	322;51553	229;65971	204;38541	213;35184	2048;40210	124;39610	214;54896	170;63998	145;27381	277;44385	226;27019	261;61452	417;45262	220;44002	88;36248	188;34871	222;33685	211;46620	115;43132	802;50824	71;28195	121;38826	82;37065	211;44905	133;22690	221;44611	525;37463	170;41788	243;45453	76;32321	96;38402	105;37926	317;27238	1489;66988	150;51360	163;35293	159;33815	334;83950	326;36457	202;30274	92;36525	252;50860
11:13984830-13985093	125;6973	34;6807	86;8154	30;5925	35;6892	57;6427	117;11885	70;11994	106;11932	84;8836	49;8513	201;9949	40;7663	60;13189	52;12254	43;7081	49;7433	67;5973	103;12100	97;7709	62;8746	17;6474	72;7274	40;7503	51;8282	58;10069	118;10259	189;7067	40;7329	35;7307	33;8306	45;4978	42;8180	104;8064	50;7234	30;9039	37;6428	14;7045	60;8228	32;4980	209;14989	67;8435	56;8270	42;8514	114;14435	50;8366	24;5878	28;7784	73;7803
11:14995105-14995298	280;10731	247;10799	476;14339	235;10170	580;11379	506;11839	939;19825	622;17318	761;21896	628;15416	308;13543	1019;16534	480;14462	441;21027	908;19802	535;13221	726;15410	412;11889	869;22353	833;16347	578;15046	290;11566	369;11418	528;13437	398;14668	701;20834	809;17447	700;12829	612;13591	348;13435	593;14111	334;11946	429;16046	662;14062	306;13678	574;16829	781;13048	427;12485	459;14823	404;10516	1667;24491	601;16226	381;13579	836;12637	1027;24113	525;15812	362;9887	508;12179	310;14101
11:17565718-17565853	788;3408	477;3250	1017;4064	627;3005	773;3085	557;3568	1268;5924	1262;4404	1378;6106	953;4282	928;4149	1368;4868	662;3654	1637;6118	1237;5668	769;3013	1035;3721	697;3050	1196;5728	910;4229	789;4614	969;3951	694;3640	843;3623	1098;4341	1222;5704	1461;5164	654;2973	1020;3667	737;4103	797;4185	679;3052	944;4404	1035;4278	713;4012	1130;4655	763;3962	628;3495	723;4372	747;3158	1900;6497	881;4398	765;4651	478;3674	1500;6753	932;4830	613;2862	458;2885	667;4497
11:17565870-17566040	541;15365	274;13983	564;14110	294;12334	502;13512	258;12847	506;22247	674;18648	710;23341	437;14902	436;14695	813;15443	433;15521	697;23787	520;20911	348;11805	464;13940	429;11488	779;19872	489;15569	538;16047	471;15554	451;12074	340;12768	555;14862	546;19952	799;18221	275;11031	479;14395	300;15798	546;16862	481;10587	584;16794	486;15158	358;15466	553;16747	349;14468	213;14883	358;16117	419;12058	932;21485	657;15122	299;16463	252;13171	1019;26166	308;14916	341;11753	359;13146	550;17580
11:1769895-1770135	147;7224	129;7606	217;8358	123;6505	210;7382	126;8082	319;14242	272;12151	365;13816	332;9556	101;9335	304;10849	185;9477	254;14220	211;15520	165;8249	197;9489	103;5938	443;14677	222;9952	172;8865	112;8021	176;8214	175;9351	217;9473	192;12513	428;12261	110;7424	154;8591	212;10324	192;9664	94;7039	198;10128	284;9505	121;8264	205;9849	66;6724	183;10107	196;10376	129;7164	926;18175	246;8843	113;9399	110;8031	321;14108	304;10276	84;6649	139;7168	179;7737
11:1770132-1770240	33;2398	19;2417	44;2632	18;1929	31;2240	20;2811	21;4893	40;4244	44;5189	41;3387	9;2982	26;4050	16;3590	17;5109	26;4672	12;2484	25;2242	20;1570	28;4863	19;3084	24;2715	7;2634	18;2575	23;3996	31;2490	46;4522	64;4278	15;2204	16;2728	15;3198	15;3016	11;2240	19;3253	38;3516	19;2529	32;3637	7;2528	13;2634	36;3709	11;2750	134;5994	32;3222	28;3358	19;3275	45;4756	16;3499	23;2008	16;2087	21;2825
11:19263803-19264038	231;11642	120;12288	228;13482	95;10203	169;10110	146;11152	306;19072	371;17882	264;22753	238;16014	178;14452	334;16720	160;13437	258;20129	315;22392	279;13703	251;16980	153;11464	466;21637	220;15084	293;14249	128;13449	190;11610	145;14241	291;15206	272;20039	383;16879	498;11726	149;12652	113;13752	232;15969	162;11308	311;13522	210;15338	130;14543	270;15658	172;13218	134;13221	197;13889	165;9457	740;26223	166;13151	179;13912	90;13322	587;23766	236;15917	104;9158	99;11209	277;14760
11:19367071-19367201	193;6358	168;6075	211;6043	158;5634	195;5350	164;5299	276;9969	274;9569	304;11287	215;7482	193;7113	274;7656	228;7231	195;9413	410;10002	141;5222	235;5966	92;4382	299;9309	225;7510	375;6963	228;5489	210;5879	136;5189	160;6336	309;7720	230;8636	174;4864	273;7655	182;6965	186;7358	103;3860	262;7010	243;6965	230;6636	276;7003	179;6119	264;6939	354;7361	123;5399	252;10224	223;6547	200;7435	211;6660	414;10892	130;6419	203;5106	130;5391	215;6074
11:19367217-19367410	184;13748	77;14144	145;13729	81;12345	128;11842	73;11584	147;23225	215;20338	222;23784	127;15352	90;14839	158;15520	235;15875	182;22574	221;23718	160;11623	130;15902	52;9723	160;21206	232;15989	268;15419	113;12701	258;14258	94;11664	137;15192	164;17620	161;17275	133;12048	114;14675	73;15855	110;17448	88;9404	223;16112	133;14472	111;14498	149;16045	106;14237	123;16164	214;14636	82;12360	224;27765	127;14191	93;15185	135;13312	322;24826	66;14178	90;10356	123;11867	213;13111
11:20178814-20179049	49;3589	56;3443	99;4617	46;3116	91;3582	74;3363	181;6175	160;5648	200;7153	105;4481	101;4045	137;4955	118;4133	106;6805	82;6681	88;3951	109;4723	102;3688	144;6935	162;5294	106;4586	95;4008	127;4036	92;3913	82;4524	150;6379	206;5520	124;3827	97;3471	89;4490	68;4412	128;4112	113;3898	154;4585	83;4189	166;5305	34;4445	75;3572	143;4993	90;2810	257;6777	143;4623	101;4181	97;4503	148;7145	107;5518	84;3440	62;3778	53;4223
11:20182156-20182265	239;2408	264;2247	357;2964	218;2062	187;1971	294;2209	460;4538	423;3555	389;4431	329;3065	299;2759	441;3469	287;2781	371;4471	614;4409	572;3054	282;2970	277;2855	469;4507	299;3212	442;3004	230;2371	244;2326	262;2512	261;2782	470;4183	373;3576	355;2965	448;3281	257;2815	232;3013	180;2207	385;3956	280;2917	221;2253	326;3676	239;2454	250;2496	316;3546	176;1885	424;4882	426;3417	270;2843	520;2743	507;4854	373;3663	275;2119	335;3099	299;2391
11:20182274-20182330	141;1824	94;1664	129;2149	83;1627	67;1582	141;1741	134;3483	101;2660	144;3310	101;2291	130;2160	91;2544	110;2031	117;3293	116;3338	99;2210	110;2486	211;2132	142;3480	138;2414	99;2339	72;1762	84;1894	67;1846	55;2183	155;3111	90;2527	128;2247	191;2388	78;2047	68;2317	75;1760	130;2934	128;2250	86;1745	155;2692	54;1971	83;1878	131;2616	64;1415	185;3994	134;2541	98;2041	81;1936	183;3581	83;2581	98;1625	89;2363	74;1756
11:20182842-20182951	227;3346	194;2651	336;3900	167;2326	189;2707	233;3073	280;4735	478;5074	417;5816	350;4326	185;3517	318;3744	193;3183	560;5628	633;5260	324;4480	281;3742	204;3438	385;5112	301;4221	270;3666	233;3058	280;2794	328;3548	340;3547	412;5353	408;4788	270;4031	402;4558	202;3308	253;3973	205;2706	420;4982	369;3757	255;3567	279;3690	249;3300	156;2828	378;4615	162;2273	378;6213	343;4428	226;3776	266;3821	556;6205	314;4602	174;2643	358;4414	330;4011
11:20182979-20183163	216;4667	180;3734	245;4855	177;3571	161;3905	137;4321	245;6984	246;6822	396;7867	315;5452	191;4676	229;5533	160;4141	333;7953	215;7381	243;6282	233;5473	183;5025	352;7631	235;5608	372;5453	219;4105	228;4031	201;4955	271;5009	346;7110	285;6632	261;5945	326;6526	138;4781	277;5075	150;3838	321;7391	220;5104	176;4891	288;5164	109;4619	157;4019	251;6352	154;3540	369;9616	264;5921	170;4738	181;5115	372;8516	196;5708	124;3531	304;6219	240;5527
11:20185103-20185247	89;5201	48;4817	103;5865	83;4959	83;4914	118;5448	143;9290	108;8761	201;8982	151;6904	80;6134	302;7848	88;6052	84;10067	187;9518	95;6425	86;6199	100;4734	176;9031	91;6521	136;6756	84;5569	79;5661	102;6491	107;5697	148;9294	208;9017	95;6159	135;7266	123;6438	100;6434	64;4599	162;7025	131;6714	90;5951	126;7190	54;5786	85;5509	174;6845	75;4246	209;10428	199;7283	90;6583	66;5398	276;10330	112;7282	135;4368	80;6454	166;5857
11:20185262-20185422	116;5386	58;4999	95;5135	66;4592	111;5095	103;5598	130;9261	170;8377	136;9445	130;6836	98;6453	401;7685	122;6102	274;10120	182;8564	99;5846	114;6216	108;5123	142;9352	108;6509	150;6866	77;5105	161;5501	64;6199	151;6103	163;9190	227;7667	103;5904	119;6721	113;5920	122;6027	110;4582	177;7711	166;6418	109;5650	108;6679	56;5252	82;5309	116;6428	82;4749	273;12069	108;7236	99;5867	49;5426	302;10275	128;6966	93;4724	138;6437	93;5776
11:20618817-20618855	4;385	0;364	6;477	4;346	4;451	3;453	10;816	5;657	0;812	7;605	7;490	17;569	6;547	11;776	14;758	3;484	5;449	6;336	7;804	5;528	8;561	11;460	4;349	5;506	5;517	2;654	10;712	5;429	3;547	5;529	7;515	7;339	2;487	0;651	2;402	0;566	2;350	1;432	0;580	6;333	14;838	12;612	7;479	5;547	25;1037	2;706	4;416	2;419	11;515
11:20618863-20618969	243;6487	143;6408	196;7730	150;5450	375;6539	273;6292	293;11400	233;10463	300;11269	214;8506	164;7938	625;8658	155;7076	396;11888	244;11210	192;6750	294;8196	180;5998	379;11727	269;8012	290;8692	195;6771	170;6341	216;7083	169;8343	262;9747	348;10004	160;6580	260;7540	145;8120	157;8381	154;5961	201;7123	259;8563	197;7768	171;8865	315;7063	154;7011	175;8299	168;5514	468;14370	274;8340	199;6715	194;7173	474;13941	228;8953	105;5498	123;6780	279;6869
11:20619005-20619053	40;1757	67;1660	31;2128	37;1318	25;1688	31;1822	55;2852	40;2730	70;2985	47;2139	51;2069	81;2329	43;1886	68;3517	101;3012	39;2000	48;2047	35;1566	53;3068	41;2146	43;2139	10;1884	56;1753	43;2148	49;2167	45;2769	80;3090	54;1838	63;2055	36;2199	33;2206	34;1670	34;2110	80;2303	25;1924	38;2320	81;1814	43;1697	32;2341	42;1370	60;3693	59;2271	30;1988	67;2220	95;3591	33;2471	25;1403	31;1797	44;1540
11:20691336-20691592	196;14743	132;14210	249;17829	183;12346	201;13287	160;14507	247;25498	312;23206	251;26813	195;19107	138;15978	224;18835	221;17047	237;26014	175;25055	195;14673	200;18043	118;11120	369;27280	234;19678	241;18774	206;16481	148;15688	191;17145	289;17372	212;20819	355;23174	106;14791	151;16773	251;16850	211;18870	120;13259	234;18604	221;17700	247;17463	260;19668	293;14384	136;15886	181;18327	107;11794	335;30485	321;17998	139;16924	143;15662	389;31597	170;19205	153;12069	267;13509	265;17203
11:20691922-20692028	50;1372	34;1203	47;1582	55;1016	41;1261	29;1219	40;2014	50;1857	45;2309	22;1667	22;1319	35;1587	24;1437	57;2175	38;1963	44;1779	26;1305	16;1226	44;2120	33;1761	21;1416	21;1258	17;1285	31;1626	19;1267	42;2128	65;1805	24;1642	27;1603	33;1373	25;1403	15;1247	52;1973	33;1519	25;1399	38;1790	9;1099	24;1381	36;1631	22;1086	46;2477	48;1629	26;1530	35;1355	63;2147	17;1722	22;1218	30;1587	35;1378
11:20692044-20692222	211;6050	142;5398	207;6900	94;4934	169;5617	126;5562	214;9411	215;8552	305;10586	186;7042	169;6120	214;7603	175;6503	212;9874	175;9294	120;7329	195;6747	163;6403	299;9629	227;7693	157;7047	163;6161	124;5652	228;6279	192;6181	264;9149	260;8066	371;6793	155;6835	266;6363	165;6969	112;5403	210;8547	167;7025	180;6176	274;7957	207;5373	148;6314	173;6873	122;5031	321;12320	280;7057	142;6478	125;5631	422;10439	136;7468	159;5201	155;6785	229;6525
11:2187689-2187791	242;2277	397;3041	318;2775	439;2273	386;2762	209;2526	334;4316	404;4241	424;3809	321;2765	441;3891	332;2921	473;3956	458;5712	1950;5216	368;1751	223;2325	293;1635	361;3028	526;3177	220;2803	526;3269	388;3345	254;2346	299;2884	322;3512	287;3890	207;1723	276;2027	258;3460	491;3619	228;1362	166;1994	370;2886	301;3157	483;3009	211;1900	285;3155	532;3037	149;1856	298;4439	426;3456	482;3825	392;3345	565;4448	400;3020	121;2377	187;1651	558;2851
11:22359183-22359236	23;382	10;307	22;568	14;364	23;319	51;524	34;653	55;599	89;886	16;492	23;322	34;554	34;593	104;791	10;640	42;409	21;271	13;302	42;729	24;538	36;521	19;436	42;398	11;384	20;425	26;552	30;590	20;353	26;487	10;319	10;308	19;268	12;580	20;444	31;520	22;573	5;352	16;294	14;451	19;285	14;378	27;723	14;417	28;544	94;960	45;526	12;415	28;437	68;637
11:22359300-22359492	99;5775	152;4509	146;6437	121;4861	144;5091	116;5005	134;8691	191;8387	244;10774	152;5957	96;5309	263;7244	136;6196	204;9800	147;9042	148;7530	147;6903	223;5479	213;10593	136;7677	202;7730	131;5302	80;5146	112;5513	169;6179	245;8706	231;7591	197;7255	110;7320	74;5026	268;6387	91;4877	169;8400	148;6342	129;5537	153;8206	317;5660	59;5033	142;6572	91;4454	387;9260	198;7546	111;5214	140;5950	305;11844	187;7331	88;4721	122;7425	156;6270
11:2291477-2291658	133;5429	185;7113	161;7505	87;5356	228;6408	121;6287	323;12114	336;9776	313;12364	198;8707	200;7660	306;8386	124;8007	216;13018	340;11882	136;5078	219;7303	92;4356	238;11529	166;7647	211;7951	229;6938	308;7510	238;7520	161;7569	223;10241	357;10281	128;4558	114;5376	156;8540	217;8385	205;5049	163;6561	248;7134	134;7483	159;8111	302;6215	88;6807	147;8116	133;6028	490;13056	162;7447	140;8279	131;7131	379;11296	251;8397	101;5296	98;4329	196;9110
11:2291669-2291841	198;8217	307;10514	384;12326	149;8765	377;9274	251;9976	464;19342	537;15211	631;17999	472;14434	317;12020	613;13926	328;12108	713;17188	341;19120	254;7976	227;9551	233;6393	418;17692	343;12129	310;11650	378;10654	268;10065	533;12806	334;11854	467;16711	467;14364	220;7450	200;8250	264;12168	524;12517	271;9128	345;10099	514;11565	299;12145	346;13023	386;9405	207;11400	307;11427	146;8356	840;23216	295;14163	354;12447	281;11899	600;19037	411;13218	296;8560	178;7188	264;13212
11:2291830-2291982	208;5982	90;5768	212;7080	121;5496	124;5579	142;6974	220;11138	240;9832	244;11248	227;9229	76;6829	527;9619	155;7586	219;11637	183;10617	95;4853	138;6647	295;3615	352;11775	213;9013	172;7742	217;7415	130;6154	173;8226	146;7173	246;10956	246;8797	121;4864	115;5224	104;6806	206;7627	151;7428	133;6102	183;7433	174;7820	199;8061	161;6402	148;7906	226;8594	134;5486	585;16253	193;8742	138;7591	148;6396	310;11012	225;8527	120;5606	110;3695	237;8870
11:2291995-2292167	218;3951	211;4324	349;4331	349;4157	347;4125	270;4375	503;7457	553;7494	631;8462	463;5696	277;4933	645;6081	349;4699	913;8823	419;7993	309;3810	391;4873	308;3119	748;7464	496;6195	380;5563	442;4634	498;4999	357;5464	235;5150	672;7035	522;5951	308;3888	379;4761	262;5299	443;5590	217;4103	419;5892	497;4609	404;4713	328;5406	351;4536	320;5424	442;5720	246;3924	979;10533	348;6477	332;4865	207;4593	551;8687	580;5422	221;4270	174;3498	279;6875
11:2292345-2292531	395;12225	267;12660	444;14034	245;10980	226;11156	260;12739	649;22140	835;20491	375;23153	402;15251	285;17279	778;17934	365;16610	547;27130	320;23284	562;12041	485;15728	269;9970	506;22819	347;15918	506;17395	216;13990	255;12291	266;14686	302;15452	648;22826	793;18064	240;11061	353;14158	179;17183	308;16867	191;10014	258;15205	491;14126	248;13076	302;16090	126;12690	244;14951	349;15755	372;10748	1338;28504	421;17101	245;14338	254;15867	517;24042	591;18387	231;11158	256;10866	400;20467
11:2292533-2292608	165;1949	90;1850	120;2278	162;1732	82;1518	74;1706	182;3264	169;3090	233;3837	171;2456	87;2431	306;2814	250;2549	391;4052	89;3481	327;1744	224;2206	113;1553	255;3614	136;2428	203;2671	31;2226	213;1921	102;2329	99;2176	231;3453	282;2684	84;1807	117;2216	122;2587	178;2360	72;1620	80;2387	246;2287	53;2090	125;2712	72;1844	58;2224	157;2187	96;1521	189;3494	104;2903	87;2182	65;2461	167;3538	221;2582	57;1774	72;1807	154;3124
11:24518220-24518587	652;17272	188;14642	432;19927	291;14388	359;13981	246;16337	577;28985	614;26659	741;31012	354;19312	339;18709	1084;21376	358;17254	882;30578	592;30482	527;18495	339;18373	339;14103	771;29453	484;21058	552;20370	442;15556	236;15910	459;18197	472;17058	572;24913	640;24058	291;18410	395;21202	312;17839	344;19730	254;13485	480;23565	499;17444	429;18058	468;21922	345;15495	295;16389	544;22033	178;12619	642;28414	1037;22454	333;18624	323;19296	1513;36540	528;20895	334;14173	505;17039	759;18614
11:24518612-24518839	218;8526	260;8114	211;10462	142;7408	231;8080	122;8488	209;13692	285;11899	295;15286	249;11658	195;9750	537;12147	200;10008	393;15786	312;14260	131;8097	185;10808	161;7388	306;15662	292;10517	268;11396	198;9475	338;8841	244;10417	206;10722	363;13441	305;12497	111;8245	185;9200	178;9897	178;10572	139;7879	206;8782	246;10406	221;10973	243;11776	188;8971	156;8725	206;9738	79;6341	398;17344	456;10998	174;9790	130;9253	490;18623	255;10555	132;7869	230;7746	324;9929
11:24518860-24518905	44;1474	11;1250	49;1697	34;1202	24;1232	18;1386	52;2412	47;2030	67;2583	34;2001	22;1623	66;1791	23;1611	39;2555	32;2374	27;1255	17;1584	13;992	47;2676	48;1681	44;1939	31;1629	48;1449	47;1660	55;1600	55;2373	50;1903	35;1250	36;1669	31;1766	31;1870	39;1269	19;1686	29;1564	27;1772	21;1918	12;1182	26;1242	35;1602	13;1061	43;2387	75;1739	23;1741	25;1485	154;3194	49;1883	34;1157	39;1493	26;1522
11:27743447-27743561	32;1520	17;1055	36;1496	5;1170	17;1206	33;1496	40;2139	44;2113	46;2666	15;1298	12;1145	51;1676	16;1432	70;2154	49;1954	25;1291	10;1227	17;1037	56;2602	23;1542	22;1583	13;1520	33;1383	17;1505	17;1312	39;1914	59;1834	36;1398	24;1649	23;1212	18;1454	15;995	57;2096	24;1286	24;1753	32;1774	9;761	17;986	32;1489	12;984	56;2223	56;1596	11;1365	23;1521	89;2968	32;1721	27;1289	13;1823	40;1663
11:27743575-27743786	73;5994	21;4307	62;5609	43;4908	82;5819	61;5466	95;9166	105;7839	135;10665	54;5717	42;5372	170;6884	34;6065	80;9296	94;8378	77;6215	50;4883	51;4761	117;11103	82;6445	135;6627	68;5944	91;5398	50;5904	53;5484	94;8383	109;7282	52;6876	72;7031	30;5193	40;5853	33;4674	109;9072	70;5562	49;6612	56;6588	33;4762	33;5457	45;5863	53;4514	213;10342	103;6402	48;5258	75;5183	280;12126	72;6744	31;4630	66;7239	65;5787
11:27744321-27744569	127;6478	58;6219	97;7273	50;5417	104;6428	93;6064	194;11157	138;10063	200;12896	90;6891	48;6827	306;8740	66;7046	121;10705	325;10125	84;6897	63;7041	91;5105	195;11884	157;8470	91;7702	73;6607	108;7079	77;6739	131;6575	135;9701	208;9201	86;6857	120;8384	48;6618	123;7680	62;4885	103;7803	167;7810	107;6486	96;8404	85;6488	46;5740	92;7497	67;5150	324;12812	135;7551	63;6307	112;6622	307;12631	147;7614	84;5728	115;7699	163;6704
11:27744606-27744850	215;7055	206;6587	265;8533	190;6570	329;6708	223;7225	506;12633	411;11266	669;13162	338;9075	252;7933	716;10226	297;8235	449;13416	318;12765	548;8448	297;9634	268;8108	621;12675	400;9583	367;9227	272;7619	333;7575	272;8396	297;8548	400;11605	431;10457	441;8492	535;9729	227;7825	314;8591	293;6184	396;10276	503;9527	314;7220	421;9599	383;8014	240;7449	336;8624	158;6212	684;16540	482;9330	248;8125	213;7849	810;14343	494;9218	187;6596	420;9246	330;7527
11:30605930-30606321	690;35316	346;38042	585;43277	213;36179	507;33574	430;41346	1026;63472	514;45021	641;71991	539;49819	263;42406	1187;57267	385;52220	499;60545	407;67182	441;37194	535;57572	357;33565	898;74138	808;55471	625;50890	272;43094	559;39212	378;45901	911;50078	583;67536	935;55513	337;33068	378;39800	141;40591	521;44123	318;38507	387;39863	588;47461	457;52340	813;57590	340;42981	317;45577	370;41475	310;32282	2609;83423	687;46518	369;43582	356;40685	1215;74789	577;48632	529;36480	296;32990	909;44511
11:30606907-30607044	47;5940	19;5339	52;6342	6;4295	22;4477	38;5025	36;9191	61;8278	83;9929	33;6012	12;6014	22;6612	11;5419	37;10428	42;10516	22;4992	22;5658	18;3562	47;8181	36;6217	21;5445	53;6087	56;6212	25;5011	37;5508	26;7104	28;7327	5;4174	38;5846	23;6090	23;5725	10;3779	45;6320	19;5405	29;5590	95;6863	42;5337	18;5293	90;6092	6;3912	16;8460	59;6146	16;5448	19;5317	154;12226	20;6316	19;4328	12;4512	50;6021
11:30607063-30607222	28;5152	39;5088	43;5637	15;4152	16;4372	9;4474	41;8328	53;7792	41;8363	31;5603	18;5368	39;6020	24;5102	31;8980	45;8654	10;4260	15;5105	10;3440	54;7156	37;6095	38;5670	30;5246	57;4752	28;4603	39;5440	26;6437	31;7203	20;3688	9;4689	25;5440	18;5433	15;3641	27;5571	32;5332	33;4842	36;6071	12;4774	30;4255	26;5598	23;4073	35;8530	56;5382	21;4991	7;5044	100;9228	15;6482	48;4263	13;3604	35;4742
11:30607276-30607533	32;10934	39;10674	107;11580	34;9221	29;9298	56;10845	90;19586	112;17066	103;18715	30;12913	22;11760	121;14656	41;12153	85;18442	125;20428	74;13880	23;13911	31;10008	120;19837	119;14626	118;13509	55;10761	56;12063	37;11053	57;13305	51;16990	94;15775	79;13774	47;14446	39;11504	58;12572	24;8486	122;16384	66;13211	63;11641	53;14470	97;11759	31;11442	51;12798	26;9423	103;21467	84;12920	43;12380	38;11230	187;21541	40;14379	50;10097	54;11769	121;11941
11:31819313-31819504	383;4914	345;3831	366;5642	285;3963	313;4250	307;4035	584;7756	489;6331	589;8830	382;5433	305;4219	677;6636	307;4934	823;8376	1397;7538	340;6039	364;5031	513;4644	679;9338	418;6151	388;5806	311;4595	453;5167	344;4693	406;4767	662;8484	483;5677	658;5811	558;5717	307;5309	345;5548	310;4421	578;7450	436;5194	400;5249	469;6469	317;4708	315;4402	422;5362	318;4391	780;10345	366;4756	319;4459	270;4766	732;8772	429;5706	329;4446	409;6527	306;5209
11:31821214-31821421	176;4527	174;4332	222;5638	241;3808	180;4467	191;4327	351;8188	438;8679	455;9360	302;6289	132;4720	495;6926	197;5301	432;9712	235;8731	255;6637	250;4770	386;5138	371;8697	285;6241	307;5904	164;4022	316;4629	222;5450	204;4835	357;8662	490;8325	324;5560	323;6177	199;5233	272;5815	129;3933	303;5914	308;5862	194;5115	355;5919	200;4810	202;4995	262;5850	175;3754	589;10146	328;5855	260;5458	350;4852	561;9001	247;7361	133;3663	227;5414	209;5108
11:31825828-31826054	48;6142	34;6126	45;6924	29;4998	29;5037	60;6196	85;10153	97;9285	110;9990	63;6849	36;5917	331;7700	41;6528	154;11371	46;9886	63;6669	37;5736	61;6358	142;10519	83;8332	79;5944	43;5832	59;5754	47;5758	45;5914	59;9181	126;9517	310;7465	41;7060	32;6753	81;6445	39;5515	60;8185	77;6814	49;6519	98;7871	37;5761	38;5516	49;7658	39;5858	191;11515	58;6675	36;6557	67;6092	118;9824	71;7263	57;5526	42;6470	59;5959
11:31826267-31826497	426;9808	384;9237	518;11338	276;8567	557;9748	387;9545	780;16267	836;14405	853;18516	711;13161	489;10441	1308;14595	422;10697	1315;18257	530;18163	339;10189	660;10963	425;8723	891;17719	745;13017	775;12172	382;10524	498;10772	581;12347	463;11301	840;17633	971;16241	942;10588	515;9890	400;11281	563;11789	410;10433	644;12247	738;11518	525;10694	537;13519	538;10399	420;9946	606;13348	406;8553	1170;19482	621;11215	486;12079	289;10809	1140;18068	664;14525	342;8663	648;10206	532;10821
11:31826553-31826745	275;7616	259;7059	356;9333	184;5836	458;7199	302;6688	587;13630	858;12065	682;15900	506;11289	407;9395	905;10863	356;8729	716;15570	508;14408	338;8025	355;7141	329;6887	791;13772	488;9464	606;9520	307;7958	389;8874	362;9654	349;9063	572;13378	664;12306	660;8979	517;9512	304;8573	340;8302	310;6600	518;9722	555;8883	388;7645	455;10662	314;7308	304;7322	487;11237	355;6482	799;14198	532;10086	467;9830	282;9678	750;14794	408;11683	308;6559	314;8065	460;8127
11:31827449-31828115	1201;25561	821;27676	1059;26811	727;21723	1124;24617	1024;25397	1820;45273	2100;41312	1692;47529	1351;32047	1066;28222	3082;32896	1196;29768	2668;51703	2407;48549	1094;28422	1119;28729	1207;22900	2188;43014	1511;32948	1687;30283	1338;25812	1630;29162	1187;29087	1414;31259	1552;38280	1881;39766	2161;26993	1586;29993	1165;33442	1170;31459	790;22634	1687;39010	1442;27646	984;27865	1281;32402	961;25759	837;27262	1434;32068	812;21831	2501;48738	1393;30435	1153;28016	1129;29347	2591;52048	1136;31109	1161;22602	1069;26920	1265;27668
11:31832856-31832889	24;2672	16;2684	77;3304	20;2622	85;2523	71;2711	151;4371	106;3785	122;5271	90;3448	56;3220	104;3933	24;3385	46;4850	52;4699	41;2736	94;3463	127;2640	108;5122	105;3837	103;3552	52;3097	85;2614	49;3521	59;3249	87;4881	320;4123	38;2630	36;2988	32;3091	53;3176	51;2684	48;3050	165;3425	35;3189	52;3794	43;2869	30;3042	43;3298	86;2248	619;6048	76;3266	62;2993	35;3021	106;4914	89;3465	65;2769	28;2611	122;3586
11:31832913-31833048	109;6017	41;5751	76;6998	55;5251	77;5179	73;5921	152;9722	131;8205	113;11220	100;7501	73;6967	115;8562	69;7200	160;10260	53;10014	35;5293	107;7186	68;5208	147;10217	96;7886	111;7434	49;6759	68;5670	100;7549	80;6850	137;10085	289;8951	56;5451	77;6248	57;6708	78;6574	57;5354	82;6064	143;7250	69;6588	80;8282	52;6214	35;6274	81;7068	73;4647	369;11451	140;7494	82;6918	59;6773	168;10632	86;7893	51;5867	33;5509	91;7143
11:31835369-31835660	372;14389	323;15150	457;15041	291;12503	463;13369	371;14236	737;24913	665;21722	757;27564	560;17821	453;15257	1091;19296	474;17057	585;25849	436;24741	441;18674	590;17995	383;14136	929;25565	735;18903	641;18269	420;15565	339;14297	468;17154	383;17152	726;23538	773;19098	733;15988	704;19975	565;16625	783;18345	434;13518	556;22444	664;17872	499;15367	552;18831	252;15952	519;17577	618;18289	352;12338	1239;30740	620;15767	501;16397	540;15512	1273;28556	431;19114	324;12008	526;17428	478;14393
11:31836193-31836352	214;6505	253;6499	272;8116	199;5231	244;5992	177;5763	444;10976	398;9351	339;11269	286;7866	231;6782	925;8802	279;7223	447;11094	204;10633	218;6519	264;8078	199;5876	479;12038	396;8738	536;7130	214;6771	148;6415	280;7909	599;7395	489;9921	398;8760	406;6012	281;6276	255;7775	217;7630	218;6573	200;7681	244;7122	285;7450	314;8916	147;7278	244;7040	218;7936	200;5326	679;13710	295;7498	270;6737	130;6450	564;11438	257;7853	222;5253	148;5898	274;6355
11:31836380-31836462	181;2865	116;2265	207;3356	160;2082	130;2404	101;2342	327;4797	296;4223	248;4744	188;3161	147;2765	376;3390	108;2710	281;4287	343;5002	186;2105	197;3035	85;2218	287;4922	195;3379	194;2763	106;2773	120;2609	180;3205	93;3035	216;3860	247;3875	209;1986	144;2291	122;3051	156;3054	139;2360	108;2762	195;2719	120;2954	204;3537	101;2875	119;2622	118;2977	101;2073	386;5568	137;3412	94;2595	94;2446	329;4565	85;3225	112;2149	115;2352	91;2609
11:31836960-31837294	423;8662	273;8068	391;9922	193;7590	341;8103	310;8587	621;13724	506;12420	493;16290	454;10400	346;9950	1054;11691	339;10116	731;15715	233;13947	299;10888	385;9361	463;8965	716;15325	450;12126	584;11589	338;9552	358;8510	459;10258	253;9855	607;14008	637;12940	789;10645	467;10071	346;10044	408;10377	379;8139	474;12411	496;11400	412;9880	476;12134	228;8942	306;8736	440;10822	337;7691	809;16348	487;9991	373;9878	238;8570	688;16200	340;11697	363;8103	403;10848	436;10394
11:31837305-31837548	244;9934	127;9158	262;10564	98;8701	265;9367	287;9852	369;15780	400;15451	361;18931	292;11813	225;10974	1022;12903	197;10559	641;16609	220;17046	289;13104	254;12792	234;11446	537;17134	326;13329	384;13004	284;10273	293;10114	202;10609	272;11996	402;16226	540;13863	707;12102	275;12038	218;11307	275;11773	173;9109	326;14266	424;12494	225;10915	366;14047	176;10391	167;10152	247;12134	187;8703	713;20919	312;12471	224;10781	335;9905	615;19770	302;12628	255;8322	264;11495	307;10705
11:31838520-31838571	23;877	2;892	9;1083	3;669	5;779	9;958	18;1497	17;1337	3;1777	11;1354	4;1072	18;985	10;1171	11;1651	3;1551	8;619	7;835	8;693	15;1680	7;1158	5;886	6;903	8;1037	17;1161	16;1017	28;1481	25;1409	9;754	9;751	12;1026	4;960	7;691	13;954	5;1053	10;1178	12;1153	0;765	2;925	8;1116	6;660	14;1123	16;1248	5;1168	19;1255	16;1767	12;1093	7;715	1;716	9;1075
11:31838581-31838702	423;16434	220;15509	304;17091	328;14756	276;13892	232;15175	557;25496	559;23839	443;29019	332;20110	225;17706	982;17555	245;17175	448;27730	343;28410	336;16671	337;19227	294;14350	642;28934	459;20258	509;18564	170;15232	326;15764	353;17510	304;18897	402;24601	903;24178	430;15480	471;18673	208;18707	328;19223	197;13837	387;19124	405;18087	368;18197	391;19366	159;15804	327;19305	263;18384	263;13299	996;28507	414;17453	347;16888	246;16542	843;31270	400;19583	282;11243	290;14861	494;16878
11:31838711-31838832	68;3733	36;3414	76;4139	55;3160	66;2745	96;3690	124;5757	84;5284	123;7894	85;5126	50;4229	228;4018	77;4492	91;6642	78;6755	71;3779	53;3871	59;3124	141;6348	127;4853	90;4403	53;3198	58;3304	93;4535	77;4269	138;6212	202;6486	124;3357	117;4461	37;4020	87;4286	49;3586	81;3880	82;4039	89;4031	97;4693	47;2706	63;3935	73;5310	33;2723	163;5801	114;5006	52;4754	36;4191	214;7014	63;4778	67;2532	34;3095	100;3922
11:31839359-31839469	190;6805	129;6058	269;7713	74;6093	129;5269	155;7372	365;11219	286;10006	297;13153	172;9168	122;7299	594;9202	146;8322	212;12677	437;11292	131;6955	189;6724	111;5714	342;11796	208;8492	249;8551	115;7270	139;6995	206;8272	185;7381	206;11134	487;10100	202;6539	231;6929	145;7571	257;7644	121;5823	172;8359	232;7896	162;7580	215;9638	81;5584	149;7271	176;8483	142;4998	562;11312	298;9286	155;8195	114;7906	471;13347	302;9579	151;5822	169;7077	160;6944
11:31839516-31839675	258;8876	236;7336	223;9542	201;7557	221;7543	253;8767	423;14780	467;13709	497;16190	354;11711	173;9423	895;12029	224;8825	450;15825	273;14689	372;12546	284;10377	247;9521	436;14899	279;10457	329;10790	164;8532	322;9010	244;10442	223;10339	342;13650	597;12676	364;11551	540;12476	180;9502	306;11161	210;7225	430;14049	357;10600	193;8683	278;10631	206;8696	216;9333	298;11762	174;6738	702;19525	352;10833	249;9284	357;9574	550;16137	311;12662	238;6423	299;11421	247;8678
11:31840525-31840634	14;832	28;678	35;1298	33;747	16;824	38;1167	48;1703	62;1573	70;1755	36;1344	40;1114	75;1410	28;1372	66;2074	99;1701	19;583	26;787	16;550	64;1488	45;1276	42;1198	48;1050	42;1083	33;1548	29;1020	63;1851	66;1296	17;619	51;737	32;875	21;976	24;702	35;926	44;920	33;950	39;1457	25;693	21;845	55;1185	27;808	88;1633	61;1444	30;990	49;1559	69;2240	40;1233	31;831	14;630	26;964
11:31840655-31840868	1145;10122	642;9690	1027;11558	653;7916	841;9480	959;10144	1378;17010	1587;16445	1512;16967	1093;11762	1085;12209	1756;13816	836;10611	1748;19557	740;17536	895;9822	1047;10959	557;6941	1587;16679	1014;11386	1082;10862	812;10263	1201;11290	1141;11736	838;10796	1342;15904	1302;12686	1053;8443	1054;9182	986;11220	1031;12090	660;7933	1126;11700	1404;11480	894;9563	1172;12710	765;9353	858;10643	1000;11679	914;9795	2249;22017	1407;11214	974;9827	823;10671	2070;19894	1061;12841	618;7624	722;9410	869;8165
11:31841422-31841697	1015;14188	755;12032	874;15028	436;12150	836;12564	858;15155	1380;24656	1467;22489	1770;26737	1033;17217	840;15214	1668;19406	839;15439	1685;23666	866;27633	1019;13999	846;16536	785;11300	1684;25611	974;17166	1322;17758	732;14905	991;15479	970;16292	1752;16921	1239;22309	1360;19156	1069;11933	1128;16263	736;15812	827;17781	605;10457	957;16241	1288;17817	830;15860	898;16582	498;14959	662;13661	929;17553	718;11473	2175;31796	1203;17745	937;14844	553;14994	2185;29854	1083;18541	695;10608	717;14257	964;13915
11:31848483-31848687	758;14867	1032;15922	971;16142	765;13552	920;15005	1028;15683	1492;24781	1745;23908	1348;26651	1018;17372	995;16826	1905;18860	927;17832	1532;29279	2078;28332	724;14283	1164;18688	569;12218	1508;25593	1383;19492	1328;19244	935;15585	1124;14945	952;15805	830;16774	1245;20910	1584;20736	1428;14405	1135;15574	865;18310	1040;19247	690;11735	1149;20159	1067;16762	1040;17232	1153;20784	587;14340	745;17707	963;16356	723;12629	2217;29691	1085;16476	747;15028	687;15953	1852;30790	897;17645	788;12781	673;14638	977;15480
11:31848699-31848819	184;3820	186;4289	162;4205	94;2676	144;2905	181;3192	275;5941	431;5669	265;6483	261;4612	244;5133	309;4115	189;4399	463;7395	262;7346	121;2406	166;3651	112;2590	205;5063	288;4337	242;4139	163;3945	188;3613	237;4730	116;4049	214;4691	324;5428	231;2111	176;3077	127;4946	203;4627	99;2534	192;3213	288;3488	189;4336	219;4873	194;3385	117;3910	248;4759	141;2716	409;6164	206;4576	179;4280	110;4727	451;7912	136;3897	184;2981	98;2642	336;4463
11:32454835-32454993	809;9500	688;9687	858;10616	514;8022	775;9410	778;9383	1212;16143	985;13386	1310;18214	931;11436	933;10576	1384;11976	795;11088	1960;15914	929;16953	849;11145	804;11479	616;9668	1506;16696	1474;13661	1212;11952	739;9618	603;9903	836;10669	541;10371	1290;14049	1133;15006	1177;10566	1056;10654	631;10082	763;11245	708;8720	935;13419	1071;12000	642;10231	835;13033	631;9894	725;8624	975;11359	835;8239	1555;19868	1139;11629	703;10208	508;10466	1378;17786	1167;12526	662;8909	758;11061	845;11663
11:32455009-32455149	126;3338	96;3042	155;3884	59;2803	151;3211	238;3485	209;5021	211;4370	312;6787	169;3834	187;3729	362;4248	181;4082	239;5623	542;5395	278;4111	143;3671	98;3427	362;5868	268;4530	305;3803	102;3170	115;3093	144;3659	93;3554	193;4835	329;5405	303;4122	221;3273	118;3514	167;3821	130;2937	267;5439	187;4318	189;3512	168;4633	131;3176	168;3098	159;3806	183;2819	207;5679	268;4384	223;3835	148;3917	307;6164	285;4480	123;3214	163;4341	124;4148
11:32456739-32456960	94;7523	65;8121	140;7343	25;5854	38;7576	41;7552	123;12598	127;12150	79;12568	67;7170	64;7669	577;8603	35;7916	131;13273	57;13151	76;5703	80;8912	36;5221	123;11123	254;8083	105;9187	92;6611	80;8138	38;7290	91;9166	57;9577	188;9904	29;4795	65;6090	75;8898	56;10029	50;4646	49;6857	135;8764	96;7875	78;9398	23;6825	66;8823	61;8036	71;5972	223;17099	92;7970	52;8025	78;7098	170;15503	42;7995	51;5413	37;4706	51;6540
11:32457591-32457706	44;3979	31;3644	42;4217	13;3310	29;3345	46;3777	53;5853	40;5505	60;6409	27;4870	24;3906	200;4939	49;4028	87;6574	41;6378	50;4809	36;4775	21;3486	84;6604	69;5082	64;4641	39;3849	35;3594	39;4244	57;4597	39;5891	39;5096	42;4192	40;4794	25;3925	16;4564	32;3834	49;4704	38;4481	48;4052	39;4904	20;4122	40;3811	36;4589	19;3100	52;7531	71;4666	52;3784	49;4014	73;6594	33;5169	35;3329	78;4457	55;4256
11:32457718-32457884	150;6940	90;6216	98;7410	72;5556	116;5870	106;6347	229;10810	147;9155	190;11682	231;8582	109;6907	450;8515	88;7088	185;10915	180;11137	204;8474	142;7965	57;5553	329;12355	193;8569	137;8598	160;6486	160;6626	118;7314	120;8298	204;9863	242;9428	218;7180	197;8775	122;6919	155;7570	57;6515	132;7991	177;8051	140;7343	183;8797	125;6541	134;6646	106;7752	65;5259	134;11633	228;8692	154;6791	202;7074	306;12839	61;8517	93;5573	109;8311	198;7450
11:43596380-43596600	83;3061	44;2265	120;3425	219;2474	79;2649	61;2427	128;4696	151;4414	182;5702	94;3553	64;3119	129;3740	82;3194	154;5130	102;5403	75;3312	116;3269	213;3292	134;4902	197;4344	104;3654	98;3079	95;3212	82;2958	92;3164	155;4523	128;4146	123;3455	85;2703	80;3198	65;3166	119;2876	99;4207	133;3624	109;3093	95;4085	42;2865	76;2814	68;3629	116;2434	241;5666	103;3806	68;3218	55;3280	182;5755	102;4145	50;2575	84;3276	93;2957
11:43597156-43597376	286;11193	193;9837	320;12738	195;9788	269;10593	208;10521	408;19034	547;16944	470;21392	329;13228	241;12691	386;14492	321;12227	577;20120	230;20106	270;12488	316;13019	214;9888	522;19327	333;13566	325;14281	275;11220	312;10480	277;12000	278;12745	442;16795	504;15867	249;11433	325;14027	237;13570	252;12740	195;9398	325;16102	458;13427	299;12759	328;14000	111;11047	196;11886	301;13386	243;9525	746;22523	312;13242	288;12044	239;10908	595;22387	319;13747	256;9262	286;12784	251;11867
11:43599884-43600038	102;1359	43;1154	43;1660	35;1262	54;1655	38;1591	87;2354	81;2220	84;3223	53;1978	77;1498	65;2065	52;1740	96;2682	46;2665	58;1787	98;1558	35;1545	113;2669	69;1945	78;1900	39;1424	89;1579	58;1654	106;1777	76;2483	71;2099	70;1940	72;1440	76;1686	43;1741	35;1418	83;2270	64;1845	77;1639	79;2087	100;1570	47;1404	88;1923	57;1228	81;2389	63;1718	73;1923	61;1600	110;3106	68;2164	39;1440	55;1822	23;1622
11:43602689-43602863	197;13996	136;12848	203;13783	159;11844	208;11488	186;11955	322;21767	382;17194	445;26210	246;16683	163;13012	753;16908	156;16032	332;22823	250;19639	176;11522	271;16160	193;9740	442;24560	276;16871	308;17015	185;13619	282;12839	186;15386	252;16145	323;19505	372;20341	129;11764	259;14069	167;13534	270;15979	231;11335	192;15301	324;15037	219;16743	383;18761	201;12427	212;14476	208;14706	180;10093	825;27046	248;15510	179;13192	191;13577	485;28638	266;15127	161;11115	203;12592	316;15371
11:43602874-43603047	93;11258	75;10791	118;12200	109;9885	119;9972	127;10245	208;17648	280;15563	256;20426	164;13423	94;11657	406;13652	70;13835	214;19533	128;18544	120;12194	169;14445	109;9478	309;20443	262;14703	183;15092	110;11998	165;10686	69;12926	279;13226	199;17831	304;17269	225;11476	151;14229	67;12758	100;13032	84;10140	156;14358	206;13156	143;13350	232;16690	110;11404	62;12190	102;13629	96;8805	513;23277	192;13927	106;12368	68;11178	237;22318	177;14493	55;9226	111;12158	155;12886
11:44325653-44325966	702;16232	801;15819	659;15477	608;11811	647;12979	827;13308	1030;24502	1198;23471	1149;25538	884;16986	818;17250	2207;19549	730;16190	997;27545	2510;26060	600;13549	906;16517	469;10841	1207;25879	856;17540	968;17862	646;15672	653;14579	790;15981	578;17401	943;21024	1008;19683	1320;12127	799;14353	545;17911	795;18462	446;11132	696;17291	1041;16194	804;15920	844;18148	357;15694	671;17457	734;16835	535;11914	1558;30421	732;15996	659;16020	598;14479	1334;26299	627;18489	687;12894	462;13648	697;14982
11:44326255-44326326	60;1764	29;1603	98;2194	42;1346	83;1344	52;1735	146;2752	165;2646	116;3717	92;2227	56;1887	178;2308	89;2100	128;3052	48;3252	43;1681	50;1568	37;1467	130;2995	98;2353	71;1925	74;1948	50;1753	131;2473	59;1882	118;2545	142;2705	78;1949	67;2460	45;1531	101;1609	51;1319	110;2403	115;1631	93;1977	79;2727	35;1512	49;1494	105;2233	78;1225	145;2237	132;3142	81;2336	82;2105	197;3689	69;2493	40;1717	49;2209	65;2215
11:44326346-44326426	182;11098	125;10451	151;12397	288;8020	191;9019	116;9395	292;17316	343;15353	282;18135	203;12101	160;12020	1030;12825	157;11303	299;19245	165;19373	150;11947	239;12922	131;9223	292;17152	334;13573	229;11928	138;10915	138;10481	237;11304	227;11741	246;15302	345;14811	570;10932	230;13149	145;11286	182;11838	146;9497	240;13415	284;11449	174;11336	217;14084	208;11702	148;11403	231;12449	107;8120	366;20784	250;12120	169;11719	157;9731	443;17552	206;13747	114;8571	163;10170	187;11458
11:44326419-44326522	485;11500	535;11741	730;13544	481;8942	583;10220	490;9685	1015;18541	1066;16667	944;19328	824;12855	607;13121	1870;13562	554;12393	1165;21021	485;20814	587;11762	666;13552	370;9423	940;18781	898;14712	660;12481	542;12040	531;10990	677;11452	677;12224	964;15717	1127;15578	973;10933	732;13368	617;12344	584;12765	470;10255	638;14010	945;12160	692;12616	682;14656	443;12186	488;12697	639;12629	406;8815	1607;21317	743;11897	645;11639	390;10397	1150;18287	739;13175	474;9120	543;10376	514;12890
11:44330734-44331010	283;19121	271;17636	456;21997	180;15895	346;16851	253;19851	607;34055	453;27602	534;35941	428;26951	331;24040	1296;25831	272;23548	453;32672	434;33542	269;20323	318;22432	276;17653	589;34375	550;24312	466;23534	289;20655	309;19117	305;25382	390;22428	453;33873	922;30675	250;21186	551;22889	239;21114	396;23152	304;17886	339;22842	467;23341	321;21361	346;25663	212;18735	287;21322	283;22868	282;15747	948;34990	446;23169	320;24105	240;22705	709;36485	426;25680	260;16548	222;19239	470;22302
11:44331003-44331283	306;18063	273;17240	391;20346	221;14956	304;16270	255;17085	673;30578	621;27335	487;33394	434;24034	382;20877	1101;23368	296;22199	381;30622	390;31388	221;14980	407;19430	252;13832	593;31276	498;23051	382;21958	230;18281	331;19255	322;21762	303;20268	431;29066	856;26447	264;13627	350;16867	286;21088	422;22638	165;13704	299;19049	443;20183	346;19937	398;22484	152;16827	272;18987	363;22224	335;14626	1102;32399	409;21194	370;22504	283;20635	617;34015	485;22775	188;15457	200;14652	324;18794
11:44331205-44331337	113;10370	106;11521	110;11371	89;9000	111;10094	106;10623	302;20089	328;18869	178;19704	140;13192	140;12768	463;13615	94;12739	182;19431	178;20397	66;9898	125;11255	131;8565	259;17671	189;12547	161;13285	81;10933	125;11122	115;11865	88;12518	140;16211	319;14066	125;8957	120;12480	74;12938	203;14544	60;7122	143;13503	187;11668	163;11685	176;13643	44;9024	82;12372	97;14046	155;8141	504;19692	186;11910	100;13507	142;12222	242;20663	227;13393	81;9282	72;10412	112;10461
11:44331357-44331536	152;10423	92;9905	176;11229	76;8405	185;10255	81;10436	300;18686	247;17695	275;19517	171;12779	146;11787	294;12361	151;12194	298;18629	199;18818	136;10026	203;10969	273;7919	249;16784	187;11673	156;12304	98;10248	103;9642	187;10976	119;11678	203;15038	380;15137	152;9295	146;12182	97;11512	313;13205	66;7351	191;12843	211;11398	161;11039	193;13758	75;9407	133;11393	169;12727	128;7274	531;20246	200;12083	172;12324	138;11436	338;20179	159;12701	141;8187	88;10125	133;9976
11:44332032-44332230	152;3848	92;3194	155;4267	83;3325	99;3485	104;3435	153;5701	211;6038	249;7321	118;4431	112;3559	198;5571	81;3952	137;6425	118;6324	121;5168	147;4095	127;3960	275;6828	144;4934	156;4933	129;3825	116;3970	115;3858	130;4254	154;5382	175;5383	171;5002	143;4580	112;4307	142;4087	96;3401	244;5157	146;4458	84;3767	184;4805	60;4148	71;3696	125;4250	71;2880	364;9868	159;4172	118;3780	104;4271	248;6996	332;5306	78;3285	124;4312	107;3514
11:44332310-44332897	2740;33461	2666;32682	3311;39793	2742;29238	2687;30302	2614;34387	4406;57855	4492;49454	4576;60920	4129;48968	3071;40872	4417;49751	3040;40401	5452;62072	2607;62217	2747;36378	3399;40832	2980;30423	4983;58938	3754;46030	3378;42670	2625;34861	2272;35817	3643;41665	2873;42466	5144;60952	4119;48254	4252;34613	3501;36605	2968;39610	2997;42429	2452;33438	3402;39490	4247;41555	3187;38944	3608;45619	2266;36205	2973;37940	3442;44273	2405;28396	6240;73212	3470;40094	3141;38556	3450;40014	5666;61756	3000;46309	2477;29450	2689;33335	2684;36336
11:45377317-45377337	206;1368	263;1384	373;1800	369;1405	242;1429	269;1559	476;2453	327;2081	453;2844	492;2003	321;1600	372;2227	335;1760	383;2531	268;2586	219;1796	387;1930	339;1465	471;2755	479;2001	356;2062	335;1523	389;1426	303;1817	457;1921	460;2657	445;2115	382;1906	493;2103	271;1571	272;1702	305;1507	292;2053	373;1748	518;1595	363;2089	153;1830	268;1662	324;1691	151;1145	656;2705	365;1958	344;1635	230;1492	938;3078	261;1976	207;1485	366;1861	320;2145
11:46938437-46938719	35;6563	33;5847	30;7705	24;5984	35;6413	33;6784	64;11550	77;8918	78;12871	75;8691	25;7460	107;10175	32;7688	76;12237	73;12439	30;8977	50;8476	87;7397	102;12253	66;9570	67;9002	52;6758	66;6651	52;8058	45;8457	46;10581	112;11004	36;8175	49;10007	29;7370	54;7781	30;5925	48;10479	106;9286	35;7285	48;9391	45;6212	24;6979	61;8917	58;6121	329;14383	101;9211	32;7481	44;7607	193;14082	63;9393	45;5887	47;9870	61;8895
11:49229870-49230106	507;14242	57;12944	164;15801	485;12712	162;12621	103;13306	149;23451	425;19706	505;22307	696;16392	284;14587	702;18213	166;15265	369;24332	264;28028	252;13989	474;19321	89;10523	1809;24454	264;17501	310;16069	206;15439	133;14222	604;14640	164;16630	489;22182	490;19500	425;12211	165;15555	273;14780	283;16730	171;12014	162;16574	308;16247	217;17287	547;17241	241;13828	88;13273	145;16809	240;10673	331;24595	721;16296	170;14745	168;14807	669;27227	113;17978	119;13101	185;13526	398;14361
11:58672757-58673056	261;12967	276;12852	485;17151	131;11471	323;12133	337;11757	530;23046	346;19240	589;25310	285;15359	238;13585	1222;15881	249;14078	310;22488	460;24204	267;11437	321;15766	247;9053	618;24025	445;15270	312;15220	201;13572	216;12719	207;14482	316;13338	344;17811	1024;18415	752;10576	370;13376	160;16375	199;14904	207;11769	382;16225	629;14662	244;15097	361;18860	231;12615	237;14242	261;14889	268;10684	1353;21870	537;17694	269;14088	239;13111	678;26513	511;15435	154;12045	189;10415	318;13911
11:58673282-58673483	329;4271	432;3668	372;4790	342;3315	288;3628	363;4017	582;7036	631;6255	651;8041	530;5250	385;4278	723;5694	310;4356	532;6621	1015;7046	399;4996	434;5176	247;3975	690;7660	363;5587	382;4982	277;4404	285;4245	352;4331	621;4284	567;7340	457;5345	375;4435	388;4684	369;4396	394;4815	318;3682	440;5767	498;5193	287;4193	450;5246	158;4087	295;4197	349;5830	343;3399	653;8835	593;5190	319;4760	506;4157	552;8341	410;5930	273;3827	330;4738	366;4825
11:58673522-58673621	271;2155	384;1866	331;2749	302;1779	207;1677	247;2409	439;3675	370;3056	649;4205	418;2858	291;2402	340;2532	280;2527	655;3801	514;4150	223;2090	298;2242	132;1937	632;3736	322;2760	305;2378	206;2317	279;2186	274;2261	249;2299	316;3584	326;2913	278;2227	278;2571	168;2510	347;2337	196;1758	324;2822	348;2395	237;2232	333;2843	123;1924	275;2098	306;3245	284;1587	387;3514	376;2667	275;2655	653;2380	480;4529	280;2854	168;1959	195;2336	251;2632
11:58694945-58695099	50;1419	57;1265	67;2182	61;1406	55;1318	44;1600	90;2254	88;2418	94;3062	64;1605	62;1518	63;1821	42;1766	43;2963	86;2841	52;1852	51;1767	26;1274	42;2841	126;2110	64;2055	39;1552	26;1421	39;1712	59;1718	68;2380	47;1772	60;1800	21;1834	45;1576	77;1927	70;1269	62;2236	107;1743	54;1699	93;2352	30;1641	25;1363	46;1915	55;1233	63;2095	113;1901	52;1647	53;1564	147;3389	16;1788	27;1255	49;1997	34;2072
11:6280426-6280665	253;10965	118;11334	175;12971	116;10096	147;10419	167;11281	359;16810	279;16118	302;19837	243;14809	179;12599	299;16237	228;13443	297;20983	243;18811	182;14412	201;14996	157;9672	272;18046	297;14592	269;14041	141;11956	183;10609	211;13471	173;13742	255;20300	283;16449	173;12351	162;14744	157;14165	217;14646	174;10737	323;15784	294;14433	167;12930	245;14784	104;11160	189;12108	214;14314	131;9654	473;23443	274;13343	194;13374	176;12946	392;20908	227;16123	126;10390	188;11980	344;14745
11:637001-637134	97;3695	77;4462	149;4802	111;3888	169;4091	140;4906	160;8432	317;7091	218;8898	134;5515	114;4920	393;5649	135;5726	184;9009	182;8220	100;4151	93;4311	149;3792	235;7686	196;5529	203;6011	102;4409	166;5431	131;5082	102;5164	231;7525	264;7487	236;3707	211;5716	87;5092	137;5421	79;3743	84;3872	170;4834	123;5018	179;6038	58;4097	73;4150	201;6067	136;3741	339;10184	156;5776	127;5153	108;6867	234;8907	183;6493	44;2857	91;3844	120;4856
11:637157-637307	33;5388	15;5854	29;5023	29;4703	25;5605	36;6516	50;11505	53;9666	77;11170	47;6484	14;6658	160;7465	27;7467	57;10970	42;10749	20;4301	34;5690	44;4744	89;9228	58;6857	102;6733	15;5952	21;7451	30;5330	24;6138	99;8925	114;7996	34;3875	21;5058	14;6531	34;7966	24;3885	23;4700	68;6429	15;6297	52;6788	18;4978	22;6160	50;7381	36;5418	45;12511	35;7217	33;6866	23;7845	50;11650	48;8048	19;4807	16;4339	25;5291
11:64480518-64480651	248;5207	216;5913	301;5181	236;5037	254;4851	247;4323	614;11250	562;9233	584;9916	316;6768	304;6868	669;7269	313;6143	670;11086	458;10256	318;4304	353;5713	188;3680	577;8766	359;6130	348;6214	223;5276	404;5768	326;5736	254;5943	501;8526	646;7637	145;3918	423;5452	275;6678	397;6830	249;3251	316;5438	343;5643	225;4798	358;6253	217;4094	234;5845	376;6469	192;3876	893;11407	331;4887	386;6598	242;6172	622;10372	385;6462	165;3811	153;3636	273;4237
11:64480648-64480718	147;7765	198;8624	152;6375	123;7196	191;7742	110;6330	367;15062	402;14309	392;14062	215;8666	159;10180	735;9975	201;9497	281;15318	960;15486	212;7509	380;9685	316;6226	336;11723	287;8476	235;9727	136;7388	200;8430	198;7422	229;9830	301;12370	487;10662	118;6360	276;8728	207;9798	210;10698	155;5332	182;8516	315;8617	143;7004	177;8357	100;7097	161;9256	241;9557	224;6165	981;19915	101;6966	146;8593	176;8335	388;15830	240;8908	109;5898	128;6373	171;5873
11:64480713-64480853	285;5884	590;7908	501;6332	556;6710	496;7940	280;5627	863;13507	970;13881	795;13201	529;8612	560;9112	1083;8924	543;9897	1218;17092	807;15179	430;6964	620;8044	423;5429	864;10864	655;8040	644;8548	353;7829	566;7452	487;6590	565;8450	909;12172	975;10320	302;5361	837;8026	530;8642	765;9470	328;4415	515;7330	684;7966	368;6542	475;8165	319;6190	347;8568	684;9387	412;5787	1680;14988	407;7436	425;8553	350;8927	897;16290	792;8180	389;6429	356;6802	348;5405
11:64513125-64513295	35;4968	44;6564	164;6468	15;5314	88;4808	81;6196	203;9870	123;8703	184;9466	106;7808	70;8099	571;9460	36;7666	30;10861	50;11337	97;7017	154;7874	153;5858	69;9982	130;8237	116;6749	37;7288	87;5263	80;6926	59;7505	69;11154	524;8771	36;5676	54;6186	48;7344	63;7449	88;5442	78;9131	292;7546	68;6510	99;7569	8;7338	17;6443	51;8057	86;5209	898;12477	95;14574	59;6945	80;6026	58;9540	214;8896	96;5627	20;4482	113;16842
11:65601065-65601147	67;3601	26;3710	76;3909	5;3008	53;3299	57;3116	104;6085	106;5304	118;6236	26;3980	12;4083	123;4597	43;4786	38;6373	77;6462	48;3645	59;4282	86;3105	81;4979	88;4777	97;4327	21;3979	59;3746	53;4228	66;4052	23;5331	194;4682	41;3529	25;4131	10;4429	46;4870	33;2261	100;4915	92;4203	33;4457	35;4505	10;3826	40;4398	78;4882	32;3368	279;6183	70;8927	34;4032	40;4273	63;8345	62;4453	36;3238	22;3770	135;11645
11:65601162-65601506	118;13833	55;16272	160;17572	54;15018	75;13115	60;14585	280;29642	173;22490	148;27557	168;16754	101;17374	195;19307	74;17605	71;27607	123;26351	70;12674	102;17769	84;12724	94;27526	230;21488	103;20097	61;17887	138;16237	77;16996	86;18796	105;21000	331;22969	33;12707	39;16483	52;18101	110;17529	50;11361	74;19088	254;17378	46;18739	68;20379	41;14655	79;15711	43;19941	141;13788	831;32536	123;36252	77;15138	146;16868	116;34633	169;17504	84;15871	60;14588	178;52886
11:66326595-66326689	872;1505	679;1417	737;2194	662;1261	692;1657	537;1735	1248;2823	1090;2911	1648;3860	1641;2386	936;2113	1035;2259	1064;2175	1720;3738	1498;3330	443;1607	848;1606	523;1296	1413;3235	1126;2176	787;2015	717;1954	924;1539	1271;2444	1144;2014	1320;2796	1056;2437	610;1541	834;1688	1047;2105	883;1959	731;1770	584;1724	1066;1792	1232;2393	1104;2343	511;1444	811;1688	1462;2431	569;1371	1396;2717	892;2126	1264;2746	981;2391	1325;4027	984;2473	616;1461	783;1351	1030;2398
11:66326684-66326919	1929;14094	1778;12673	1363;16784	2413;11702	1309;13445	706;12655	2852;26358	4042;22989	2076;27662	3841;17034	1400;17776	2391;19580	1575;15651	3103;27502	1307;26221	829;13329	1965;15942	1210;10794	2328;23131	2985;16645	1538;16825	925;14622	2160;13712	2204;16407	2053;16679	2646;22053	2038;18647	896;12704	1767;14739	3605;16716	2070;16690	1101;13724	1172;16038	2411;14914	1756;16240	1929;18616	448;13177	2140;14582	2333;17868	978;11002	4708;27350	1393;15712	1888;18358	1374;15842	1910;27415	2705;18001	972;10682	1510;11001	1038;16138
11:6947497-6947936	167;21550	221;19611	317;33156	321;17256	277;16936	133;20704	557;33496	269;30831	471;37965	358;26643	198;23573	366;26732	254;22565	328;36595	192;37197	133;21625	270;27909	241;19320	343;39548	438;29094	274;24726	207;21449	199;18168	233;21589	211;22891	218;31979	622;28281	200;19329	166;22604	120;21195	250;22535	216;16832	162;25817	309;25048	210;24923	358;27391	112;20817	91;20101	181;26646	236;17511	698;36222	364;26473	186;22822	129;23590	476;42184	355;27452	125;19189	218;20708	304;33582
11:6948096-6948309	33;7500	38;6641	82;12017	20;6519	48;7390	68;6789	88;12464	55;10259	84;13585	62;9497	26;8130	71;10211	48;8614	32;12226	39;12781	26;8959	37;8954	71;5965	52;12128	84;10059	40;7785	54;8517	43;7472	43;8226	48;8833	56;11171	183;10754	30;9121	49;9741	21;7522	57;9120	29;5715	73;11329	66;8829	29;7832	78;10031	37;7147	24;6923	44;9841	28;6565	139;13346	84;10430	39;8457	32;8905	108;13781	69;10156	22;6853	55;9281	81;8498
11:69632303-69632531	51;12481	59;14212	100;13685	24;11566	96;13283	47;12504	177;23153	124;22885	153;22331	103;13547	45;14841	127;14593	72;13893	102;24762	83;23488	62;12441	168;14292	124;9868	108;20852	405;15987	73;16433	36;12987	89;13414	93;12223	59;15972	82;17776	483;17619	30;11757	44;14191	41;15851	77;17681	46;8375	55;15646	272;13517	80;13162	96;15935	75;13319	41;14303	36;15772	91;10772	725;27467	106;14683	77;13516	50;14664	113;24810	155;14961	45;11574	66;13526	85;10881
11:69634323-69634542	229;9195	233;9246	299;11059	223;8419	248;8043	279;10010	459;16952	533;17660	516;17020	408;13277	289;12193	459;13364	266;11791	437;18646	294;15881	180;9260	289;11529	188;7072	523;16380	325;11578	390;12883	374;9651	223;9607	310;10986	317;10950	402;15701	478;13735	299;10792	448;11069	289;10767	278;10924	330;11428	303;10845	376;12438	298;10851	386;12994	365;8938	209;10455	291;11293	226;7696	601;19454	363;11014	285;11184	313;11166	510;14909	351;14675	220;7092	279;9858	303;9504
11:69924292-69924564	153;9848	163;11427	187;12717	178;9079	159;10138	141;10320	246;19966	377;16658	312;17926	174;12615	147;12812	362;14699	197;11844	322;19229	201;19042	133;11246	213;13530	227;10055	320;17883	199;13907	271;13195	146;11376	533;12010	144;12905	184;14190	331;17225	222;15053	174;10749	327;12532	177;12285	320;14479	90;9188	245;14678	238;12719	207;11777	266;13974	301;10512	110;10847	178;12523	104;9180	520;24249	262;12456	135;11588	205;12194	572;21447	362;14060	134;9105	145;11158	277;10187
11:71955434-71955605	137;5838	103;5819	117;6445	78;5399	146;6016	101;5770	208;10294	253;9470	233;11387	148;6784	90;6832	337;7455	113;6488	199;11121	178;10054	96;5846	145;5824	123;5660	216;9459	233;8029	164;7333	82;6022	157;6339	144;6416	116;6199	201;8861	223;8560	132;7039	226;7463	144;6233	117;6227	54;4710	176;8780	165;6906	138;6477	167;7636	123;5007	128;6290	145;6682	57;4560	268;10437	131;6822	104;6620	130;5678	354;11181	158;8284	77;4780	86;5802	117;5884
11:71955613-71955753	174;3560	99;3147	102;3573	52;2863	103;3252	99;3041	197;5337	168;4870	170;5885	108;3819	98;3622	240;4087	103;3535	142;5866	162;5493	99;3158	116;3477	103;2984	192;5215	130;4241	108;3820	99;3443	117;3471	99;3530	108;3564	158;5448	118;4690	140;3405	116;3288	75;3395	108;3443	65;2645	145;4343	131;3915	120;3415	97;4449	89;2757	76;3441	151;4226	70;2557	216;6327	100;3680	81;3968	75;3654	240;5848	120;4894	127;2768	73;3208	139;3013
11:7273240-7273553	317;19659	107;18764	179;17760	88;15977	220;16998	254;16557	212;29482	259;28015	416;28504	150;19958	90;20384	180;20015	121;19168	502;34980	253;30233	64;13620	85;19182	60;12300	230;29209	248;18591	105;19735	128;18535	271;20690	143;17018	219;18082	183;22989	144;21148	76;12672	179;18600	105;20294	126;22633	59;11141	159;18498	135;18673	172;20385	119;21050	169;14566	128;23002	168;19854	89;15154	196;31979	248;18425	103;19467	101;17844	592;38921	78;17257	57;15002	198;14699	190;16382
11:7273528-7273587	78;3451	64;3726	65;4155	36;3029	76;2982	53;3607	79;5705	81;5203	105;6450	66;4708	81;3972	70;4423	75;4426	103;7245	51;6687	40;2650	39;3739	42;2326	64;5770	40;4223	35;4605	64;4119	72;4064	55;3948	69;4042	59;5532	54;5000	36;2440	25;3498	76;4493	73;4430	51;2495	70;3456	53;3921	102;4141	77;4641	53;3622	61;4231	65;4605	46;3069	106;5762	126;4438	74;4477	37;4233	227;7968	50;3518	35;3007	19;2841	55;3890
11:7273614-7273687	153;7204	64;8194	83;7079	85;6438	62;6127	88;6843	79;11911	122;9873	211;11768	84;8936	85;7673	154;9248	93;8844	253;12491	196;12826	70;7309	102;9190	79;5508	201;12277	259;8843	154;9301	98;7679	150;7139	98;8550	112;8543	164;11220	127;9361	53;6533	119;8397	91;8994	100;9404	36;5969	208;8299	149;8582	94;7823	200;9248	82;8318	104;8376	106;7649	67;6394	183;15342	390;7409	100;7806	76;7108	313;14589	96;7619	57;5887	108;6611	206;7408
11:74178109-74178215	75;1999	78;1912	208;2429	15;1601	75;1844	77;2067	195;3722	157;3634	185;4553	85;2389	49;2059	208;2752	49;2142	110;3568	108;3833	94;1798	85;2333	54;1870	154;4303	154;2771	212;2826	53;2051	74;2331	67;2328	102;2699	75;2831	355;2886	58;2173	71;2277	43;1693	113;2005	48;1303	101;2900	130;2195	67;2293	142;2926	22;1527	48;1679	63;3011	47;1591	630;3538	136;2922	74;2166	91;2800	222;4686	223;2909	55;1839	73;2676	136;2806
11:74178241-74178413	74;3831	40;3466	94;3166	32;3172	98;3846	48;3948	116;7119	127;6564	93;7776	105;4454	59;3962	519;6341	48;4134	62;6884	59;6533	95;3268	87;4992	71;3367	215;7923	151;5008	143;4426	51;4077	75;4697	58;3900	82;5020	69;5412	363;5656	44;3524	28;3666	34;3786	82;4392	70;2806	82;5013	118;4734	72;3995	105;5013	27;2882	84;3299	75;6159	50;3189	649;7979	99;5203	66;4571	62;4638	275;9163	181;4950	51;3417	47;4063	93;4830
11:74442626-74442719	72;3373	38;3682	32;3227	16;2597	27;3225	26;2910	43;4707	80;4323	74;5669	10;3992	21;4055	82;4193	33;3982	63;6536	68;6121	23;2555	37;3070	22;2714	57;5191	48;4048	34;3994	26;3754	30;3292	23;3757	40;3715	68;5082	61;4495	17;2186	52;2552	20;4773	43;4255	23;2561	19;2858	23;3208	46;3719	52;4459	13;3462	44;3626	51;3952	17;2764	39;4732	68;4317	22;3975	30;3923	105;6068	27;3678	24;2920	47;2754	79;3657
11:75379486-75379771	165;18905	128;17845	280;21112	85;16143	158;17480	144;19418	419;31576	367;28664	317;34720	217;22893	199;22050	424;23969	145;22254	193;34708	183;32580	134;16917	341;21245	206;15478	337;30761	299;23314	219;21485	186;19607	323;20412	167;20968	211;21258	235;30876	852;31430	183;17326	161;20146	110;22105	181;21179	189;15516	162;20982	369;21289	190;20686	250;26245	373;17199	100;18483	126;22887	229;15057	986;33485	254;22187	139;21551	171;21417	271;34924	394;24720	191;17264	159;17670	213;19750
11:75379692-75379873	109;14165	90;13796	216;14947	57;12450	136;12237	133;12800	197;22389	241;20465	228;24240	133;16756	127;16852	172;14993	89;15553	143;24656	93;23473	105;12259	226;15760	165;9638	204;22705	179;16868	131;15235	96;14813	295;15346	86;14061	129;15752	138;18722	708;20336	85;10996	117;13551	104;16020	144;16026	97;9982	166;14807	305;14288	143;15079	218;17845	70;12701	73;13375	83;14216	182;11691	772;24492	171;15708	105;14977	105;14253	201;26773	287;15563	156;11770	62;11670	170;14189
11:75379876-75380040	41;4135	46;5101	45;4540	24;3945	51;4443	43;4403	105;8019	107;8092	98;9214	81;5812	45;5799	93;5349	33;4799	87;9351	48;8606	24;4075	70;4813	33;2669	69;7649	57;5345	35;4644	49;4872	42;4275	27;4849	56;5093	38;6810	299;7400	20;4123	41;4840	37;5276	79;5236	45;3255	56;5772	88;4349	47;5010	86;5997	12;3887	22;4215	26;5212	52;3674	373;9197	73;5891	46;5730	48;4272	102;9964	132;5575	69;3808	49;4280	54;4587
11:8040405-8040493	74;2941	46;2528	98;3564	33;2273	57;2390	46;2960	182;5015	194;5280	119;5547	120;4144	81;3462	133;4256	75;3221	72;6074	114;5830	133;3412	198;3984	294;2529	179;5949	67;3626	89;3876	74;3242	83;3341	60;3995	84;3691	82;5034	315;4067	25;3091	68;3598	39;3638	153;3976	54;2753	118;3916	175;3903	109;3853	105;3959	76;3228	50;3167	66;3910	127;2600	581;6448	93;3499	84;3892	41;3509	147;5827	212;4850	73;2784	59;3622	131;3720
11:8190504-8190758	244;17090	187;15841	262;16983	239;14102	228;14653	231;13632	326;23894	522;22811	397;28037	289;15961	117;15753	647;15617	207;16837	314;26375	274;30519	184;12865	250;16867	199;11792	518;26893	531;19321	351;18747	237;15844	445;14392	220;14287	479;15069	296;20819	637;21967	144;12771	317;13483	142;16533	490;18300	243;11389	289;21466	384;15160	205;15289	295;20202	366;13459	181;17645	219;17382	212;13483	1105;26837	575;17582	296;15456	157;16844	850;31813	478;17568	230;13152	226;13952	366;16435
11:8290237-8290415	56;4420	70;3961	131;5490	39;3721	159;4283	71;5203	130;7697	80;6521	147;9267	117;5871	65;5406	174;6332	70;6055	72;7404	485;7545	63;4423	84;5108	80;4119	130;7854	158;6271	153;5658	151;5122	58;4432	94;5398	112;5304	183;8431	316;6309	77;4869	60;5868	161;4835	142;5035	58;3733	137;4584	147;5096	193;5170	98;6070	19;3484	40;4690	54;5312	116;3388	459;7989	201;5438	87;4380	51;4885	333;8867	117;6404	139;3392	43;4295	155;5317
11:91958290-91958409	72;3790	43;3542	75;4850	18;3249	47;3116	86;4206	140;7474	156;6420	158;7950	65;4726	81;3541	389;5434	52;4187	154;7033	138;7141	111;3644	98;4742	48;3127	163;7782	96;4604	85;4993	65;3875	102;3787	87;4996	97;5136	120;5338	99;6095	64;3186	109;4514	74;4529	85;4462	50;3034	97;4560	117;4183	102;4124	76;5571	57;4131	45;3787	89;4817	66;2512	244;7810	157;5575	45;4688	70;4393	194;8977	113;5103	83;3540	39;3394	107;4543
11:91958435-91958604	130;12758	139;10094	143;13911	146;10409	185;11399	169;13434	189;18390	165;16234	315;23463	119;15953	110;12302	443;15805	147;13640	243;22216	271;23423	189;14698	164;14552	141;10396	295;20427	151;15080	200;13934	150;12395	114;12083	149;15235	137;14631	221;19431	184;17751	104;13026	161;15380	111;14699	243;15350	131;11528	188;16507	186;15283	109;11176	167;16111	116;11135	79;12784	105;12786	98;10440	350;26625	212;15876	98;13750	100;11842	380;25653	169;16330	89;10385	163;12133	220;12765
11:91958731-91958973	137;8452	154;7877	229;10375	132;7908	135;8249	179;9153	228;15557	273;12159	318;17030	193;11731	158;10019	564;13275	175;10218	241;15520	206;17168	207;8635	221;10866	75;7633	306;17884	300;10822	236;12319	171;9543	141;8570	128;11174	196;10699	247;13190	330;15336	110;8066	177;10263	163;10087	309;10666	114;7446	191;9575	246;11347	182;9903	252;11469	119;8867	156;9217	279;9521	93;7346	422;19820	196;10761	159;10870	151;10766	506;18754	599;11826	151;7567	125;7747	443;9284
11:92703141-92703224	211;1936	313;1809	227;2380	126;1896	135;1926	293;2185	196;3482	475;2996	423;3876	213;2846	267;2183	226;3122	213;2353	576;3618	1399;3408	649;2161	428;2462	67;2060	420;4252	466;2850	582;2681	119;2117	265;2056	346;2560	115;2305	344;3652	500;2986	252;2237	426;2547	537;2064	186;2409	216;1961	174;2200	178;2566	148;2224	383;2895	164;2239	209;2027	419;2386	87;1476	627;5090	222;2333	147;2433	136;2317	200;4060	148;2950	98;1786	266;2087	500;2146
11:92703290-92703440	2582;10819	2625;10449	3307;13553	2512;9050	1870;10548	3119;11556	3373;20137	4596;17499	5508;21533	5015;13449	3244;12778	3097;16653	2531;13890	1656;22554	9626;20601	5821;10089	5453;14465	2562;9287	7842;21344	5639;14699	5865;16306	2158;12332	3788;10569	3012;13479	1969;13864	4486;18965	5645;16038	2819;12949	4148;12963	4457;12764	2634;14306	2839;10924	3172;15385	2606;14377	2426;12445	3440;17572	3005;11821	2478;11994	4979;13610	1512;10268	7400;25495	3706;16234	2872;13521	2760;13457	3774;24280	2118;17523	2719;9789	2761;12078	5353;12948
11:94134558-94134700	404;10398	226;10026	398;12361	137;9579	226;8874	245;10960	300;15719	266;13979	414;18434	175;13129	244;12369	461;13083	171;13913	275;17172	300;17326	120;8550	232;10745	157;6804	696;17517	380;13430	275;12384	184;11937	376;9920	205;12059	287;11329	298;15103	606;14747	149;7795	218;10387	254;12128	261;11893	112;8284	381;11779	395;10882	237;12449	257;14458	113;9650	137;11632	269;12924	179;8879	631;17578	312;12672	197;11405	106;10673	621;19994	223;10786	151;9504	152;9018	473;12278
11:94134727-94134853	352;17049	118;16137	258;19981	158;17387	278;16519	258;17390	317;27653	278;19975	257;26269	370;23064	272;21302	562;23145	239;23899	350;28328	271;28532	229;15963	180;19642	173;14548	545;30233	617;24648	323;22360	173;17836	250;16938	157;21125	427;20700	311;26179	367;21453	163;15426	225;18029	199;20950	271;22075	202;15075	244;20995	311;19153	186;19293	375;24617	378;19840	183;19921	298;22812	201;14337	723;32202	275;18357	271;20567	309;18877	614;32818	359;20137	200;16338	111;15466	289;18085
11:98891863-98891916	29;2422	6;2014	24;2861	13;1961	11;1903	35;2346	46;3491	55;3602	27;4141	18;2624	14;2471	70;2939	21;2615	53;3912	21;4096	19;2847	21;2784	36;2252	38;4322	39;3137	29;3082	14;2394	30;2238	31;2651	27;2578	16;3872	40;3195	25;2383	34;2713	18;2157	24;2775	27;2340	22;3314	37;3185	25;2535	21;3163	17;2699	24;2547	27;3051	26;1820	68;4639	63;3173	14;2481	19;2460	92;4758	34;3025	29;1721	21;2880	31;2522
12:103352279-103352474	382;37135	486;37952	579;36876	599;31567	281;33681	1076;33960	663;62441	1337;49401	830;58326	387;41217	515;40095	2650;46461	537;42993	877;64919	1538;64616	548;33889	668;48130	480;30265	990;60170	1006;43974	709;47007	521;36466	507;34187	425;36504	620;42639	1016;57319	676;51679	1289;30582	916;40738	481;41730	617;48922	459;25443	635;45976	700;42340	611;36104	615;46873	2304;34384	446;42276	483;38833	556;31059	1295;78072	613;43784	577;40948	419;36947	1018;73532	890;42803	357;28914	431;32986	601;39836
12:103352498-103352625	232;6746	310;7142	373;7623	499;6102	353;6573	295;7364	427;11877	584;10056	563;13131	390;9656	254;8007	727;9522	344;8895	472;13102	656;12336	263;7249	385;7450	288;5750	540;11976	484;8470	264;8541	334;7114	284;6700	286;7854	294;7650	543;12031	456;11417	493;7003	437;9178	239;7959	271;8851	246;5097	339;9136	442;7773	397;7341	364;9799	276;5851	166;7104	316;8182	289;5892	846;14426	407;9423	355;8775	268;8662	711;14151	351;8843	253;5805	339;8150	560;7775
12:104697121-104697699	3637;23118	2631;23636	1428;21343	6512;21408	1045;19605	2043;20422	3833;36145	3860;32330	2682;43787	10096;29170	1701;22683	5505;28065	1024;23945	2506;39156	780;36794	854;16098	1553;25216	931;17701	7090;42638	3626;28150	7877;29894	1087;23365	1879;20095	1201;22513	2173;25108	2001;28250	5633;33573	1666;18102	894;21671	809;20281	1583;24220	1399;16961	1476;24613	2360;22637	640;23601	1736;30468	1164;21400	1418;21272	723;23836	2021;16058	6002;35450	3219;36460	951;23996	1484;24825	4176;48823	13101;29156	804;19348	1591;21799	1407;51724
12:104851873-104852038	29;4267	27;4563	21;4676	8;3706	30;3533	27;4280	45;7477	40;7007	48;7542	19;5935	14;5078	31;5939	16;4977	23;8048	18;8332	20;4003	33;5121	38;4008	22;7029	42;5216	29;4999	24;4649	36;4052	22;5464	29;4830	11;7246	85;6321	8;3735	12;4095	19;5248	19;5086	34;3036	19;5938	93;5231	30;5525	40;5102	14;4421	9;4289	19;5316	30;3199	185;8457	17;6604	27;6175	26;4731	13;7400	82;6558	27;3642	10;3802	44;8024
12:104852286-104852554	53;15285	83;15622	181;19005	35;14289	56;13734	85;16634	201;24777	97;20387	87;27414	164;21394	96;18158	192;22994	69;20053	82;26457	84;27064	88;15072	163;20303	147;14515	104;26883	233;23080	143;18006	46;18074	131;15181	142;19410	62;20399	120;26947	501;24192	293;15883	58;14898	51;17576	114;17436	79;13817	86;18143	381;20248	68;19993	121;20174	50;16924	41;17667	75;20082	121;13699	821;27766	115;21191	97;18879	87;17493	105;26826	177;21616	72;13891	70;14668	214;30626
12:106974455-106974562	252;1567	103;1393	217;2152	240;1207	165;1506	199;1757	292;2957	307;2589	446;3356	211;2322	170;1836	291;2170	223;1713	334;3307	186;2688	192;1522	205;1566	252;1608	408;3357	245;1803	254;2063	187;2030	173;1735	258;2293	186;1829	376;2543	267;2460	194;1535	263;2181	173;1655	206;1867	114;1249	224;1936	321;1805	232;1761	348;2339	215;1536	154;1361	370;2287	181;1225	355;3068	266;2452	165;1901	214;1923	447;3755	318;2439	194;1515	238;1869	203;2203
12:106974614-106974784	1778;13058	1435;12054	2514;15889	1814;10089	1673;12091	1845;12739	3158;21456	2697;18308	2955;21012	2220;17059	1765;14026	3580;17802	1622;13783	2701;22547	2072;21869	2443;15996	1893;16037	979;11251	3880;22561	2629;15691	2585;15907	1609;12342	1619;11476	2175;14853	2878;15157	2387;21042	2347;17956	2065;13868	2448;17440	1733;15567	1927;15375	1429;12587	3100;17262	2354;15890	1703;13227	2492;16505	1332;14386	2067;13445	2134;16305	1463;11281	4369;29155	2612;16006	1978;14227	2310;12672	3442;23606	2398;17618	1441;10958	2001;14800	1879;13707
12:106976544-106976817	173;8894	172;8835	203;10493	151;8304	159;8113	161;8941	353;14882	300;13662	381;16005	221;11771	179;10071	671;12203	210;9698	295;16359	237;16811	233;10903	253;11635	210;8952	470;16852	309;13093	279;11753	188;9200	201;9684	219;10733	229;11066	300;13797	357;12817	199;9933	268;10719	156;10805	193;11602	179;8582	237;12390	264;11463	205;9569	266;13141	119;10283	142;9599	252;11709	150;7996	556;19420	251;11774	167;9499	367;9435	417;17645	267;11727	190;7782	243;10885	272;10875
12:106977610-106977787	120;4547	38;4157	102;4857	38;3319	59;3668	50;4505	176;7123	151;7121	108;8494	110;5762	71;4429	402;5646	68;4807	104;7681	138;7479	92;4943	105;4622	63;3647	123;7358	106;5153	88;5238	70;4199	85;4345	58;4477	107;4305	109;6448	141;6073	83;4551	147;4581	94;5447	123;5599	75;3846	90;6017	88;4537	84;4424	80;5601	140;4162	76;4516	107;5311	65;3775	227;9426	141;5476	87;4898	79;4742	199;8926	95;6154	100;3809	44;4264	107;4047
12:106977821-106977932	189;2535	110;2365	171;2789	72;2017	139;2531	119;2427	170;4343	237;4146	299;5127	189;3336	123;2440	423;3649	125;2922	198;4735	153;4668	214;3426	130;2636	93;1972	305;4800	201;2987	245;3327	112;2617	131;2796	160;2794	103;2750	220;3687	258;3759	123;3019	219;3676	116;3097	189;2826	165;2067	248;3805	157;2837	131;3011	164;3518	259;2331	160;2689	153;3172	110;2282	300;5093	170;3246	117;2728	108;2617	402;5351	150;3535	105;2229	136;3170	179;2575
12:106979715-106979774	6;725	5;638	9;816	5;505	4;531	6;541	20;943	24;1097	11;1305	6;863	10;842	27;628	13;841	19;1444	4;1127	7;427	14;513	14;466	17;1221	13;896	18;808	2;668	11;695	6;874	18;627	17;1055	16;1100	10;505	9;646	4;674	5;698	5;494	12;679	6;470	14;660	9;1050	4;546	4;684	12;749	9;371	7;736	17;968	10;893	11;784	19;1387	5;707	5;628	14;560	6;685
12:106979810-106980047	123;14691	121;15186	139;16040	107;12303	156;13882	192;13097	323;23852	348;24520	302;25063	114;16610	131;16546	1399;16604	134;15743	229;26384	265;28265	91;13103	177;17437	122;11778	240;25058	435;17419	236;17901	156;14080	152;14668	170;14791	155;14322	273;21328	306;21526	295;12790	148;16267	117;16550	254;18100	107;11240	153;17001	219;14767	167;15636	244;19046	100;14793	117;15515	156;16609	94;11065	350;29439	235;17594	113;15343	188;15377	407;28975	208;17445	165;13422	110;13335	183;14528
12:109746871-109747053	269;17557	72;17360	131;17008	55;14445	151;13877	81;16053	262;29566	152;24752	180;28131	116;20246	98;17626	237;22559	118;19432	142;30501	201;28554	108;17021	113;20120	79;14637	329;26411	161;20198	202;19223	102;17204	130;15965	101;16689	139;18978	186;25089	234;22926	89;15306	93;19647	55;19055	145;20716	61;14587	122;19060	97;18628	120;18115	108;23167	91;15901	137;18166	99;19445	58;14687	283;31455	127;18169	102;17716	80;18902	306;31831	188;20238	63;13382	58;16293	156;17120
12:111471057-111471331	252;14894	176;13392	205;17059	137;14609	275;15446	199;16228	308;25451	334;24021	426;28490	266;19290	212;19095	373;21629	228;17579	386;28847	289;28011	210;15771	205;16378	116;13410	409;26354	423;19457	278;19984	176;16646	225;15681	214;18624	178;18972	372;25432	330;22667	196;17146	253;16297	276;18990	220;18710	209;15517	306;19988	302;17255	221;15828	254;20074	358;16648	179;17321	258;18743	148;11912	445;27029	211;17719	238;17839	149;17734	446;31604	170;21469	173;12307	312;15432	198;16342
12:111471371-111471640	183;8857	64;7808	85;10404	64;8041	89;8392	106;10076	127;14288	132;13719	158;19296	123;11854	92;10726	176;13267	93;10923	142;15750	90;16108	120;11175	76;8423	66;9162	162;15764	116;12122	87;10355	97;10187	91;9366	92;11236	60;10753	155;16631	143;12991	104;12589	139;11999	67;9384	94;9511	72;8540	155;15013	89;10032	116;9986	122;12106	54;8354	93;9332	103;11682	54;7504	105;15263	131;10947	165;11317	72;11065	202;16664	219;12857	80;8410	91;11043	110;9106
12:111472215-111472363	211;9514	81;10053	113;8691	107;7786	75;8273	118;8982	131;14533	188;14118	179;14364	110;9986	129;11027	201;11101	109;9841	190;16354	143;15852	81;8564	112;10039	62;6969	143;13758	185;8913	154;10648	181;9499	125;9667	111;8965	133;10643	166;12543	146;12945	87;7570	102;8355	115;10203	172;11974	68;7333	204;11065	108;9158	104;9769	123;10550	57;8220	105;11377	105;9173	87;7999	144;18022	142;8567	76;9879	126;9204	306;18515	94;10255	104;6988	63;7786	88;8151
12:111472370-111472516	217;7725	52;7948	35;6528	25;5669	18;6592	13;7306	50;10405	41;11075	58;10605	41;7532	31;8627	88;7306	47;7160	79;12227	68;12316	28;6677	52;7246	49;5249	48;10058	78;6712	36;7786	53;7431	27;8122	29;6643	66;7633	36;7961	79;10738	38;6268	30;7065	58;7900	75;9800	18;5558	68;8812	33;6736	26;7228	54;8238	20;5822	46;9047	31;6431	20;5868	53;13709	43;6536	24;7456	45;7073	107;13953	31;6592	30;5305	32;6678	25;6278
12:113901040-113901136	123;1591	78;1681	78;1793	79;1362	55;1531	44;1770	102;2332	131;2230	162;3055	76;2048	73;1916	239;2026	64;1708	154;2979	79;2917	54;958	76;1527	56;975	157;2560	98;2132	61;1840	65;2031	85;1465	95;1851	130;2008	76;2636	120;2399	137;1406	81;1398	41;1773	86;1988	27;934	62;1210	107;1766	102;1881	53;1752	55;1435	51;1531	68;1734	44;1103	124;2300	152;2083	72;1791	54;1692	188;3393	111;2265	32;1139	23;1127	109;1502
12:113901139-113901268	529;16493	141;17250	208;15485	95;14144	173;14361	120;15369	308;24581	283;23045	232;26218	172;19336	233;18797	1216;20221	141;17594	386;26563	175;25794	109;14581	129;20270	69;12215	389;25396	253;20680	226;18959	143;17272	201;15022	126;15707	275;20353	194;23598	222;24445	952;14320	160;14382	115;18609	244;20403	90;11736	196;15464	204;17085	234;17887	165;18544	105;17122	199;19251	122;17600	134;13027	345;34065	152;15797	118;17004	106;16358	354;30831	201;19975	84;11603	82;12475	218;14418
12:113901274-113901383	137;3711	64;3884	46;4055	70;2852	65;3407	102;4572	128;5896	209;6241	123;7612	67;5322	179;4904	267;4623	120;5024	244;6630	171;6674	69;3259	74;3695	89;2475	306;7228	110;5132	146;4299	69;4933	102;3956	89;4653	123;4660	145;6021	238;7610	244;3038	111;3334	44;4154	83;4533	42;3173	91;3635	126;4004	106;4806	137;4912	46;3588	112;4347	92;4928	60;2791	379;7001	107;5068	115;5148	50;4780	225;8004	115;5468	95;3254	33;3003	161;4657
12:113901361-113901548	305;8149	153;9086	268;9705	456;7793	312;7690	237;9193	381;15725	465;13351	441;17535	325;12444	312;11357	813;12827	276;11934	488;16530	274;15877	203;8638	286;10771	230;7368	516;17693	470;12620	396;12032	229;10922	299;9659	449;12269	509;12453	453;15348	628;14257	585;8668	307;9700	241;10697	341;11453	262;10472	303;9982	487;11849	303;11288	364;13341	162;9872	267;9418	289;11792	191;7548	736;20607	279;10006	317;10530	306;9345	493;15207	278;13435	244;7551	171;7596	370;9562
12:113901572-113901671	129;2524	39;2931	79;3103	164;2514	91;2186	53;2867	112;4665	129;3991	158;5002	69;3968	75;3313	245;3981	85;3721	134;5182	90;5081	41;2462	86;3518	39;2269	128;5490	113;3956	94;3809	77;3155	82;3143	88;3312	54;3389	99;4338	98;4438	152;2329	114;2664	58;3354	124;3468	58;2902	56;2302	162;3705	44;3550	82;4370	27;3402	89;3233	166;3429	54;2580	175;6068	90;3110	55;3597	60;3142	207;4740	168;4206	109;2504	67;2453	180;2911
12:113913723-113913822	33;1045	12;738	27;1412	11;903	14;1083	22;1139	21;1970	20;1646	31;2108	16;1218	14;1026	46;1430	23;1253	52;2179	35;1975	22;948	14;877	11;901	43;1798	26;1250	25;1270	27;1179	13;1043	24;1283	39;1012	21;1547	26;1873	30;1176	22;1045	16;1445	26;1281	29;1104	24;1566	23;1164	26;1155	22;1493	6;883	26;969	10;1327	16;745	20;1855	27;1207	9;1161	34;1445	32;2074	27;1422	22;939	5;1068	31;1096
12:113913831-113913926	299;8121	94;4600	364;9741	227;6930	282;8509	268;7515	396;15036	576;13230	453;14134	209;5820	212;8245	453;10654	222;8725	579;14443	386;15442	351;9824	313;9717	347;7949	645;14159	497;9898	371;10164	220;8258	260;8452	297;8621	318;8527	445;12631	390;12100	577;10383	489;10719	248;10527	314;9129	277;8851	472;13294	339;8741	290;7948	377;10924	251;5451	228;8139	275;9352	256;5944	557;17663	270;8312	220;7772	261;8800	536;15428	240;10762	197;6288	281;9154	373;7564
12:113913951-113914042	12;457	10;421	16;640	9;391	12;572	9;523	20;869	15;854	30;1021	21;583	12;536	14;691	12;639	6;941	12;1019	7;576	15;497	7;476	22;795	39;681	12;681	15;513	4;553	12;599	15;478	21;871	24;799	13;498	16;524	15;656	10;546	15;532	21;728	13;524	15;560	22;756	2;341	9;442	27;697	11;369	22;779	14;567	17;663	31;737	28;971	38;761	8;472	9;526	14;606
12:113914436-113914662	410;7956	341;7760	484;9953	376;7152	389;7578	413;8180	627;13224	601;12423	641;13046	403;9279	458;8622	633;11094	389;8070	661;14200	341;12839	569;11323	507;9629	382;7845	924;14128	474;10000	483;10341	360;8103	373;7918	440;8694	569;10025	694;12712	497;10951	494;10457	754;12696	409;9499	702;10692	443;8227	651;11303	589;9007	361;8073	491;9789	324;8920	400;9304	440;9523	240;6853	749;17647	477;9265	420;7916	492;8300	817;14634	440;9894	306;6876	480;10694	346;7593
12:114846990-114847094	58;4072	42;3524	43;4760	36;3121	35;3175	25;3577	48;6067	44;5082	75;5892	46;4219	49;4154	264;5024	53;4365	89;6767	75;6325	41;4246	51;4362	37;3161	138;6141	93;4629	67;4195	38;3777	39;3644	50;3876	58;3899	71;5398	116;5800	175;4662	69;5489	54;4239	44;4575	37;2842	89;5767	50;4532	58;4006	55;4225	17;3512	52;3790	46;4301	25;3104	74;6133	114;4904	40;4280	41;4403	127;6522	50;5033	34;2722	44;4818	72;4074
12:114847115-114847328	156;8591	45;7724	75;9558	71;7216	60;7436	64;7896	183;13758	139;12667	146;14568	92;10142	59;9431	390;11695	54;9725	96;15054	90;15124	99;9768	76;11004	85;8023	243;14851	137;10551	143;11642	78;8617	56;8323	71;8834	74;9577	127;12468	153;12867	261;10024	131;11591	85;9121	68;10545	49;6674	79;12026	96;9755	72;9271	94;10574	104;8289	66;8557	49;9700	78;6496	157;17416	129;11852	62;9108	60;9002	212;17044	109;10577	64;6832	40;10803	99;9914
12:114847268-114847514	138;9562	47;8292	93;11062	57;8008	96;8354	139;8309	205;15155	218;13596	126;16756	116;12159	93;9728	494;12026	86;9992	279;16047	503;16347	126;9825	115;11408	79;8143	237;16555	195;11509	275;12177	106;9582	131;10221	71;9809	187;10991	166;14491	216;15677	475;10435	138;11946	68;9265	118;11167	152;7686	179;13504	142;11131	129;10728	135;12021	81;9661	79;9234	97;10866	104;7682	273;17589	197;12780	77;10269	161;10724	291;19114	93;11130	68;8216	106;11433	125;10696
12:114847523-114847613	66;2450	72;2589	128;3036	61;2031	66;2064	58;2407	107;4102	115;3260	152;4287	99;3080	111;2590	150;2862	91;2719	87;4338	101;4090	98;2519	93;2593	63;2064	189;4010	128;3470	114;2905	115;2442	46;2483	68;2653	65;2723	96;3838	167;4577	126;2480	106;2839	68;2678	81;3056	100;2300	59;2975	107;2868	216;2756	82;3218	48;2602	50;2245	99;3102	64;2163	126;4160	136;3007	92;2936	66;2964	195;4400	137;3309	90;2368	76;2671	139;2711
12:114917649-114918101	478;15096	337;13545	600;16551	633;13959	464;14331	406;15675	755;23434	718;21030	899;28524	604;17583	423;15585	1343;19723	524;17612	877;26053	471;26004	548;17177	577;18060	518;14938	900;25596	768;21114	626;20006	444;15871	555;13896	510;16217	589;18655	740;22362	776;20652	518;17824	778;20219	412;16124	472;18462	468;15709	666;21573	671;17271	469;16048	754;20962	1042;15951	414;15790	592;19104	472;13568	919;26028	638;17708	579;16207	414;15356	1048;28824	642;19418	464;13535	649;17960	681;17303
12:115120697-115120799	116;3108	95;3289	126;3672	105;2687	99;2911	90;2850	146;5095	139;4901	145;5768	96;3580	134;3919	137;3970	110;3787	142;6434	83;6237	79;2374	114;3645	57;2472	153;5315	139;4002	136;3755	82;3479	151;3328	137;3493	103;3366	183;5144	114;4484	90;2152	88;2643	144;3879	185;3851	72;2375	87;3151	87;3407	63;3498	150;4400	36;3458	107;3435	148;3649	55;2532	123;5949	160;3744	86;3630	78;3530	220;6280	67;4712	76;2460	58;2297	168;3174
12:115120812-115120941	718;14700	538;15750	614;17695	880;11370	507;13942	446;13031	826;24864	1165;22663	921;25458	694;17044	568;16650	756;19001	610;18102	1815;26833	1042;27895	558;11363	449;18035	292;10981	807;26763	837;19606	701;17767	416;14580	924;14481	730;16395	517;16080	1114;23581	749;21421	438;11482	608;14228	478;17988	936;18155	474;11201	555;16828	685;15921	574;16579	751;20831	485;16472	611;16981	635;16170	466;11983	948;28266	1000;17753	543;17072	505;15844	1247;30233	565;18939	515;11992	399;12452	839;15277
12:115120944-115121022	27;850	11;919	27;1259	19;625	26;789	16;860	16;1302	61;1219	29;1854	25;1218	25;1132	24;1129	13;1378	63;1723	40;1693	9;559	12;782	23;503	29;1565	18;1279	27;953	26;1049	27;965	30;1169	11;840	45;1482	40;1375	27;592	29;832	22;1050	14;869	16;678	27;803	23;930	18;1123	26;1425	22;856	10;942	25;1053	3;642	17;1144	35;1346	18;1382	8;1210	54;1795	20;1069	7;817	12;722	27;1132
12:115121210-115121289	124;4569	75;4325	123;5085	75;3987	129;4472	85;4575	159;7823	138;6896	126;8729	151;6088	119;5010	93;6339	95;5548	233;8772	87;8583	149;6363	100;5734	82;4154	204;7895	167;6361	154;5662	126;4875	60;4597	148;5068	88;5266	166;7846	132;6299	115;5891	156;7000	99;5075	167;5419	130;4381	152;6983	102;6166	104;5120	109;5935	126;5029	83;4847	76;5501	60;3767	141;8967	184;6326	97;4635	88;5839	205;8176	98;6493	82;3760	174;6857	110;5292
12:115121292-115121401	173;10399	105;9284	203;10496	94;8816	126;9202	138;9895	299;16678	236;15187	228;18499	176;12848	113;10902	200;13290	151;11985	301;19263	143;18760	319;14315	156;13744	77;9586	279;17317	185;13135	264;11935	117;10633	181;10579	188;11073	103;11521	284;16381	198;13172	169;12603	291;15762	109;10738	158;11725	136;8956	231;15999	214;13059	187;10935	243;13193	80;11012	171;10367	165;12032	88;8391	213;19406	348;13953	132;10215	131;11840	465;17886	168;13396	129;7939	224;15343	187;11539
12:115135854-115136107	103;2503	110;2497	94;2965	158;2546	101;2575	127;3145	171;5257	210;4357	260;7481	220;3878	131;3699	413;4172	123;3481	213;5281	243;5382	138;2814	88;3186	147;3550	181;5096	145;3881	100;3091	144;3217	146;3290	114;3562	82;2447	177;5227	142;3572	261;3040	68;2054	108;2850	159;3415	133;3555	168;3784	142;3852	97;2875	188;4663	145;3132	107;2698	142;4369	115;3346	302;5576	164;3968	141;3550	113;4202	235;4861	282;4052	73;2447	78;2416	101;3702
12:115136087-115136293	255;7610	180;7134	291;9094	162;6207	169;7975	179;7311	471;13442	463;10725	306;14287	253;8932	225;8148	1057;9981	235;8138	399;12851	289;14532	206;8859	249;9583	432;6350	390;14392	273;9348	237;9597	208;8218	242;7602	220;7765	350;9275	306;11311	308;9583	280;8527	293;9366	142;8712	225;9300	127;7034	325;10959	334;9321	234;8786	292;10199	166;8512	184;8446	221;8004	206;6624	768;16243	249;8766	203;8167	237;7671	573;14302	265;8870	194;5947	146;8186	255;7259
12:115136293-115136355	399;4376	460;3957	635;4833	629;3302	501;4416	404;4154	748;7531	765;6311	742;8187	407;5083	363;4762	1251;5551	430;4433	656;6886	1209;8069	793;5041	617;5501	666;3443	905;7459	520;5150	578;5447	391;4847	565;4122	463;4443	1236;5247	717;6198	460;5115	700;4826	624;5465	489;5277	611;4959	373;3660	596;5647	695;5118	528;4627	643;5531	790;4634	425;4646	610;4811	410;3664	1280;8873	602;5081	463;4512	365;4527	1169;8145	625;5088	392;3302	581;4948	310;3870
12:117317164-117317346	44;2373	26;2447	37;2977	20;2291	20;2328	43;2644	44;4385	61;4181	41;4489	38;3039	12;2294	73;4147	29;2697	37;4695	50;4658	53;3159	29;2852	32;2437	78;4479	31;3493	45;3283	23;2340	24;2653	35;2994	35;2878	30;4540	62;4091	26;3251	55;3312	22;2870	49;2821	21;2445	21;3005	35;2992	31;2541	28;3811	17;2531	25;2717	38;3269	8;2288	70;6217	37;3211	27;3021	19;2880	71;4790	55;4351	36;2371	44;2950	25;2563
12:117319722-117319903	243;10843	243;11323	345;11214	504;9578	257;10346	337;10140	395;18221	355;15609	528;18811	361;13162	330;12417	278;13293	308;12351	531;19553	376;20431	238;11991	318;12160	378;9041	593;17788	431;13967	343;13159	287;11523	534;11046	361;12007	338;11998	379;16617	454;14732	382;11456	427;12118	367;12374	404;12430	292;9947	395;13948	302;11595	316;13457	437;13468	142;11033	317;12113	446;12930	212;9727	504;22180	390;12043	295;11154	278;11130	624;21258	716;13488	239;9731	378;10896	393;11284
12:117319909-117320019	60;1184	41;1228	75;1450	39;1051	40;1225	41;1199	112;2038	82;1823	97;2378	150;1723	47;1403	47;1489	39;1565	186;2272	713;2291	32;1171	51;1064	43;957	84;2083	89;1600	80;1382	45;1409	46;1161	76;1633	58;1247	95;2036	79;2002	111;1364	69;1301	71;1303	49;1319	101;1199	58;1541	48;1247	65;1712	98;1557	40;1176	63;1160	54;1673	40;994	55;1740	94;1639	88;1410	50;1231	119;2432	120;1867	32;1104	43;1301	62;1431
12:117798780-117799148	940;30577	651;33781	871;34328	843;27606	709;27619	883;34671	1314;56177	1225;44854	1256;62412	1052;39433	646;37638	1218;43802	995;41553	1262;60059	1314;55770	1048;33091	735;37239	695;24088	1561;56577	1158;39869	1114;38180	1022;35848	1061;30220	817;38689	1027;35455	1115;50820	1482;47372	614;28836	1043;38282	576;35602	986;39003	553;26031	1271;42125	944;35472	926;37013	830;42597	886;29190	614;36100	663;33359	581;25757	1793;66831	1128;37073	743;33653	618;31441	2161;63822	1172;41283	531;29237	819;30230	917;29655
12:119419460-119419675	199;7069	131;6555	252;7150	107;6614	146;6216	103;6455	251;11503	300;10766	308;13183	273;8842	186;7724	277;10543	170;7429	367;12883	319;11611	205;6279	188;8638	89;5939	401;13619	260;8721	272;9384	195;6618	195;6136	164;8223	236;7265	294;11468	264;10352	155;7434	234;9269	146;7989	235;8769	129;6443	223;8792	214;8157	187;8129	155;7634	167;6483	91;7034	190;8121	107;5807	397;15940	156;7440	201;7655	136;7075	428;14931	165;8755	161;5629	176;6512	179;6988
12:119419681-119419808	375;4174	215;3398	324;3977	234;3478	251;3559	241;3685	446;6748	418;5722	569;7609	330;4997	284;4151	418;5815	252;4025	593;6827	955;7276	301;3587	379;4679	210;3340	562;7414	432;4698	518;5324	227;3673	249;3436	325;4482	441;4097	479;6103	478;5779	282;4101	416;5436	253;4132	481;4431	317;3676	441;5307	374;4593	344;4515	318;4996	311;3610	254;4000	303;4760	197;3251	618;7547	310;4831	255;4133	314;4217	649;8877	419;4921	177;3098	329;4233	288;4145
12:120032215-120032318	169;5452	160;4923	228;6275	186;4397	156;4631	201;5585	317;9034	301;6742	373;9783	227;7527	151;5584	306;8069	224;7094	251;9232	416;9172	216;5322	195;6869	446;4601	430;10265	293;7945	246;7145	326;6560	226;5467	255;6607	206;6369	348;9880	252;7299	209;5277	234;5682	171;5760	254;6597	172;5147	182;5330	319;7725	215;6683	312;7750	277;5957	233;5696	254;6288	169;4824	346;10699	325;6736	188;6886	243;5428	560;10367	152;7138	228;5194	150;5341	233;6563
12:120032356-120032488	392;14104	331;14880	343;17299	308;13761	258;12326	332;15892	388;22832	473;18507	630;25663	471;20596	312;15050	759;23271	469;19026	434;24513	309;25318	387;14965	463;22145	518;12991	708;30260	729;21814	356;19346	370;18038	424;14436	406;18993	664;19374	586;26971	598;20926	255;13914	482;15822	402;17293	430;19174	338;15294	302;15726	542;19900	355;17642	495;21273	985;16524	352;16458	421;17993	238;12780	697;31999	443;18358	314;16991	339;14102	783;26752	337;19402	215;13375	498;14483	317;16549
12:125347653-125347858	49;7296	71;8030	96;8931	38;6200	67;7333	64;8070	135;14509	102;11312	178;14401	111;11352	102;10520	142;13022	77;8902	129;14724	96;14824	58;9036	98;9801	71;7534	151;13724	71;9657	70;9262	49;8783	87;8174	62;9326	108;10882	124;14814	103;12041	95;10053	70;10036	105;9899	93;10209	87;7157	49;10121	103;10658	77;8616	102;9864	75;9017	65;8484	130;10354	83;6979	118;16726	117;9147	71;10351	66;8294	146;13185	132;12199	69;6425	68;8352	92;9567
12:126018131-126018348	76;5288	93;8107	136;3248	89;2627	149;5462	86;3125	185;4735	123;4583	204;9315	123;3302	102;3146	118;9885	102;3171	269;10289	170;14487	105;5552	106;3375	65;4455	171;13973	178;8032	103;6289	117;5998	122;3078	100;6048	72;5765	133;4540	123;4171	144;5479	150;9995	114;5524	147;3642	44;3619	185;6720	120;5982	121;5868	128;3394	102;9068	104;8033	116;9901	72;4492	149;9256	135;6773	140;6456	83;5670	250;11663	82;6741	69;4851	47;2974	71;3236
12:127865603-127865629	249;1822	295;1475	318;1776	198;1401	196;1580	218;1541	397;3097	317;2641	376;2956	265;2114	185;1687	408;2218	197;1768	438;3071	1001;3006	168;1474	349;2250	282;1527	403;3284	365;2498	283;2218	377;1729	145;1567	290;1918	304;1832	381;2739	291;2221	221;1502	243;1503	216;1821	261;1994	147;1593	183;1659	312;1880	343;1980	306;2281	498;1801	180;1538	210;2045	136;1174	538;3284	310;2315	226;1776	286;1644	414;3368	275;2362	223;1415	202;1580	192;1724
12:128751870-128752145	361;11008	214;12918	222;11772	223;11950	337;12187	202;10762	363;21196	324;18495	562;19552	234;12626	253;14743	1579;14948	249;13102	463;21272	410;20196	140;10051	299;13648	84;6712	514;18663	293;13477	407;14325	244;12631	416;12762	317;11647	384;12879	406;15832	483;18164	534;9977	394;11498	193;11467	392;14883	109;6938	153;12342	394;11959	288;12877	210;14188	302;10821	284;15046	355;13816	179;10603	664;25835	659;12486	346;13551	212;12859	875;27465	457;14578	143;10107	174;9850	292;9695
12:128752945-128753201	602;16871	309;15943	518;19752	314;13774	423;14848	447;17234	601;28477	694;25312	881;30579	515;20242	393;18255	1204;21704	456;19167	641;29875	572;30994	515;18746	459;20673	316;15246	850;30064	606;20663	510;20263	434;18141	495;17881	572;19900	614;19197	701;26800	734;23142	1170;20078	562;20051	411;19395	592;20852	354;13733	489;23376	512;19624	459;17282	605;21265	684;17533	380;17359	479;21453	373;13712	965;37070	697;20713	366;17987	343;17847	907;30144	438;21712	296;13819	434;17219	547;17196
12:130388836-130389058	483;5730	373;5651	375;6362	271;4503	460;6025	310;5261	389;9285	515;10025	460;9865	447;7465	360;5981	958;6968	393;6308	626;10380	365;9870	370;5760	333;6237	241;4642	655;9814	412;6957	604;6749	400;6136	478;6490	340;6450	535;5543	533;8158	293;7299	353;5534	313;6435	269;6520	452;7034	245;4166	497;7063	313;6319	311;5468	331;6559	301;5221	363;6219	249;5628	226;5001	578;12070	537;6711	298;6354	261;6737	1028;12523	325;7135	251;5122	426;6246	338;5413
12:130389067-130389166	194;1366	244;1547	224;1660	112;1300	160;1495	168;1298	233;2606	264;2727	292;2975	244;2164	145;1544	322;1922	108;1643	208;3016	104;2754	285;1735	162;1492	100;1267	340;2663	235;1950	185;1716	196;1579	222;1903	173;1749	216;1671	270;2228	205;2031	213;1610	207;1906	160;1646	212;1733	141;1063	298;2108	192;2119	129;1505	256;1974	335;1331	134;1359	141;1491	111;1123	319;2956	196;2200	193;1901	244;2218	650;3422	231;2196	162;1349	280;2018	190;1412
12:130526874-130527052	343;13730	272;12662	277;11887	261;12385	208;12385	299;13337	392;25082	676;19505	563;22062	296;14902	281;14768	766;16385	296;15738	388;23483	254;24112	205;12708	208;14148	162;10580	333;20654	221;13138	369;16152	245;15040	222;12877	370;14109	334;15812	480;20024	266;15926	239;12217	324;14380	257;14468	383;17149	165;9315	387;17557	348;13704	402;14654	365;14084	207;11369	331;16001	435;14463	241;10818	393;21498	727;14850	174;14027	260;13289	641;27512	450;15007	225;11097	307;12764	359;13200
12:130527076-130527122	215;4463	221;4252	231;4734	145;4144	250;4167	299;4908	336;8426	341;6951	427;8410	190;5570	211;4849	578;5994	241;5121	701;8194	237;8359	187;4218	146;4485	207;3399	395;6593	247;4330	366;5914	211;5027	277;3941	248;5094	294;5184	482;7724	280;5435	244;4268	329;4957	318;5037	587;6181	215;3952	399;5547	242;4882	554;4845	393;5318	79;3820	269;5266	279;4986	137;3460	401;7520	464;5199	163;4956	486;4179	788;9492	223;5277	179;4548	404;4582	403;4722
12:130823619-130823681	160;1469	287;1479	35;1514	292;1452	187;1162	120;1412	513;2886	417;2623	221;2304	159;1861	159;1650	313;1893	91;1810	95;2943	93;2605	51;953	51;1179	271;770	136;2397	74;1837	95;1671	118;1395	98;1460	135;1975	588;1725	407;2018	164;2164	87;844	52;1253	104;1527	234;1648	101;1257	146;1336	209;1567	131;1691	105;1560	109;1188	201;1535	128;2076	170;1498	250;2287	299;2018	98;1414	128;1473	236;2839	162;2018	102;1407	27;870	155;1521
12:130823681-130823754	951;5816	1598;5679	235;6040	664;5250	1049;5322	645;5250	1850;10361	1548;9254	862;9643	687;6233	447;5349	1225;6320	387;6158	511;9832	308;9518	167;4942	249;5942	1718;4460	553;9086	422;7122	295;6539	327;5436	659;5697	477;6062	2502;7021	1470;7564	382;7732	484;4164	281;5747	518;5203	908;7408	316;4831	674;6278	774;6245	515;6376	508;6615	275;4888	822;6829	453;6602	530;5110	1353;12095	1257;6814	350;5220	677;5262	894;11024	485;6312	263;4945	212;4628	303;4571
12:130823750-130823811	621;3735	1130;3876	242;3830	484;3377	765;3607	474;3533	1304;6527	1118;5936	702;6365	495;3871	284;3400	790;4087	290;4000	377;6324	227;5920	149;3257	217;3786	1126;2766	432;5823	260;4597	213;4218	152;3642	477;3710	315;3950	1698;4598	1213;5065	317;4895	291;2809	258;3638	372;3254	626;4824	245;3120	639;4085	569;4146	293;4057	432;4319	246;3235	490;4513	377;4271	444;3218	859;7940	924;4431	292;3501	606;3474	520;7121	294;4194	140;3265	107;3094	266;2961
12:130823800-130823863	586;2953	1144;3163	406;2775	511;2764	923;3004	808;2961	1351;4992	1614;4621	928;5248	568;2995	321;2722	763;3390	388;3280	743;5085	297;4524	172;2461	275;2634	1098;2062	543;4487	490;3529	324;3241	185;2906	505;2908	602;3192	1973;3641	1462;4247	442;3771	339;2232	251;2768	407;2525	811;3737	292;2393	687;3186	583;3434	419;3156	683;3421	282;2577	660;3627	464;3460	507;2607	1085;5869	1082;3675	442;2866	651;3058	659;5582	374;3654	221;2691	179;2566	377;2408
12:131200366-131200637	169;11016	108;10627	259;12821	51;10712	139;10227	222;11086	322;18449	259;16688	248;18638	114;13790	134;11485	248;14314	173;12649	214;18748	176;18809	96;10386	119;12570	129;7906	340;21003	221;14413	206;12873	174;11719	159;10240	221;13576	167;12541	223;18082	248;15621	97;9293	169;11688	90;13641	185;13482	94;10244	181;13368	237;12708	268;13236	230;14978	84;11701	163;12645	297;13530	139;9268	306;21116	344;13049	126;12156	82;10809	302;20568	224;14870	85;10002	193;10712	168;11746
12:131200662-131200861	32;4274	17;4502	66;5174	12;3969	32;4329	35;4596	68;8021	48;6711	72;8124	47;6332	38;5419	45;6262	23;5193	65;8056	43;8086	37;4630	43;5588	47;4350	81;8653	52;6296	55;6168	31;4723	33;5044	36;5327	50;5288	55;7888	105;6332	13;4026	51;4695	31;5346	38;5599	33;4227	38;4691	69;5512	57;5467	49;6415	30;5163	13;5175	64;5637	22;3937	120;9761	55;6177	25;5925	44;5216	141;8390	67;6282	37;4273	43;3893	41;5436
12:131201367-131201531	83;3144	40;2538	144;3329	54;2685	60;3130	59;3181	117;5222	70;5289	119;6391	162;3922	88;3607	131;4643	71;3633	46;5807	141;5251	138;3844	72;3958	42;3851	161;5037	79;3323	112;4172	81;2990	76;2691	77;3360	76;3932	87;5172	78;4346	129;4395	95;4764	130;3233	137;3624	56;2551	97;5825	54;4033	41;3655	65;4325	47;3318	41;3452	79;4212	59;2522	127;5860	83;4023	109;3360	57;3709	157;5976	90;3645	78;2364	148;4028	62;3429
12:133194929-133195202	652;12278	972;12309	719;13666	471;10608	785;10759	764;13977	1150;22774	1493;18562	1311;23052	726;13639	815;15501	1227;16992	807;15311	931;21014	1938;22632	1331;15994	786;13967	1122;12565	1125;21151	828;14014	589;15003	1052;13511	1116;12169	548;13920	1252;16262	1363;19371	1222;18311	954;14889	1285;18324	979;15692	965;15304	538;9640	1242;20302	785;14373	849;14357	967;17115	833;12244	745;14686	766;14644	652;11466	1375;24040	905;14970	673;14195	825;14340	1767;23614	1731;15434	653;10076	861;16246	1124;11851
12:133481379-133481647	278;12334	316;13278	346;14128	264;11921	473;12118	431;11759	987;24164	715;18595	584;21124	434;13869	298;12890	2706;17773	358;14258	448;21747	672;24348	484;10914	501;13056	475;11330	884;23560	595;16581	796;17503	172;13786	950;13427	268;12581	1394;16021	656;17165	1184;19207	1258;11878	408;13833	285;14104	595;13676	269;8558	383;14948	926;14382	381;15023	650;17784	140;11607	215;12876	388;15430	490;10729	1963;24218	477;17713	364;14086	392;16108	789;28987	779;14812	247;11786	244;12384	371;17784
12:14133251-14133511	56;3253	28;2732	39;3520	60;3132	28;2891	36;2884	121;5847	78;4603	127;5153	65;3435	51;3441	176;3991	60;3377	163;4983	128;5625	65;2548	38;3682	108;3597	108;5564	108;3991	86;4665	38;3426	61;3056	55;3345	67;3980	61;4684	93;4089	77;2739	73;3022	47;3337	78;3463	36;2524	81;3018	86;3716	44;3243	90;4278	70;3358	45;2813	54;3585	50;2468	94;5588	97;3429	50;3177	45;2729	172;6378	57;3569	51;2839	35;2697	79;3155
12:15475226-15475496	299;10521	209;11929	246;13237	312;10822	263;11633	289;13106	375;19149	382;16951	541;21143	374;13326	249;12718	390;13836	276;12155	380;19929	309;21019	300;12856	290;13284	158;10500	454;19654	436;15353	434;14205	295;11923	360;12646	346;14307	232;12341	321;16036	324;15029	249;12598	296;13099	213;13610	370;14579	198;9850	405;17578	325;12782	293;13357	298;15066	190;11221	206;12557	290;13618	192;9206	359;19897	350;14085	331;12610	215;11935	583;23589	218;13326	212;10652	281;13372	236;11274
12:15475534-15475703	262;15171	152;13041	201;14305	199;13307	202;11572	222;12407	293;22356	264;20513	352;25078	174;15310	112;14080	373;17115	212;15994	343;22760	356;23720	145;11203	294;18946	325;9396	345;25297	295;16930	252;17605	196;14374	273;11678	161;16222	279;16775	202;19259	358;18047	84;11834	257;14923	118;15165	222;15851	176;11349	260;15554	198;14256	229;16166	265;17068	174;14622	167;16713	164;14341	100;10981	442;25476	270;15825	160;14203	171;13017	532;30191	168;14429	170;11955	196;13394	190;13940
12:21680494-21680656	12;3660	21;3732	24;4849	10;3664	8;3523	25;4144	25;6960	16;6350	40;7849	23;5115	10;4388	95;4833	17;4566	30;8223	23;7913	10;4031	12;4225	12;3624	38;7579	42;5039	40;4699	14;4551	12;4484	21;4076	46;4896	25;6399	42;6792	15;4118	27;5434	14;4489	25;5065	14;2479	11;5033	30;4561	19;4788	24;5153	9;3600	20;3709	20;5176	10;3363	30;6121	33;5465	23;4892	19;5043	31;8393	20;5539	5;3781	22;4723	35;5752
12:21680661-21680843	20;7650	26;7131	27;9399	35;6397	14;7326	47;8078	43;13567	56;11824	68;14544	37;9988	24;8621	196;9266	28;8791	31;15606	39;14678	53;8023	52;9245	26;7030	52;13095	51;10171	45;9328	11;5780	31;7928	36;7891	63;8322	36;11671	52;11424	32;7035	29;9493	27;8747	55;9327	20;5496	35;9237	38;9051	37;8700	43;9585	43;7150	20;7290	37;9123	27;6159	24;12405	48;9987	39;9309	43;9312	75;15811	40;9950	12;7309	27;7947	46;10889
12:21927814-21928064	45;5455	27;5105	50;7165	24;4544	32;4706	52;5629	37;8540	117;9047	61;10282	36;6717	22;5926	30;7394	55;6014	66;10691	69;10225	39;7106	36;6268	27;5227	68;9606	72;7378	48;7233	25;5529	45;5889	42;6181	54;5666	53;8639	44;7369	49;6402	72;6860	34;6144	29;6897	13;4735	56;9846	48;6419	31;5488	67;8279	34;5640	23;6091	53;6485	22;4508	33;8213	70;6615	40;6506	36;5617	132;11447	38;7203	36;5164	22;7253	41;5202
12:22093900-22094387	485;17038	292;14072	407;19109	385;14893	375;14870	308;15655	382;23753	885;24292	707;30271	285;19224	329;16052	1357;21536	420;16738	972;28776	438;28427	463;19434	292;18193	781;15836	736;27794	708;21890	806;20139	375;17247	312;15286	405;16940	517;19227	726;24909	528;23937	1514;20759	567;20096	363;16871	453;18305	263;12975	603;24998	308;18459	377;16490	433;21287	842;14818	268;14375	554;20171	226;12307	428;26402	826;21314	391;18362	370;18163	851;32021	469;21225	355;15033	498;22598	527;18558
12:22094791-22094969	30;2895	22;2638	87;4164	60;2484	41;2505	24;3402	59;5237	87;4836	56;5855	29;3558	32;2769	248;3998	44;3525	32;5228	45;5821	29;3943	38;3655	19;3450	108;6016	96;4905	131;4014	20;3348	29;2772	43;3179	25;3541	65;5092	52;4875	211;3568	81;3959	52;3532	44;3606	32;2911	78;4774	24;3415	55;3281	61;4666	85;3068	35;3184	63;3672	32;2553	67;5238	45;4007	37;3267	32;3343	115;6519	29;4025	40;2900	55;3509	23;2943
12:22095019-22095128	73;954	23;695	47;1202	28;788	24;740	10;788	53;1463	54;1463	50;1848	51;1193	40;1000	85;1031	41;1217	66;1662	50;1615	23;971	29;817	18;841	89;1723	54;1004	60;1035	20;948	38;793	38;1284	17;838	37;1240	25;1203	98;1081	26;984	18;887	23;869	25;661	47;1414	26;992	26;950	42;1339	35;878	26;907	42;1186	16;634	29;938	76;1638	16;989	33;1187	125;1976	28;1030	31;773	52;1040	49;1021
12:29301673-29301825	4;1566	8;1649	12;1762	3;1392	12;1506	10;1854	30;2740	33;2391	42;3329	22;1999	10;1918	63;2608	5;1880	11;3300	17;2738	19;1944	18;2161	10;1749	14;2801	32;2581	12;1630	13;2116	18;1410	9;1864	13;2045	13;2614	35;2255	8;1847	12;1435	7;1906	4;1811	12;1621	14;2106	29;2068	10;1884	18;2313	2;1966	5;1741	5;2254	22;1504	119;3895	18;1935	12;1934	14;1794	22;2912	33;2447	13;1551	15;1444	14;1836
12:29302063-29302285	25;5313	34;4579	59;5594	5;4075	16;4959	20;5050	38;9034	49;7528	29;9498	32;6469	12;5999	259;6945	12;5085	22;9365	27;8474	27;6134	25;6202	44;5240	29;8513	44;6243	17;5346	14;5323	18;4906	28;5386	17;6315	42;7359	42;7019	24;5683	16;6022	10;5545	29;5557	14;3511	12;6951	41;5751	13;6204	24;6395	15;5118	19;4502	17;5504	20;4731	154;10304	34;7399	26;5635	17;5505	21;10687	69;6572	30;4823	23;5158	41;7945
12:29302320-29302406	8;1093	5;1029	8;1119	3;848	1;1029	9;1152	6;1966	7;1621	5;1981	9;1386	5;1198	18;1524	2;1112	6;2149	3;2093	2;1386	9;1282	1;1058	6;1925	8;1380	3;1271	1;1189	9;1243	2;1099	6;1324	10;1693	19;1578	5;1406	8;1487	1;1276	4;1248	3;728	7;1477	4;1257	2;1389	3;1385	0;1228	5;1143	9;1505	4;928	54;1821	3;1661	0;1520	6;1277	5;2318	8;1461	5;1035	2;1417	12;1730
12:29937183-29937512	390;25790	159;23409	247;26902	171;22777	123;21713	142;20230	246;36112	246;31238	294;41926	171;28906	104;24279	281;26112	174;27989	563;40761	264;38374	190;23560	180;29496	93;18057	577;37883	212;29441	247;27178	209;25280	196;20735	173;27053	238;28512	253;33130	262;31373	122;21383	191;25534	152;25851	225;27297	140;18933	297;31877	192;22722	215;28841	250;31661	221;25682	241;26328	187;23479	69;17611	180;39437	475;26755	132;23425	160;23869	571;45166	246;26897	97;21341	130;22905	361;26558
12:33592157-33592245	276;6438	177;6547	158;7173	119;5527	143;5381	151;6013	182;10760	324;9089	258;11087	170;6969	156;6653	175;7669	80;6526	184;10933	259;10754	151;5423	184;7536	97;4129	313;11439	268;7660	199;7109	120;5966	259;5550	142;6472	234;6244	249;8974	275;9867	129;5201	169;6721	133;6393	155;7320	109;5235	141;7685	222;6943	135;6460	171;8594	119;6735	82;6647	174;7251	72;4723	269;13237	241;7737	106;6279	140;6365	445;13625	183;8009	133;5043	158;6086	276;6855
12:33592248-33592326	503;10386	319;10275	281;10222	224;7776	246;8269	239;9345	500;16196	671;13837	461;15624	277;10247	254;10188	391;12016	174;9605	442;17080	490;16750	285;9510	316;11240	174;6874	682;16891	517;11776	328;10769	326;9286	239;8633	193;9087	404;9648	483;13323	445;13843	159;8350	327;10519	218;10503	274;11774	356;7428	372;12325	391;10537	311;9187	287;12158	348;10020	141;10278	291;11095	184;7301	549;19786	561;10912	197;9772	448;9692	899;19486	433;11863	263;7565	504;9714	465;9115
12:33592332-33592401	55;2324	30;2265	39;2455	14;1708	27;2106	20;2577	43;3777	136;3606	45;4196	40;2594	36;2421	72;2779	32;2607	37;4544	55;4174	30;2158	54;2378	38;1700	86;4182	59;2833	49;2230	38;2257	46;2181	19;2368	41;2200	80;3425	43;3350	10;1952	27;2269	38;2717	51;2935	17;1588	30;2634	50;2775	47;2368	48;2994	46;2094	33;2119	38;2948	17;1716	57;4280	51;2898	23;2807	32;2487	71;4644	62;3168	22;1864	48;2039	38;2258
12:33592469-33592750	253;12959	321;12041	250;14872	195;12053	319;11665	176;13266	267;22568	460;16961	385;22121	276;15770	153;12924	495;17960	126;15044	338;23543	343;23186	193;13536	390;19501	181;9755	516;28257	450;18903	418;16094	294;13478	329;12229	208;15109	495;14087	443;20558	430;19803	178;12251	308;14739	200;15530	273;15534	255;12145	224;13416	367;16004	312;18185	253;17663	257;14870	104;13745	227;14693	139;11339	659;29645	323;15255	238;14728	375;13698	636;27323	338;16968	232;10448	194;11209	335;12461
12:3601741-3601936	585;8937	322;8744	538;10506	417;7133	399;8247	429;8382	621;15041	793;12509	762;15199	465;10307	349;9247	756;11944	385;9643	626;16194	303;15375	758;9376	564;9846	336;7875	796;15168	604;11264	734;11166	331;8812	520;9490	480;10049	743;10882	670;14053	778;11917	387;8679	398;9727	295;9875	501;10883	343;7944	422;10458	665;11377	459;9175	696;11823	319;8634	301;8800	461;11168	324;7556	1051;17517	415;9753	341;9131	534;9461	867;16849	523;11926	386;7081	364;8827	806;9253
12:3602113-3602206	28;1000	25;861	38;1157	24;944	28;935	20;1052	62;1786	60;1672	86;2178	46;1387	36;1221	77;1560	62;1212	54;2094	22;1882	54;1154	31;919	34;823	80;2073	59;1273	32;1161	15;1023	40;1060	42;1229	22;1200	44;1730	60;1668	28;1105	45;1172	24;1382	50;1133	24;939	51;1183	44;1389	67;1301	61;1389	26;917	37;921	44;1471	10;711	111;1853	42;1568	39;1562	21;1161	53;2112	29;1545	26;752	39;1180	31;1202
12:3602281-3602443	66;4708	87;4358	102;5178	64;4261	80;4832	101;4928	150;8821	175;7821	168;9518	155;7042	117;6275	125;7416	86;5777	218;9724	153;8675	85;7323	111;5786	105;5780	135;8435	116;6388	129;6370	62;5061	107;5167	115;6290	103;6121	214;9309	150;7543	100;6933	170;6669	71;6186	143;5977	106;5316	181;8664	165;6504	92;4903	98;6826	70;5462	90;5186	106;7340	71;4141	305;10373	151;6551	103;6416	50;6140	159;8847	129;7787	78;3840	93;6574	94;5598
12:39299698-39299808	22;1981	3;1601	16;2138	5;1632	3;1917	5;1859	9;3214	19;2807	20;3790	22;2752	3;1883	15;2558	12;2156	16;3682	17;3092	15;2118	3;1975	11;1963	30;3455	6;2140	15;1878	19;1777	5;2031	9;2191	23;2434	17;2934	3;2682	16;2543	9;2339	11;2008	5;1946	5;1573	1;2577	21;2317	19;2012	8;2409	16;1475	12;1544	3;2478	10;1436	7;3455	35;3049	4;2236	16;2452	26;3415	11;3007	21;1444	9;2297	27;3002
12:41582791-41582980	287;11694	132;11198	313;12408	212;10295	245;10286	314;13017	416;18374	287;15259	589;20349	336;15715	246;12891	938;15825	332;14342	351;18494	1643;17787	213;12998	336;12915	110;9995	291;20679	251;16134	246;13758	131;12748	237;12926	463;15065	520;11930	511;17959	349;15469	222;13215	525;13951	216;12941	303;13779	257;11406	382;16890	355;13546	381;13446	182;15512	114;11518	294;12333	243;13050	190;8975	468;19098	449;13098	328;13323	125;12480	719;22086	154;14225	234;10318	379;12951	264;12424
12:41583060-41583121	32;933	14;813	32;1057	19;791	59;932	31;1029	69;1315	42;1150	86;2110	35;1362	26;1008	72;1380	24;1136	72;1640	101;1592	39;897	34;805	20;817	17;1540	37;1647	57;1097	11;997	42;866	41;1138	77;987	57;1600	57;1634	25;1140	36;654	43;1083	47;983	20;826	95;1423	32;971	34;1005	23;1310	96;815	46;921	40;1367	29;678	57;1027	90;1381	41;1190	8;1178	78;1762	22;1242	35;882	43;1030	32;1168
12:43944761-43944984	1420;17818	1365;16867	1491;19260	1152;15419	1029;16411	782;17116	1933;30572	1756;25501	1829;28942	1143;20891	1077;18484	2331;24091	1098;19813	2256;30546	2089;31259	1509;18028	1164;22630	958;15036	2289;32312	1469;21248	2631;23993	1534;17689	1767;16869	977;19340	2095;21054	1502;26919	1299;24317	2465;17812	1417;19642	1232;21240	1341;20789	944;14435	1183;21927	1348;21974	1354;19194	1458;23096	1590;18406	1080;18241	1486;21063	788;14956	1601;36339	1706;24041	850;18277	1013;17563	2671;35893	1754;21912	902;13722	941;16841	1270;18252
12:43945018-43945051	24;1112	30;1001	67;1404	28;885	36;1060	42;1262	85;2027	66;1776	39;2202	55;1669	14;1083	90;1781	32;1433	81;2207	74;2344	64;1205	32;1565	20;1123	59;2070	58;1375	124;1550	42;1222	63;1211	49;1504	57;1400	113;1955	74;1896	94;1232	31;1439	31;1383	35;1354	47;955	48;1320	36;1525	47;1141	56;1699	57;1082	23;1225	57;1618	33;978	62;2383	71;1689	46;1385	65;1557	99;2374	41;1666	24;993	45;1176	42;1262
12:43945986-43946208	312;13475	348;14406	328;14645	197;10371	326;12319	368;13823	430;21760	640;22070	541;23896	319;17559	219;15835	986;17955	336;15409	688;24342	651;23278	295;13981	279;16666	219;10959	674;26271	365;16699	578;16489	340;13476	552;13350	304;14618	395;15064	386;19994	445;19149	738;14351	425;15408	267;15499	356;16855	215;10037	406;18347	471;15446	353;15209	341;18358	370;13711	213;15090	214;12651	255;10962	590;25441	501;16169	349;14723	294;13594	906;29681	323;15715	289;10387	252;14223	468;12232
12:43946196-43946210	24;920	28;959	40;1222	14;687	29;778	29;1007	48;1591	51;1455	50;1761	33;1171	30;1068	81;1203	44;1137	100;1652	37;1539	12;724	19;933	15;721	45;1732	35;1036	48;1015	34;1017	31;835	18;1146	33;885	26;1403	64;1532	56;783	56;968	19;1087	18;1057	9;575	23;994	35;1036	56;1093	17;1361	19;881	30;1006	21;756	9;565	39;1463	28;1203	26;1054	11;994	62;2095	24;981	11;717	12;727	31;885
12:45269022-45269104	112;4915	127;5086	111;5878	111;5048	153;5270	109;5168	271;9101	241;7788	244;8777	184;6546	122;5462	217;7208	131;5677	409;9297	132;8736	163;6831	163;7076	120;5850	284;9800	208;6983	222;6979	155;5235	138;5068	146;5454	170;6649	203;8665	265;7461	100;6776	168;7163	133;6232	282;6692	103;4961	232;7961	208;6715	178;5735	118;7370	115;5946	105;5383	169;7016	165;4697	415;11353	161;6520	140;5531	119;5772	263;10915	160;7304	88;4928	252;7267	227;7177
12:45270640-45270905	587;10674	318;10359	326;13103	272;9166	313;9888	393;11173	432;18455	583;16342	501;19949	251;12562	261;11529	685;14733	352;12446	486;18869	783;18245	366;11878	425;13672	359;8792	622;20347	441;14180	306;13668	316;11933	426;10331	408;11328	426;14200	510;17390	437;15213	345;11297	444;13392	197;12386	410;14204	284;9397	304;13986	394;12846	319;12200	381;15946	593;11889	217;11644	410;13722	209;9054	767;22126	454;15016	347;12280	402;13462	778;23729	503;14926	179;9551	285;11590	380;11749
12:45444720-45444989	96;9427	72;9631	97;12668	67;9734	87;9494	102;11747	95;16297	212;14168	201;19286	90;13145	93;10620	146;13242	105;12837	183;18022	119;17117	66;8514	94;11933	56;6669	266;19909	112;11986	130;13024	153;11459	86;10678	92;13479	101;11921	101;16326	158;14540	57;8731	78;9698	54;10834	75;12568	50;9603	109;10552	126;12669	80;11727	123;14757	126;11130	72;9946	69;11777	90;8760	183;19820	352;13608	61;12119	43;11601	279;20740	173;12972	90;10597	55;7786	176;10908
12:45445018-45445276	45;4144	29;4094	50;4734	26;3399	20;4270	16;4887	105;7622	40;6626	81;9030	42;5158	28;4146	91;5758	50;4561	75;7896	76;8257	28;4036	50;4966	32;3299	96;8668	81;5641	86;5055	50;4185	63;4412	37;5189	66;4340	50;6659	90;6310	23;3812	31;3819	12;4475	59;5470	46;3806	38;5021	68;4524	36;4417	34;5814	28;4215	29;4088	57;5330	36;3770	121;9722	46;5210	41;4759	34;4636	88;9200	30;5184	31;3453	30;4239	51;4087
12:47224908-47225116	502;12919	516;11316	551;15247	443;10847	455;11600	536;12129	611;19719	865;17394	780;21334	655;14321	467;13113	759;15731	548;13792	707;21502	1414;20118	374;12111	550;15199	363;8990	1090;22215	514;13857	582;14336	417;13115	313;12237	437;13937	539;12967	773;19173	793;17685	344;10068	573;12221	468;15246	504;14297	330;10336	528;14006	436;15079	534;12737	592;17199	242;13660	469;13380	693;13297	359;10330	616;21343	744;16884	560;13808	344;13408	1263;23986	484;15327	281;10257	385;10150	474;12605
12:47225177-47225366	352;19811	236;20508	372;24625	296;20028	373;17421	482;20068	580;33113	726;28422	763;37706	539;23615	190;21396	603;28289	493;25310	573;34149	590;36120	305;19459	365;29296	283;15277	813;41934	530;27009	590;25458	352;23108	277;18688	391;22927	377;23544	504;33346	384;29858	268;17859	343;22226	175;24129	332;26888	321;20767	261;23259	218;22563	434;25757	475;30619	197;21520	327;23450	288;22028	242;16251	390;36385	720;24604	281;23983	284;23722	1088;44707	257;23707	210;16967	272;18236	529;24548
12:47225392-47225484	35;1673	44;1569	29;1871	22;1617	23;1197	25;1724	61;2548	56;2214	52;3489	75;2231	37;1670	52;2010	53;1936	73;2943	27;2912	33;1086	59;2042	27;1228	102;2886	74;2130	73;2059	31;1927	22;1478	44;2004	80;1946	46;2561	61;2512	42;1085	36;1431	48;2063	52;2081	35;1490	36;1798	22;1765	27;1966	44;2298	24;1486	46;1671	40;1871	23;1449	50;2601	46;1916	66;2206	18;1871	96;3630	21;1951	45;1398	26;1256	40;2140
12:48578098-48578250	478;6090	695;6835	590;6674	465;6112	562;5928	502;6875	1086;11325	733;9974	1087;12377	876;9291	659;8655	1567;9543	754;8396	1023;12882	1650;12396	626;6126	575;7470	734;6428	891;10648	715;7929	657;7495	578;7495	492;7113	626;7287	766;8027	1300;11616	876;9169	653;6432	819;7159	517;7888	777;8717	717;5982	702;7972	950;8316	1098;7569	824;9131	319;6787	562;6989	690;9044	478;5521	1086;12768	696;7632	538;8561	494;7631	1511;12376	558;8231	442;5121	505;6175	642;7214
12:4919051-4919309	73;8167	47;8392	161;11534	44;6933	82;8456	55;8700	150;15760	150;14744	242;15947	93;11578	77;9106	496;11664	78;11855	138;17151	147;15913	56;7413	97;11229	95;6553	174;17257	162;10616	74;10853	103;10002	89;10299	70;11329	86;10057	116;15154	167;12934	31;7485	41;8501	34;10566	39;10549	53;6815	54;9696	162;11413	176;9613	106;13150	60;8893	110;10319	64;9383	53;7241	383;20492	108;9140	75;8895	64;8199	218;18417	130;11917	103;9105	32;6820	262;8469
12:49284842-49285030	31;1207	22;1183	25;1501	18;1066	26;1138	18;1225	39;2376	49;2021	50;2632	36;1487	21;1244	44;1893	26;1195	31;2216	30;2425	51;1432	18;1386	15;1357	62;1959	36;1704	26;1382	24;1224	23;1229	30;1323	35;1429	43;1770	43;1713	36;1544	31;1399	26;1344	24;1383	11;987	38;2006	39;1322	41;1275	33;1392	3;1198	29;1202	61;1624	26;1072	50;2081	46;1808	26;1403	20;1512	48;2342	39;1626	15;1010	31;1570	21;1379
12:49297671-49298105	48;8307	36;8501	91;9105	50;8563	154;9532	73;8567	221;15168	142;12904	128;17186	98;9129	95;9052	511;11059	44;9023	81;14287	71;14991	99;10925	160;10691	132;9733	114;16101	114;12490	142;11279	36;9258	75;8798	87;8978	75;10655	52;12063	396;12827	35;10871	64;12291	54;9356	147;10324	64;6658	76;14220	163;9727	61;9486	111;12173	39;7417	58;8470	111;11156	131;7113	669;15452	97;12125	77;9121	75;9424	80;16698	166;11273	60;8178	35;10840	113;15080
12:5018171-5018310	27;1935	13;1588	18;2585	12;1660	13;1829	33;1941	37;3257	39;2913	35;4040	31;2757	24;2381	105;2555	37;2232	24;3522	20;3314	25;1955	22;2144	16;1864	52;3517	42;2786	31;2561	33;2134	17;1953	16;2544	12;2122	30;3150	36;2810	54;2243	78;2323	18;2188	25;2455	24;1944	23;2387	27;2376	10;2013	25;3093	18;1825	35;2000	21;2617	20;1579	111;3331	26;2558	43;2635	15;2257	41;3893	30;2873	33;1702	66;1937	25;2307
12:5018333-5018513	75;2483	57;2157	72;2931	35;2085	90;2344	84;2421	159;3606	119;3549	152;4907	108;3427	64;2727	252;3141	127;2911	97;4361	36;3828	59;2886	71;2215	53;2486	114;3990	99;3161	177;2851	37;2505	75;2713	87;2858	59;2617	119;3714	167;3538	182;3493	170;2631	76;2420	94;2395	83;2358	134;4062	184;2829	106;2577	105;3398	27;2117	62;2168	103;3106	73;1991	138;3593	161;3073	88;3075	91;2695	149;4336	62;3247	88;2328	115;3112	110;2732
12:5018581-5018930	229;14682	223;12341	187;17538	144;13643	411;14251	391;15172	426;24379	457;21090	538;30174	361;19501	222;16301	683;20248	235;17760	352;26338	236;25643	240;16835	387;16710	212;13412	465;26779	351;20156	336;18256	238;15820	369;14933	223;19301	358;17218	341;24782	590;21882	220;16669	290;16317	159;16968	350;18335	187;13673	371;20343	443;18946	232;16302	248;20741	191;14058	195;15790	240;18136	270;13258	834;31260	489;18353	277;16874	189;16497	619;29296	367;19769	283;14068	320;16691	231;15900
12:5018963-5019248	303;14294	130;12433	180;15728	111;12476	199;13675	217;12638	456;22683	393;20508	284;24407	234;16387	201;13865	632;18129	176;15851	241;22341	192;23336	151;12241	213;14878	185;10640	397;22943	310;17249	247;16668	100;13574	197;13234	115;14384	225;15000	284;20515	467;18092	106;12884	203;13770	101;15150	178;14205	175;11639	218;16110	372;15332	158;13575	161;18257	124;13910	122;13439	254;15788	126;10366	526;25379	328;15084	154;15035	146;13680	583;26565	238;16369	162;11774	175;12498	200;13293
12:5019332-5019407	15;2139	12;2208	28;2527	10;2112	21;2045	34;2296	49;3625	15;3281	65;4237	30;2755	17;2965	46;3124	26;3000	28;3770	18;3976	20;1673	25;2296	25;1852	24;4204	32;3059	23;2808	10;2525	21;2234	28;2823	21;2611	38;3730	102;3744	4;1859	12;1917	8;2811	22;2760	16;2080	22;2282	11;1432	17;2620	21;3180	19;2552	13;2292	29;2981	27;1774	66;3535	28;2704	29;2714	12;2550	51;4497	32;2694	10;1166	12;1519	34;2924
12:5019428-5019638	122;22846	69;21205	172;22837	45;20267	105;20065	127;19967	210;33979	204;30054	123;34900	166;25255	172;26443	670;29146	127;24818	214;34628	178;35806	122;21581	152;27214	132;18436	246;37989	180;25424	258;27272	103;22649	171;20945	156;23748	142;26917	139;31964	340;30820	107;22110	133;25544	133;25994	146;27361	110;19359	134;26144	231;24110	92;24625	124;27722	101;23771	141;25941	165;23866	125;18626	479;41492	107;23578	125;23045	74;20159	280;40609	191;24835	111;18179	137;20463	169;24487
12:54321478-54321575	165;1708	171;1911	293;2699	187;1577	211;1758	281;1891	254;2745	398;3368	305;3852	178;2459	160;2035	347;2254	215;2286	311;3774	158;3266	117;1435	201;1656	69;1236	273;3539	209;2323	218;2182	223;2004	229;2116	260;2522	263;1908	346;3141	282;3316	209;1470	217;1855	177;2119	238;2145	195;1741	138;1832	264;2181	288;2569	278;2823	196;1562	210;1953	211;2136	126;1396	313;2970	241;2790	223;2501	170;2300	378;3681	176;2615	143;1741	122;1426	184;2319
12:54321591-54321667	228;7606	89;7478	194;8815	125;6336	110;6154	93;6852	237;12557	151;11332	215;13560	143;8550	126;8311	893;9653	84;8726	190;13505	106;12641	97;7768	161;8985	97;6785	256;13558	182;9751	224;9919	146;7620	113;7557	91;7815	281;8626	133;11012	258;10489	175;7675	158;9017	92;7942	201;8549	87;7370	131;10021	169;8598	161;8176	139;10187	300;7688	143;8134	99;8468	87;5814	299;15307	168;8664	106;8649	45;7225	428;14049	155;10062	62;6232	115;7823	118;8391
12:54321679-54321777	368;4791	374;4628	553;5637	744;4111	387;3813	330;4396	784;7653	737;7300	704;8227	409;5195	460;4985	1242;6374	413;5451	604;8525	266;7856	419;5225	524;5722	452;4231	653;8367	771;6388	623;6279	306;4430	590;4296	312;4873	499;5446	597;7061	827;6796	597;5259	844;6144	363;4723	468;5060	417;4356	742;7016	554;5405	569;5443	421;6280	406;5071	354;4619	418;5411	328;3695	859;8997	491;5752	430;5339	306;4676	1004;8865	617;6314	292;4022	370;5378	442;5483
12:54321847-54322034	225;3976	160;3923	274;4935	176;3809	208;3695	96;4116	314;7031	259;5961	395;8456	248;5056	147;4326	429;5526	184;4455	305;7148	184;6742	264;5142	191;4685	184;4671	295;6743	392;6429	261;5438	160;4430	155;4481	198;4879	390;5796	291;6446	367;6394	219;5240	408;5479	302;4945	265;5259	160;4119	254;6331	252;5227	238;4566	190;5308	394;4413	196;4293	173;5050	180;3677	464;8833	203;4805	184;4250	142;4944	463;8359	164;5491	176;3549	228;5420	149;4418
12:54322082-54322162	132;922	94;724	168;1041	81;760	82;688	91;938	226;1427	150;1398	191;1795	108;1128	112;827	203;1175	89;822	169;1598	310;1445	117;784	113;720	154;768	221;1538	118;1021	120;1024	95;831	117;800	130;950	135;869	169;1386	126;1298	104;837	171;939	92;738	89;851	79;692	135;1242	169;1079	133;981	129;1170	87;620	83;638	149;1284	90;642	153;1326	176;1344	102;867	109;1031	267;2103	75;1155	112;877	134;1102	73;953
12:54345051-54345302	496;13161	323;13266	818;16448	549;11248	644;11891	435;12572	970;22220	926;20442	979;23743	519;15224	600;14721	635;17867	490;14157	777;23742	1025;24980	495;13848	544;15601	500;11346	927;23214	866;16726	767;15236	406;12557	391;13127	632;14644	646;14687	888;20658	695;18881	851;13365	732;15642	505;15415	716;16735	420;11752	612;17406	829;15532	711;15327	833;18077	577;12457	498;14753	748;16675	512;10841	1206;29003	663;15306	558;13952	219;13407	1045;24722	358;17240	404;12435	485;13858	592;15062
12:54393370-54393571	320;9040	161;8862	355;9629	225;7779	278;9108	203;8114	445;16438	658;15661	443;17259	321;10464	221;9907	933;12236	231;9542	803;16249	285;16711	305;11323	257;9785	389;8570	461;14686	387;11737	468;11846	221;9350	296;8573	280;10568	337;10586	516;15294	476;13593	312;11200	508;11008	234;10945	293;11322	245;8712	365;12722	399;10682	272;9605	353;11686	102;8671	278;9048	335;11243	239;8436	771;21148	386;11064	312;10552	174;10380	738;17499	303;13729	268;8270	262;10037	282;9066
12:54393961-54394196	1053;32337	635;34359	1040;37717	681;31587	793;31231	506;34209	1755;57516	1233;43998	1608;59150	1130;45569	726;38355	4282;46535	974;43389	1208;55971	691;58846	733;33668	1191;42665	743;28713	1692;55756	1456;42708	1124;42757	806;36755	767;31746	899;41975	887;40070	1510;56981	1762;51035	865;35508	1184;37352	665;39159	1075;42240	713;31864	1185;42340	1253;38865	978;40286	1326;46814	462;32570	796;38190	870;37797	776;29240	2239;65443	1029;37408	1002;39390	716;35716	2094;61142	898;43085	807;27404	653;30977	1244;38728
12:54394189-54394384	594;18712	575;20647	657;21883	450;19145	659;17410	433;19781	1066;31625	875;25127	1113;32513	896;27201	730;21885	2497;26833	899;26883	940;32129	570;35086	538;17080	816;24130	460;15924	974;31847	934;24604	792;23637	727;20575	593;18088	816;23968	797;23035	1133;31422	1376;29036	459;16241	798;18788	633;22068	615;23629	653;16443	740;19823	955;23801	699;23687	878;25337	315;17718	525;20941	794;23645	532;17381	1475;35844	802;21686	680;22039	560;20286	1407;36799	491;23282	482;15601	478;16140	1033;24386
12:54520162-54520278	52;1355	76;1216	54;1495	106;1083	55;1233	34;1516	100;2129	123;2458	122;2855	62;1692	65;1333	177;1659	49;1514	84;2835	40;2407	55;1397	55;1453	45;1459	119;2285	101;1660	77;1649	58;1247	66;1214	68;1609	38;1391	89;2247	100;2258	80;1626	111;1858	88;1590	55;1450	52;960	104;2056	109;1504	58;1437	96;2015	27;1283	52;1102	66;1660	62;1061	138;2500	64;1848	60;1663	63;1602	169;3198	77;2239	50;1101	121;1763	107;1746
12:54520283-54520462	70;3687	71;3284	92;4068	87;3157	72;3296	55;3824	153;6042	179;6133	173;7037	120;4976	105;3867	329;4733	68;3606	189;6967	94;6489	96;5107	99;4465	103;4376	180;6663	134;4554	123;4633	92;3671	90;3705	94;3838	92;4580	174;6347	190;5763	102;4673	181;5278	102;4362	96;4573	111;3439	104;5712	144;4390	103;3729	106;5266	73;4101	70;3656	115;4622	77;3219	259;7947	130;4844	125;4917	63;4139	258;7167	121;5918	79;3320	112;4657	125;4208
12:54611304-54611480	116;5322	243;5335	169;6265	69;5064	102;5495	142;5542	247;9252	169;8753	187;10768	171;8311	127;6669	162;8800	145;6278	107;9897	141;10086	128;6964	89;5655	104;6092	183;8934	167;7563	85;6115	82;5771	98;5795	148;7068	107;7193	160;10405	176;7518	172;6521	187;6790	83;6536	120;6119	80;5417	154;8177	192;6722	105;6152	173;7254	40;5343	70;5877	139;7581	123;4561	302;9766	205;7185	156;7333	95;6757	558;9959	294;9079	143;5074	89;6367	165;6243
12:54611524-54611763	590;8963	997;8069	1143;10233	340;7439	494;8161	499;9983	1488;14651	1473;13578	1270;16486	1079;12821	814;10332	1379;13155	1175;11354	582;16435	459;15952	887;11509	419;9493	742;8865	977;13821	910;11496	568;10184	642;9919	408;9278	976;11215	676;10805	905;16889	1079;12598	1292;10585	1463;11783	738;9761	647;10506	664;8884	991;11595	1208;10705	642;10007	855;11557	206;8692	441;8946	811;11491	591;7490	1546;15755	1075;11202	1021;11055	1134;10253	1696;15800	457;13624	669;7753	483;9109	714;11126
12:5541099-5541261	122;11657	81;10452	86;13646	65;10108	68;10652	151;12596	109;19810	234;17321	144;19328	133;15037	88;13490	95;15007	86;14697	207;19280	125;20836	107;14675	73;13671	62;9765	218;18989	175;14178	128;14271	45;11724	76;11095	95;13983	103;13367	147;18532	141;14076	102;13926	143;16978	68;13352	77;14197	69;10076	104;18680	62;11438	56;13246	125;14403	45;12436	87;13033	139;14170	42;10297	79;19234	242;13393	80;12711	61;12369	357;22156	101;14226	59;11264	121;13125	74;11495
12:5541265-5541445	165;11886	73;11852	135;14540	37;11249	73;11756	160;12477	88;20092	168;16540	212;20182	81;16325	86;14398	177;16050	114;15677	172;20358	203;22699	90;14777	108;16367	85;12010	155;23994	228;17024	132;16604	93;13111	139;12400	83;15377	123;14991	126;20317	254;17588	60;15181	210;17040	77;13733	79;15199	80;12758	157;16453	68;14100	108;14518	111;15882	80;13535	52;14208	69;14393	33;10180	143;24091	283;14230	75;12902	100;12971	340;23347	91;14697	49;11729	107;13334	116;13143
12:57022580-57022669	8;1252	4;1036	8;1274	4;971	5;1174	4;1112	7;2055	10;1731	7;2337	2;1449	2;1167	9;1913	5;1228	1;1927	19;2111	5;1542	6;1325	5;1357	12;2057	10;1534	14;1388	1;1214	10;1337	4;1283	11;1365	8;1837	10;1702	42;1625	7;1518	5;1211	6;1283	13;885	6;1951	13;1627	5;1280	5;1442	9;1069	4;1143	11;1556	3;1000	8;2127	8;1613	2;1145	7;1272	5;2494	5;1657	5;1107	5;1744	13;2155
12:58025836-58025908	31;1165	31;1465	36;1273	31;1201	32;1594	78;1846	75;2209	68;1903	93;2643	62;2089	50;1637	50;2073	74;2240	75;2691	87;2179	19;1304	29;1035	46;1155	95;2112	28;1790	44;1544	31;1570	82;1818	57;1899	40;1467	39;2056	127;1951	38;1466	49;1499	49;1847	29;1611	40;1424	60;1874	58;1217	45;1647	48;1994	30;1323	35;1621	37;1621	39;1414	163;2080	44;1398	30;1749	22;1603	100;2610	30;1607	77;1728	46;1156	54;1568
12:62584847-62584909	22;1956	7;1967	25;2115	9;1630	3;1716	30;2034	41;3297	14;3450	43;3217	12;2538	4;2099	62;2071	13;2169	26;4018	20;3186	8;1683	14;1888	29;1379	36;3218	7;2336	18;2090	18;2121	17;1958	15;2052	23;2259	37;2811	27;2379	30;1657	4;1857	7;1975	28;2359	13;1534	4;2395	10;2098	19;2024	21;2570	8;1921	10;2029	19;2440	15;1585	84;2992	13;2133	13;1851	11;2278	36;4114	3;2431	7;1678	7;1947	22;2482
12:62584912-62584934	2;828	4;881	3;865	2;739	4;733	1;777	2;1393	3;1484	2;1367	2;1001	1;875	31;920	1;860	10;1602	3;1419	2;737	1;947	1;626	6;1364	7;946	4;869	2;843	2;911	6;768	1;998	9;1122	3;1010	2;706	0;794	2;906	3;1038	3;620	1;1028	2;814	3;899	4;1051	1;840	5;901	0;1010	1;726	2;1591	0;925	6;801	1;920	8;1706	6;982	0;676	2;827	2;938
12:62584939-62585082	171;9653	51;9706	120;9070	33;6888	127;7983	56;8075	152;15378	110;15340	153;14890	61;10663	51;10088	813;10626	50;8562	196;16194	92;15767	82;7756	95;10451	74;6855	152;15627	309;10625	153;8630	88;9072	96;10381	36;7713	77;10202	230;11340	240;12142	211;6569	68;8735	45;10666	85;11201	32;7070	105;10512	110;9194	48;9308	88;10582	27;8253	31;9847	47;10215	45;7746	344;17370	108;9929	69;8862	59;9345	213;16750	62;10734	33;6736	102;7932	99;9122
12:62585831-62585933	42;2732	13;2734	26;3262	3;2213	20;2216	22;2847	49;4438	10;3906	41;4784	32;4125	12;3093	128;4067	11;3402	13;5016	33;5005	34;1974	39;3213	14;2170	47;5131	34;3784	41;3107	13;3111	31;2858	31;3529	33;3217	34;4521	101;4742	13;2205	9;2782	4;3261	53;3257	13;2990	6;2092	44;3497	19;3480	30;4328	9;2707	9;2969	13;3404	28;2635	29;4705	32;3046	24;3248	13;3218	84;5743	41;3825	26;2228	5;1895	62;3335
12:62585969-62586172	37;6374	29;6428	38;6739	37;5145	34;5734	49;6243	104;11628	46;9393	65;11770	52;8798	31;7336	132;8791	31;7554	48;12776	58;11284	34;5486	46;8234	34;5122	74;12416	116;8653	52;8750	37;7146	35;6304	43;7603	35;7540	44;10751	120;9981	28;5563	35;6792	29;7731	30;7777	41;6096	33;7010	76;8191	59;6970	38;9348	10;6680	18;7353	41;7655	65;5900	235;12810	65;7782	23;7940	46;7599	79;13416	65;8397	28;5376	17;5644	58;8333
12:62586260-62586431	9;1655	7;1716	11;2054	6;1555	6;1654	18;1885	18;2965	6;2864	9;3620	15;2720	13;2106	24;2645	8;1954	9;3360	19;3165	5;2059	12;2126	6;1778	16;3286	29;2522	16;2166	6;2024	6;1849	20;2011	14;2175	10;3013	30;2604	12;2014	8;1976	6;2091	14;2051	7;1531	13;2242	25;2390	3;2088	13;2441	7;1994	6;1585	5;2737	2;1623	45;3574	8;2659	12;2311	6;2102	16;3524	16;2872	23;1990	13;1828	23;3454
12:63545113-63545303	234;10838	112;10109	207;12764	82;9737	185;8775	209;10084	310;18316	297;14366	398;20667	256;14249	135;12726	856;14420	214;12699	194;17615	256;19283	180;9364	198;15263	106;7653	547;21155	309;15809	359;14051	252;11007	219;10822	124;12674	202;12839	245;17318	279;15617	240;10170	178;11492	141;11696	357;13314	95;9487	187;11812	188;13487	389;12861	265;13815	487;10989	242;10290	260;13026	110;8715	292;21129	451;14634	212;12715	172;10731	643;22256	181;14856	190;9191	192;10005	210;13271
12:64062049-64062151	43;1221	1;1118	4;1552	3;996	5;1061	8;1014	41;2022	2;1941	16;2299	16;1758	25;1585	12;1710	1;1313	7;2351	14;2316	10;1491	7;1181	0;1079	14;2321	2;1538	8;1302	4;1121	7;1261	6;1530	14;1358	5;2089	35;2437	0;1590	2;1895	13;1257	18;1409	8;987	11;1757	13;1625	2;1096	7;1833	0;1146	2;938	11;2009	10;1154	25;2218	6;1778	5;1410	2;1454	23;2872	6;1649	7;1118	10;1541	14;1720
12:64062478-64062571	35;5703	41;5221	47;5759	20;4545	31;4383	34;4601	78;10533	33;8123	73;9326	60;5654	16;5500	377;7731	42;7015	77;9884	76;10736	33;4214	66;7120	45;3492	66;9537	177;8228	77;5586	31;7226	68;4343	11;5675	43;5320	34;8693	133;8129	16;3512	45;5595	9;5617	109;8048	27;5043	25;4547	111;6748	32;6030	57;7001	17;6490	46;6490	37;6731	27;5057	249;12868	60;6165	27;5959	68;5120	93;10497	76;6196	27;4909	18;3648	85;6243
12:66122784-66122904	257;6262	104;5977	188;7017	93;5002	148;5613	179;5336	271;10303	236;9130	288;10870	129;6831	118;6627	557;8094	113;6046	179;10934	146;9945	128;6072	222;7536	170;5576	347;11017	203;7808	279;7156	165;5960	131;6036	129;6216	120;6766	207;9596	277;8484	90;5067	166;6203	123;6594	194;7406	98;4903	182;6806	304;7127	121;6745	200;8174	77;6347	136;6558	178;7409	116;4840	577;13433	249;7071	168;6671	115;6507	429;12240	194;7951	136;5017	118;6242	175;6207
12:66122908-66123048	178;4728	49;4284	45;5009	14;3212	58;4220	74;4370	92;7268	87;7297	94;8559	33;4867	50;4828	310;5483	40;4646	59;8131	82;6763	55;4509	68;4633	51;3536	91;7351	103;5282	110;5022	56;4225	67;4452	51;4673	53;4457	81;6568	105;6487	17;3710	49;4941	44;4686	48;5179	17;3464	49;5082	79;5180	27;4823	59;5281	37;4045	76;4285	46;5393	32;3557	154;8852	103;5752	43;5244	45;5185	198;8890	46;6127	29;3731	41;4661	45;4880
12:66122956-66123133	173;7090	85;6141	100;7326	47;5065	98;6593	92;6344	152;10671	185;10676	165;12788	73;7098	82;7285	331;8350	91;7298	121;11784	128;10942	104;6740	121;7656	106;5366	236;11618	142;8176	134;7502	71;6516	142;6811	76;6725	120;6511	120;9409	158;8988	43;6002	99;7051	66;7541	93;7335	66;5479	64;7286	159;7689	69;7152	122;8669	64;6540	100;6155	83;8027	66;5275	370;13880	160;8395	88;7163	80;6398	232;13186	94;8650	51;6118	77;6617	112;6852
12:66123163-66123298	97;4901	56;4264	74;5069	22;3637	80;4897	63;4244	130;8125	136;7273	97;8307	68;4883	58;4825	248;5909	55;5058	115;8293	61;8542	60;4542	91;4954	60;3824	169;8300	151;5645	113;5425	40;5143	104;4990	69;4761	74;4896	139;6097	139;6115	79;4654	122;5263	72;5792	71;5587	40;3112	66;5386	146;5612	59;5025	166;5775	49;4375	74;4709	54;5060	70;3975	205;8413	110;5821	68;4730	51;4871	216;9809	72;5463	58;4481	64;4994	74;4787
12:66216718-66216914	161;6485	50;6474	115;7772	50;5930	67;5576	112;6092	328;11286	159;9006	164;12334	129;7373	123;6974	193;8556	43;6752	129;11297	232;11719	115;7289	155;8413	188;6556	321;12662	175;8978	191;8685	90;7269	103;6010	80;6864	102;7247	132;9425	399;8877	108;7189	152;8055	69;6353	110;7609	109;6008	132;9149	212;8158	80;7362	159;9210	55;6183	104;6013	59;8154	77;5284	706;13956	271;10160	101;7399	65;6044	280;14892	192;8643	106;6487	51;7706	176;8996
12:72665234-72665257	10;646	3;438	12;770	2;610	10;606	17;544	11;1040	17;991	13;1301	6;786	3;555	20;896	12;714	20;1059	16;1065	15;628	11;663	13;651	19;1263	26;887	18;857	38;753	17;674	7;685	21;821	11;883	3;860	10;726	3;796	0;600	11;684	6;566	9;968	12;977	7;717	12;929	3;540	3;596	6;729	1;388	24;975	16;1022	9;717	5;860	42;1485	22;896	11;700	11;860	4;721
12:72665277-72665548	107;8614	35;7777	128;10500	55;8032	114;7443	81;8643	155;15529	183;11298	158;16486	130;11032	66;9290	258;13539	61;10269	175;15029	124;14770	70;7345	105;10357	85;7382	267;17632	156;12454	192;12672	126;10934	107;7866	72;9029	117;10893	134;12631	207;11305	30;7820	101;9597	40;8569	96;9343	46;7430	105;8578	110;11399	73;11061	153;12474	64;7581	73;8868	51;9586	16;6454	354;15885	196;11586	61;8749	55;9499	395;18223	130;12090	78;9011	46;8197	169;10680
12:72665613-72665790	61;6759	31;6486	77;8710	43;6286	61;6166	92;6965	82;12913	79;11638	103;14876	37;9683	38;8478	260;11091	32;8749	87;14506	77;13394	78;8929	33;10561	52;7307	109;14016	77;10262	76;8676	107;8030	74;7078	45;8758	56;9116	79;12127	62;10785	45;8314	55;10186	27;7973	57;9823	34;6880	71;10408	53;9312	38;8434	61;10393	20;7938	78;7554	56;8833	23;6658	79;17752	150;9506	52;8574	20;8200	268;13808	59;9868	34;6782	50;7566	131;8020
12:72665826-72665944	12;1857	8;1965	33;2322	2;1917	17;1825	25;1975	18;3619	30;3017	27;4482	20;2854	3;2377	49;3183	12;2301	26;4222	9;3378	13;1759	10;2629	12;1884	22;3710	29;2713	15;2849	53;2347	13;2174	10;2255	8;2347	21;3383	7;3154	6;2043	10;2072	6;2522	10;2640	11;1824	6;2153	22;2956	8;2451	17;2857	6;1718	6;1833	7;2797	6;1758	10;3909	41;3176	12;2606	8;2427	35;3894	6;2957	6;2028	1;1813	17;2443
12:72666092-72666302	151;13112	48;13839	117;14790	105;13063	141;12361	97;12988	136;24152	166;18597	213;23629	91;14807	82;15175	832;16328	96;16227	187;23757	218;22332	113;15735	68;18143	65;12360	269;23914	237;17364	215;17181	169;11970	168;13515	97;14798	162;16549	134;20146	139;18993	73;13455	114;17925	66;15413	91;16194	60;9779	157;19126	114;15445	107;14841	129;17729	90;13452	143;14859	95;14400	32;11006	256;28368	363;15508	88;14979	71;13218	464;27146	123;16113	80;9826	114;15074	143;12255
12:72666309-72666444	97;5074	81;5392	97;5798	73;5074	175;4766	76;4914	113;9677	76;7660	147;9200	77;5624	54;6100	313;6388	75;6276	111;9335	127;9262	87;6480	61;7507	90;4914	225;8987	170;6560	184;6974	206;5063	171;5506	87;5666	184;7317	162;7620	117;7182	76;5304	67;7355	136;6095	70;6681	45;3683	86;7666	149;6131	106;5802	96;6648	68;5339	109;5752	89;6312	57;4555	255;10959	264;6140	52;5872	91;5286	313;10753	123;6330	79;4294	100;6765	121;4812
12:72666978-72667101	80;4723	53;4109	58;5125	96;4215	116;4298	75;4825	111;7768	118;6874	120;8741	41;6075	47;4993	229;6441	60;5191	122;9143	83;8310	32;4439	54;4900	42;3954	200;8268	96;6209	97;5140	85;4879	95;4684	59;5531	83;5674	102;7469	106;6759	24;4531	59;4726	80;5118	82;5399	41;3778	101;5538	179;5783	41;5170	80;6499	46;4284	46;4729	81;5965	25;3791	118;8220	276;5635	65;5088	62;4986	228;8903	110;6794	54;3985	28;4796	158;4786
12:72667102-72667312	157;10476	46;9091	83;11810	54;9707	144;9473	79;10194	161;17908	112;15147	159;18375	43;12827	61;10606	593;14882	57;10993	87;18674	140;17289	72;10415	75;12097	75;9651	204;20116	153;12940	178;11962	125;10376	102;10107	52;11423	175;12656	126;16357	111;15560	38;11129	91;11725	58;11442	130;11845	44;8142	130;13473	95;12689	95;11321	107;13903	138;9802	66;10109	53;12555	34;7903	183;20533	257;13060	90;10822	84;11600	320;19517	133;14804	64;8676	88;11558	111;10310
12:79258381-79258546	171;5648	77;5224	180;6443	479;4944	236;4857	237;5674	211;9527	227;8365	409;10053	202;6927	162;6072	520;8636	179;6750	684;10337	262;9877	196;5965	184;7231	110;4915	421;10752	216;7450	245;7350	147;5311	188;5570	235;6592	249;6954	310;9189	257;8169	139;5106	301;6432	160;6109	177;6919	166;5025	253;6299	245;7318	279;6394	195;7581	134;6267	181;5644	202;6623	142;4372	456;11921	304;6740	220;6613	166;5867	666;12549	241;7692	151;4735	231;5700	205;6368
12:8171305-8171473	38;7715	36;8046	52;10084	26;7330	47;6923	46;8550	133;13417	71;11280	69;14250	74;10938	30;9304	241;11398	39;10368	41;13063	54;14632	37;9055	67;10380	86;8084	62;14425	87;9467	77;9659	68;10542	45;8295	79;10396	44;9710	64;12822	319;12953	120;8361	61;11007	8;8670	58;9491	71;6618	51;10536	111;10444	84;9223	62;10797	21;7758	18;8065	41;9405	83;7487	339;15413	107;10387	41;9724	48;8705	62;14891	96;10587	56;6915	33;9013	83;9160
12:85305403-85305550	132;5498	96;4417	149;6378	163;4675	77;5355	64;5128	169;9540	179;7050	232;10676	108;6556	119;5727	133;7168	113;6118	154;9376	154;9120	154;7292	93;6742	72;5568	196;9658	186;6923	164;7017	98;5464	72;5504	121;5856	277;6474	208;8758	149;7612	125;7011	218;7784	85;5809	113;7009	141;5228	202;8428	180;6925	156;5856	74;7546	110;6275	74;5123	149;7151	97;4429	243;10606	189;7282	88;5922	115;6158	291;11313	168;7440	73;4729	177;7444	150;6110
12:85305597-85306118	484;21962	366;20124	534;26124	560;19186	538;20992	435;22808	513;36685	840;32231	836;42782	639;29420	447;25059	1488;31442	558;25281	671;38999	600;37704	521;30011	571;26883	359;21180	1158;42906	607;30584	689;28318	437;23673	773;22917	455;27164	525;27318	682;36880	838;33928	588;27265	837;29993	360;24470	577;26938	356;22544	788;35983	689;28046	561;24523	572;33499	656;23114	374;24474	626;27714	391;19028	993;43106	910;28808	539;24277	451;23918	1481;46707	670;32696	398;21175	745;28746	811;25681
12:85306318-85306408	117;2139	148;2006	134;2555	120;1837	178;2176	146;2127	132;3843	189;3023	190;4120	131;2983	129;2377	314;2700	142;2695	295;4049	129;3961	118;2008	252;2472	96;1567	316;4355	159;2717	174;2716	81;2340	125;1740	121;2843	140;2379	224;3465	325;3207	94;1650	109;1966	109;2602	167;2744	98;2146	152;2295	169;2603	163;2563	140;2899	111;2086	86;2206	134;2537	103;1960	280;3742	251;2711	122;2690	300;2627	347;4930	132;2989	100;1932	133;1909	168;2593
12:85306446-85306645	357;10463	235;10208	376;13718	162;10160	384;10860	173;11923	392;21268	396;16700	369;22490	372;15292	172;10946	1005;16118	338;14903	431;21988	298;20652	193;9705	263;13711	132;7360	549;21834	240;13821	456;16191	190;12879	232;11605	298;15706	224;12918	440;19428	462;17368	157;9724	234;10993	151;13393	254;15223	179;10565	208;11971	345;13709	384;13923	296;16790	159;11757	163;13580	327;13485	177;9643	437;21857	553;15498	269;13914	185;13749	949;26335	326;16147	192;10177	189;9717	417;12125
12:85306569-85306899	493;16797	730;16945	615;19427	392;16047	788;15732	376;18887	917;29453	1043;25676	852;33371	644;21134	479;17722	2044;23704	615;22438	951;31938	942;31627	699;17306	560;19112	334;12421	1041;29676	663;21049	655;21450	605;20509	587;18894	492;21279	673;19108	831;26431	930;24234	479;16038	761;18496	445;21008	569;22239	393;13392	712;20454	663;19029	608;20132	580;24275	441;15831	389;19602	600;21106	362;14267	1041;31063	942;21417	507;20795	582;21027	1744;37985	510;20606	411;14470	487;16720	772;17236
12:8548805-8548929	218;2299	97;2295	109;2433	103;1779	86;1977	102;2823	221;4410	264;3905	220;4764	114;3573	117;2682	193;4002	182;2799	204;4589	140;4449	66;1404	107;3114	33;1193	239;4553	128;3019	68;2805	99;3121	151;2802	207;3320	89;3564	176;4647	148;3269	65;1905	93;1547	98;3016	145;2962	112;2031	67;1858	152;2950	57;3004	178;3093	61;2246	105;2527	110;2910	104;1863	338;4777	180;2932	139;3180	74;2929	180;4076	111;3823	165;1972	92;1267	106;2280
12:8548930-8549015	337;5017	201;4911	239;5833	231;3837	152;4109	156;5786	460;10361	319;7304	392;10687	254;7576	207;5609	440;10074	351;6838	393;10088	477;10101	147;3376	350;7745	78;2745	509;10863	316;6114	260;7180	216;6570	224;5666	364;7132	251;7460	374;10364	267;7244	118;4502	228;4445	237;5753	319;6221	220;4808	121;4072	296;6043	259;7195	328;7078	137;5385	221;5450	229;6672	189;4414	813;15078	325;6005	251;6674	316;5260	401;8813	299;8198	283;4588	151;2921	243;5523
12:8549022-8549153	40;2822	15;2007	9;3724	20;2491	3;1757	26;3580	28;4336	26;3246	37;4954	36;4182	13;3584	63;4572	30;4556	32;5395	54;6443	5;1575	16;2430	9;994	52;5018	34;2868	13;2942	4;3873	14;3294	44;5130	25;3142	41;5260	50;4332	10;1899	24;2269	15;3217	16;3015	24;3487	13;1318	30;3254	17;3628	35;3574	17;2966	24;3066	30;4052	13;2349	73;7336	42;3901	29;4249	9;2689	53;4898	21;4210	27;3045	12;1573	47;3724
12:85673195-85673431	398;8150	333;8098	362;8567	268;7244	406;8859	384;7941	483;12759	704;12071	733;16803	424;9457	316;8428	1221;10997	514;10256	595;14566	909;14678	279;8695	421;10768	200;6788	752;15691	564;12392	565;11627	259;8710	314;8644	417;9594	369;9138	491;13023	689;13578	882;9207	349;7881	358;9408	501;9572	327;8991	575;11394	445;8896	328;8754	536;11353	272;10387	337;9931	381;9944	282;7892	838;17782	663;9929	313;7991	614;8237	1056;16688	302;10905	354;7868	307;8344	466;9704
12:85673775-85674192	233;13583	180;14382	377;17229	173;13339	330;14760	213;15980	377;23840	433;21811	570;27996	279;19753	246;16366	1407;22215	264;18547	321;25716	317;23992	218;15065	237;17054	214;11864	598;27171	405;19252	392;18668	195;16317	346;14399	226;17859	216;16415	399;22650	530;20502	309;15029	344;17728	183;15983	297;17207	154;13963	334;18410	418;17562	322;16948	272;19691	161;15435	168;14752	369;17996	190;12341	491;28288	559;18066	240;17102	257;18020	821;28866	291;17100	208;14613	184;15387	304;17241
12:85674124-85674375	211;12285	172;10823	201;13313	131;10079	337;11696	286;12354	395;20581	572;18583	358;20319	196;14984	158;13181	1406;16578	207;14339	248;21532	199;20276	179;10917	212;15487	215;10106	545;23134	423;15905	432;15800	96;11505	393;12114	192;13452	286;13777	356;18735	499;17704	96;11050	224;13486	175;12865	232;14799	129;9527	252;13005	399;15783	274;12978	259;16912	107;12616	231;12986	293;14613	207;9989	772;27518	460;16384	212;13377	154;13147	767;26120	195;16619	129;9629	160;11715	369;13693
12:85674404-85674464	60;1001	14;858	72;1140	34;781	47;951	47;1033	59;1664	113;1381	102;1983	69;1439	79;1202	119;1535	80;1296	51;2099	28;1575	29;1050	55;1250	50;811	97;2081	72;1529	49;1156	41;1087	60;1095	32;1278	32;1132	87;1944	126;1835	80;1119	53;1053	62;1209	45;1342	20;903	50;1070	91;1373	75;1287	65;1449	21;1075	35;986	32;1172	25;813	107;1893	138;1596	63;1190	43;1263	135;1869	42;1514	75;1006	36;1091	54;1106
12:93965870-93966066	13;3771	13;3727	20;4822	18;3324	11;3810	11;3314	11;7050	17;7029	19;8245	19;5312	13;3896	24;5516	17;4524	25;6572	20;8467	9;4974	13;4819	9;4025	17;6112	10;5020	11;4701	8;4095	9;3980	13;4220	4;4470	23;6172	41;5618	16;4741	12;4190	10;5086	5;4302	7;3196	9;5323	34;4745	9;3622	19;5077	19;3815	6;3866	10;5351	14;3463	28;7150	14;5429	17;5100	9;3931	29;7020	19;5609	15;3327	7;4624	21;4252
12:99139397-99139532	174;5274	121;4567	219;5673	127;4254	190;4821	106;4974	435;9031	495;7055	286;8988	223;5951	113;5424	474;6663	136;5553	344;8803	212;8722	143;6678	169;5374	184;4623	286;9098	149;5778	140;5864	142;5226	129;4665	159;5565	119;4890	237;7976	568;7133	340;6962	227;7939	159;5399	180;5821	125;4231	315;8015	250;5926	168;5864	175;6399	47;4666	129;5062	200;6901	235;4826	693;8708	378;6963	152;5939	140;5934	305;8733	289;6861	154;4653	128;6701	173;6931
12:99139566-99139917	295;20837	143;17048	423;21736	74;16285	257;18195	140;18575	622;35008	744;31882	362;35973	276;22396	225;21246	780;23221	246;22478	282;33440	319;35369	97;15445	170;21308	161;14772	312;33165	294;25134	183;22232	208;19817	302;19928	158;18768	142;20617	285;27364	913;26256	240;16442	170;22221	419;21256	204;21273	228;14612	245;22830	378;21031	156;21249	261;25436	145;17084	170;19615	225;22661	222;15373	887;34107	512;24050	244;20513	174;20199	419;38548	373;22201	134;17130	183;17718	197;23671
12:99289127-99289301	106;7383	114;7469	130;8827	49;5950	100;7476	118;8183	159;13005	169;11656	169;12268	104;9811	77;8071	540;10531	135;9750	165;13413	150;12945	109;8692	117;9398	83;7271	164;12932	168;9990	164;9565	65;7832	171;7186	110;8329	105;9487	140;13102	156;11973	101;8606	148;9251	63;8155	159;9612	93;6267	190;10071	197;9983	115;8347	93;11352	57;8074	87;7460	136;9069	57;6336	191;14283	180;10242	88;9728	145;9410	282;14953	106;9273	76;6938	160;7686	146;7923
12:99289313-99289460	234;5446	138;4969	278;6469	156;4323	192;5294	245;5794	296;9273	462;7634	334;9892	311;7090	158;5599	499;7623	218;6663	301;10360	218;9623	210;6068	233;6790	237;5585	288;10071	340;7367	249;7652	228;5542	295;5141	229;6250	231;6758	402;9842	301;8017	191;5835	348;6818	197;5907	400;7098	162;5302	259;7436	374;6825	206;5919	279;8442	112;6032	149;5321	269;6794	140;4613	442;10403	246;7117	191;6089	246;6690	463;11551	168;6852	129;4751	212;6277	281;5896
13:100612213-100612283	16;1031	14;882	22;1057	9;635	15;880	22;864	34;1549	53;1391	42;1722	35;1220	14;1024	50;1161	25;983	29;1846	28;1649	25;1050	22;813	15;699	56;1667	33;1185	21;1078	12;982	8;1016	47;1321	33;966	38;1513	52;1704	29;1014	32;1162	23;961	28;896	24;751	46;1257	28;1116	22;944	37;1261	7;727	14;700	45;1303	10;660	21;1235	32;1345	38;1017	18;1382	47;1642	30;1144	19;838	19;1114	29;1120
13:100612367-100612552	238;6889	191;5566	207;7213	229;5640	221;6246	300;5857	388;11148	318;9309	356;11690	260;7745	144;6629	406;8276	190;6384	411;11283	260;10697	340;8754	193;8301	222;7523	389;11621	288;8772	240;7721	173;6205	159;6042	199;6578	716;7763	272;10198	435;10299	234;8644	352;8951	169;6992	260;7154	167;5898	338;10664	310;8474	226;6137	262;8508	207;6988	145;5976	357;8556	148;5082	512;12169	285;7691	177;6725	139;6707	468;12159	310;9061	166;5716	240;8352	241;7381
13:100624004-100624170	461;11060	271;11195	269;12337	169;9500	333;9857	298;11073	469;19400	486;16296	440;19324	360;14739	363;13459	1011;15476	247;12300	899;19458	375;19178	306;12398	361;11104	244;9284	488;18242	473;13474	418;13346	285;10760	266;11170	343;12660	302;13964	633;18761	430;14498	758;11841	469;13151	241;12421	376;13170	248;10297	337;14445	419;13238	355;11371	353;13183	186;11020	231;12181	352;12868	280;8930	662;21819	366;12155	336;12399	205;11079	794;20793	370;14231	235;9124	300;11102	408;10385
13:100624167-100624299	630;7009	590;7301	542;7912	572;5889	595;5670	466;7314	871;12173	983;9556	984;13467	665;9802	634;7920	1054;9804	519;8061	1409;12124	1105;12095	460;6488	531;6075	498;5549	965;11134	787;8462	698;8168	444;7001	389;7451	691;8262	475;8140	1082;11939	877;8569	670;6732	738;7320	440;7315	530;7528	494;6155	777;8483	852;8395	619;7871	644;8573	649;5896	494;7456	648;8247	436;5417	1135;11505	704;8202	549;7645	493;7641	1268;13167	529;7911	480;5749	543;6137	554;6788
13:100627170-100627319	324;2838	461;2405	305;3281	175;2395	187;2691	199;2531	493;4550	344;4524	448;5322	286;3440	199;2873	511;3575	203;2889	519;4944	244;5126	203;2572	244;2969	203;2238	497;4805	366;3560	311;3335	196;2775	300;2828	343;3275	273;3210	385;4217	413;4165	310;2791	378;2917	212;3161	275;3254	170;2163	303;3664	337;3366	226;2882	344;3795	107;2674	204;2731	347;3532	180;2210	644;4805	296;3646	283;3402	146;3148	512;5662	184;3381	163;2297	221;2855	211;2891
13:100627329-100627466	567;10520	403;9251	567;11956	340;8794	375;9349	466;9452	791;16632	727;15467	880;18165	548;11557	340;10408	1387;13039	410;10661	1108;17356	472;17809	437;9857	517;11537	327;8237	951;17343	711;13548	587;11970	465;10246	334;10692	504;11077	695;11486	717;14999	807;13001	477;9954	505;10082	488;11403	447;12015	380;8059	457;11645	605;11626	519;10816	661;14051	249;10501	386;11206	468;12149	383;8465	1277;20659	649;11637	481;11032	274;10256	1291;19527	514;13156	301;8331	435;9503	485;9808
13:100636107-100636282	253;3256	278;2795	249;4072	178;2869	269;3338	237;3378	399;5880	354;4776	407;6111	308;4354	304;3833	418;4522	250;3865	426;5958	255;5735	383;4633	328;3575	444;3855	449;5698	300;4336	399;4404	237;3361	286;3496	292;3711	348;3970	490;5758	468;4989	353;4214	438;4349	295;3809	214;3620	206;3008	455;5246	344;3817	304;3609	390;4688	454;3116	268;3268	356;4376	187;2649	450;5998	315;4089	289;4029	184;3427	620;6335	180;4973	231;3070	263;4273	278;3541
13:100636287-100636433	93;2232	101;1882	150;2539	64;1773	133;1929	128;2497	240;3663	256;3359	203;4091	181;2694	157;2535	213;2872	130;2434	298;3843	97;3776	104;3191	147;2317	131;2565	267;3740	155;2941	183;2676	110;2208	153;2190	190;2426	163;2568	224;3759	244;3101	143;2966	213;2983	98;2137	106;2407	112;1983	187;3621	205;2442	117;2398	160;3177	58;1999	120;2096	178;2919	121;1899	232;3600	183;2597	167;2823	73;2305	365;3966	150;3102	124;1919	154;3130	133;2375
13:100641485-100641566	66;983	46;1025	38;1089	6;769	37;778	69;1107	68;1744	79;1515	128;2323	71;1496	58;1196	161;1475	58;1246	94;1955	56;1718	47;961	45;930	39;1057	83;1624	88;1363	53;1123	49;874	52;1278	60;1155	62;1396	106;1938	97;1603	63;1026	22;721	37;1370	53;1302	38;995	61;1085	47;1201	70;1118	69;1245	10;905	26;831	41;1381	44;950	89;1661	72;1145	53;1079	31;1104	118;1648	105;1765	29;937	33;974	45;1103
13:100641594-100641817	313;4711	287;4613	383;5783	183;4026	397;4993	286;4872	634;9132	564;7922	594;10208	359;6229	325;5243	756;6594	293;5556	610;9544	265;8692	372;5537	472;5984	300;4998	732;8995	516;6298	460;6773	264;4682	336;5959	376;5319	241;6342	552;8437	712;7923	505;5778	481;6499	346;5512	465;6345	291;4719	488;7074	452;5759	304;5699	431;6564	187;5268	251;4980	333;5849	259;4019	1111;11374	399;5273	297;5221	254;5411	862;9908	433;7175	245;4504	321;5832	297;4845
13:100641936-100642144	329;8251	333;9029	315;8937	457;7166	285;7817	223;8074	592;14089	713;12974	465;15176	387;9784	261;9694	967;10027	271;8791	442;15825	283;14768	400;9129	337;8917	366;7542	636;14245	515;10311	399;9526	332;9114	392;8787	340;9176	244;9673	392;12164	554;12418	768;9094	434;8953	221;9887	379;10035	276;7460	473;11550	366;9550	228;8547	446;11046	145;7800	296;9666	339;10965	288;6671	944;16611	291;8827	271;8812	297;8139	710;15537	337;9124	230;7194	307;8389	294;7908
13:100642163-100642193	344;1420	432;1569	338;1434	236;1185	316;1452	319;1427	710;2780	577;2348	586;3049	482;1940	332;1567	583;1891	350;1615	601;2759	317;2961	325;1525	413;1633	607;1397	656;2785	582;1899	475;1820	382;1584	445;1395	400;1744	429;1674	387;2063	608;2194	431;1626	377;1445	311;1702	612;1758	308;1413	387;1996	424;1828	411;1685	572;2224	143;1442	237;1579	418;2073	251;1024	1001;2981	425;1603	270;1580	386;1529	828;2806	541;1611	215;1348	357;1449	302;1495
13:100642646-100642948	349;9349	267;9265	401;10325	433;7976	319;8644	242;8385	620;15732	579;13341	620;17173	449;11523	335;9982	947;11304	350;10209	432;15549	290;15408	668;11228	430;9903	286;9682	703;16157	598;11803	479;11255	375;9684	371;9654	482;10352	755;11000	528;12658	623;14189	829;11058	607;12518	338;10656	498;11050	344;8097	755;13906	508;10668	350;9785	454;12277	368;8866	364;9842	641;11470	364;8383	905;17483	513;11535	439;9649	424;9812	951;16702	572;11509	304;8206	655;11801	268;9528
13:100643178-100643276	400;1964	285;1484	345;2134	301;1692	285;1684	176;1879	511;3411	456;2832	557;4132	404;2545	257;1939	537;2790	360;2112	266;3122	641;2773	191;1512	413;2112	196;1528	472;3430	307;2048	314;2372	295;2049	331;1892	329;2350	175;2149	396;2896	514;2546	307;1565	296;1916	206;1844	267;2286	281;1764	378;2191	403;2209	289;2245	358;2388	134;1577	276;2018	242;2029	228;1509	775;3714	392;2313	289;2013	389;1993	628;3879	427;2443	251;1532	210;1656	233;2068
13:100643307-100643427	494;5950	203;5671	432;6391	338;5463	342;5520	269;5878	525;9527	483;7965	581;10704	530;7862	332;6598	941;9081	423;7686	736;9845	387;9315	313;5724	314;6906	275;4559	634;10743	605;7836	503;7208	380;6221	228;5739	420;7584	531;6421	553;9323	494;8051	605;5253	414;6562	423;6706	368;7370	314;5881	413;6600	449;6961	615;6674	618;7509	336;6036	341;6493	360;6736	296;4802	816;13205	342;5891	383;6881	503;6691	782;10168	346;7260	368;5213	263;5211	399;6349
13:103052325-103052636	140;17501	133;18492	162;21536	124;16914	97;16295	109;17882	254;29351	188;27540	192;33725	116;21705	98;21417	408;25869	162;22651	246;32728	181;32634	93;16823	85;21269	101;13350	238;30654	229;21365	158;23091	120;19924	144;19288	102;21538	166;21777	200;28457	176;25086	73;14331	141;17713	116;20123	126;23253	48;15031	112;19566	136;22665	144;19836	148;24875	83;18794	123;19261	135;21214	97;16111	177;32689	215;23745	131;21671	99;19201	391;38863	137;23661	99;14886	142;16582	192;21733
13:103052658-103052949	276;14979	145;13223	196;15224	481;12305	171;13705	211;15103	303;26703	349;23561	385;29630	332;18377	229;15986	534;18769	181;16167	549;27327	266;26366	183;13332	199;16462	100;10997	383;26606	342;19513	338;17757	246;14665	298;16227	207;16724	160;15298	331;21567	225;19393	213;12169	269;13814	248;16490	222;17184	95;11619	212;16232	284;17406	166;15494	278;18410	202;13723	264;15916	178;16783	161;12976	233;25703	392;19362	235;17063	227;15332	547;32656	196;17985	201;12520	252;12993	385;15708
13:103053013-103053106	5;505	5;396	11;714	14;449	12;513	6;460	16;998	14;984	15;1231	6;754	8;530	14;695	15;627	26;974	15;953	18;787	8;545	26;650	19;1027	11;681	17;765	7;490	9;495	10;627	13;617	23;763	18;776	25;827	21;929	7;542	7;557	1;461	14;909	12;644	12;554	13;752	6;521	2;544	8;635	2;429	7;734	19;934	15;656	7;649	52;1392	27;715	4;430	8;658	11;733
13:103054572-103054993	218;7416	215;6639	283;8741	151;6673	233;7222	148;7489	375;12310	349;10397	381;13984	252;8225	181;7708	349;9621	219;8802	188;12461	927;12768	154;7929	255;8986	173;7110	344;13537	367;10633	256;9426	155;7954	172;7082	203;8298	202;8608	311;11656	448;9808	298;8003	308;7712	113;7789	206;8688	165;7051	307;9513	366;9145	244;8023	258;10268	146;7478	172;7852	180;9169	197;6700	583;12908	348;9383	200;7904	180;7711	430;14984	305;9748	248;7139	239;7755	164;7832
13:103054999-103055017	146;489	105;446	149;580	101;402	134;484	84;512	255;730	191;745	222;985	166;558	128;564	184;633	171;659	190;779	198;869	119;451	141;480	103;356	248;947	184;673	90;532	131;553	110;488	182;614	127;472	186;756	255;707	131;415	152;440	120;449	178;554	124;430	145;556	195;573	149;508	170;694	147;433	110;513	137;646	150;506	174;582	179;746	171;656	156;552	253;1034	234;635	135;485	137;420	132;487
13:108520816-108520938	121;4964	40;4197	90;5507	36;3619	52;3608	77;4388	107;8309	153;7138	162;8969	99;5167	61;5101	189;6228	75;4717	85;7844	340;7163	58;3506	66;5041	33;3021	134;8343	87;5259	88;5270	75;5057	41;4267	80;4327	87;4989	92;6590	114;6406	67;3513	71;4353	79;5292	68;5719	29;3113	85;5792	63;5174	93;5498	79;6318	56;4248	57;4549	70;5284	47;3247	157;8642	120;6052	62;5263	44;4365	158;9908	76;5811	26;4335	53;3878	96;4863
13:108520940-108521068	622;11073	390;10639	391;11846	412;8482	487;8574	321;8396	732;18311	794;15734	725;19450	379;11243	314;11436	1235;12787	251;10780	550;17381	1067;18067	342;7435	472;12174	210;6373	973;18447	436;12316	587;12008	306;10605	238;9021	313;10259	547;11729	560;12669	553;13936	274;6678	447;9319	285;12751	566;12764	232;6584	576;11947	412;10015	465;11811	486;14336	414;10411	305;11087	391;11902	230;7486	698;19035	726;12915	248;11063	237;8558	1394;24045	516;11504	240;8455	378;8052	686;10604
13:110958827-110958869	18;519	11;465	16;663	5;440	52;551	20;586	37;823	20;809	31;991	34;755	13;619	38;628	18;674	36;1143	44;979	6;360	25;425	9;339	30;1075	25;731	26;657	11;665	24;551	28;733	9;472	24;888	35;748	17;485	11;438	22;592	11;605	19;415	20;667	11;607	23;717	37;706	3;465	19;646	37;651	13;426	47;739	12;709	31;757	23;709	49;1226	94;740	30;545	8;390	24;524
13:110958887-110959151	596;15862	420;15976	565;16677	362;15051	453;14708	438;15782	723;26581	625;22594	657;27181	619;21292	436;17722	1119;19856	621;18871	783;30141	436;28701	243;15514	534;18481	261;11669	1002;29567	731;21631	700;20966	389;18172	472;16038	528;18780	516;19012	746;24959	652;22557	395;16432	571;16796	418;16046	409;18948	435;15464	589;19197	434;17661	493;19106	521;21831	765;15558	463;19824	511;17915	266;13055	1219;31053	685;17674	641;19092	855;17979	979;30467	1137;20236	361;13605	500;15271	517;14954
13:110960036-110960153	349;6139	242;5872	317;6564	190;4951	268;5725	358;6332	393;10987	490;9487	523;12044	377;8660	280;7738	1069;9078	367;7537	829;12266	256;11489	250;5342	359;7369	184;5290	642;10847	542;7274	309;7798	296;6839	615;6497	317;7137	487;7997	650;9900	447;9747	191;5822	381;6937	238;6672	442;7756	174;4495	262;6697	356;8146	378;6921	325;8514	254;6842	279;6621	352;8257	216;4811	814;15626	458;7162	289;7803	274;7128	1083;13627	398;8631	252;5598	258;6071	400;6261
13:110960172-110960351	361;9171	324;9312	290;10856	261;8212	267;7565	467;10808	476;16759	526;15063	532;17910	478;12661	309;11948	771;12576	314;11438	577;18260	417;17144	338;10312	347;11201	195;8925	507;16023	421;12084	361;11821	239;9923	368;10854	342;11501	437;11196	499;15782	612;15590	252;10120	434;10354	310;12167	355;11751	246;7010	370;11449	297;12064	308;10564	268;12581	218;10070	233;9915	404;11542	198;7577	664;20605	538;11144	340;13258	305;11908	797;18064	320;13955	179;8859	332;9000	352;9867
13:110960285-110960595	854;20978	545;19394	821;24479	732;17655	660;19436	1019;22938	1119;36696	1201;33983	1110;38822	952;26829	723;24224	1964;26484	687;24429	1915;37890	841;37621	751;21944	808;25535	529;19201	1369;37185	1123;28357	846;25781	675;20879	608;22155	762;23653	985;23840	1105;35083	1321;33638	592;20539	955;23445	682;25373	827;25562	532;19512	756;26207	933;27100	716;22680	824;26840	528;21617	482;22192	717;25305	567;17598	1531;43051	1170;25171	663;24857	607;24235	1777;40787	695;27721	687;18800	909;21298	801;22403
13:111768537-111768611	43;2160	34;1660	52;2124	13;1693	34;1823	31;1674	72;3095	77;3018	105;3195	68;2621	58;2074	56;2649	64;2079	62;3553	367;3206	48;2031	41;1863	35;1592	92;3406	52;1922	68;2211	37;1943	24;2242	66;2137	24;2136	100;3482	75;3129	56;1636	58;1837	39;2131	46;2369	30;1810	49;2031	42;2160	48;1981	58;2604	18;1963	41;1929	89;2417	41;1280	60;3009	75;2574	51;2190	38;2496	82;3430	194;3028	34;1502	46;1930	90;2094
13:112710732-112710929	187;4109	151;3874	154;5280	185;3414	99;4369	96;4159	191;7021	335;7689	215;7989	211;5426	136;4529	309;6114	118;4630	222;7632	134;7600	209;7412	170;4740	95;3883	218;7131	280;5741	215;5012	77;3766	176;4376	163;4895	144;4943	222;6849	247;6230	211;7046	357;7501	112;4851	128;5179	130;4460	230;7912	206;5479	141;4202	204;5496	62;4462	131;4654	147;5808	85;4000	365;11044	174;4442	149;4563	116;4681	347;7320	138;6402	115;3307	199;5855	90;3614
13:112711417-112711620	569;9049	426;8747	570;10795	745;8779	500;8983	451;9151	670;14973	897;12446	659;16289	418;11027	365;10830	1190;12273	440;11014	699;16204	1317;15058	435;10749	564;10914	434;9615	804;16142	672;12184	876;11353	367;10032	384;9355	556;11233	452;10755	722;15591	779;14533	447;9514	771;9178	342;10461	588;11429	358;9830	583;13095	761;11873	536;10357	586;12360	420;9501	361;10480	458;11595	346;7572	1027;19683	788;11333	342;10030	310;10320	1110;16962	528;12416	454;7677	430;9410	476;9972
13:112711635-112711762	31;934	11;841	20;1365	5;898	9;910	10;1331	33;1608	18;1397	40;2235	19;1686	9;1175	32;1333	15;1484	16;2203	23;1575	6;957	8;756	10;875	26;1583	32;1468	12;1174	8;1308	14;1040	30;1434	20;1028	22;1859	21;1816	4;903	18;606	13;1097	14;1027	15;1060	17;1334	17;1227	19;1146	9;1593	9;870	12;1060	13;1437	9;863	10;1355	42;1435	14;1344	11;1380	42;1958	9;1491	13;1093	29;1033	14;1360
13:112711767-112711860	41;1351	44;1057	113;1860	47;1059	61;1195	65;1571	61;1962	97;1574	114;2775	83;2122	60;1602	118;1938	90;1891	74;2887	114;2315	52;1594	35;1022	58;1280	112;1923	92;1916	62;1582	66;1561	50;1488	77;1854	38;1351	102;2159	106;2593	49;1463	67;1507	88;1936	86;1800	36;1268	104;1477	62;1429	78;1562	101;2052	70;1208	33;1118	108;2141	48;1093	48;1194	105;1950	106;2141	100;2341	174;2429	102;1930	33;1138	54;1318	89;1665
13:112711906-112712113	228;4961	112;5264	233;6327	197;4753	210;4780	263;5039	351;9923	406;8400	294;9291	264;7620	198;5998	625;8487	192;5530	336;10196	341;10425	342;6921	236;5839	196;6094	452;10283	340;6843	399;7063	195;5732	358;5780	285;7218	205;6223	295;8548	276;7273	265;6911	333;7095	183;6592	204;6419	190;4878	323;8341	236;6087	218;6800	234;7009	294;5221	172;5530	237;7360	184;4381	392;8951	327;6740	174;6835	310;6378	491;10127	336;8174	157;4287	323;7144	260;4999
13:112712302-112712574	104;8260	46;7885	169;10473	41;7588	98;8678	44;8254	170;15037	125;14351	153;17485	46;12073	57;10623	181;12380	63;10354	134;16229	131;16666	160;13317	107;9910	92;10250	188;16952	247;11412	117;11247	80;8737	99;9117	87;9991	143;10906	71;16026	208;14389	148;12122	68;13916	40;10840	83;10982	44;7783	102;14932	166;11423	69;9415	81;11943	42;8787	40;8729	48;11919	47;6858	333;21428	160;11408	31;9455	66;9324	227;17960	110;12775	51;6553	99;12761	73;8755
13:112712601-112712649	5;296	3;282	1;448	5;311	7;280	1;302	1;503	15;550	19;794	7;539	1;371	17;351	4;476	8;669	6;569	0;321	1;283	3;356	10;570	9;360	1;340	3;369	0;314	5;374	4;329	4;568	9;542	4;416	7;467	0;384	4;332	0;294	8;450	10;376	6;419	2;482	4;300	2;292	8;545	2;227	13;540	6;450	1;401	5;505	7;628	2;498	13;244	3;419	3;369
13:112720131-112720188	108;3612	56;3050	117;3933	164;3105	143;3265	93;3636	118;5756	216;5100	200;7109	120;4522	101;3784	288;5234	83;4385	197;5895	82;6497	72;4747	144;4316	95;3521	202;6615	356;5479	138;4737	82;3987	89;3213	125;4278	130;4095	151;6336	179;5082	131;4350	126;4639	101;3750	65;3914	84;3445	232;5835	188;4248	127;3986	132;5749	212;3625	97;3866	99;4581	97;3141	235;7786	146;4704	111;4072	66;3981	219;7125	70;4794	90;3354	111;4724	147;4452
13:112720190-112720269	760;6497	500;6159	862;7182	480;5780	570;6034	525;6398	982;10606	1058;9661	1203;12903	810;8188	654;6915	1378;9352	728;7929	1219;10896	709;11789	613;8251	778;8366	547;7038	1151;11932	1087;9441	641;8396	825;7260	990;5987	809;7532	618;8034	1094;11534	925;9409	878;7862	920;7927	769;7216	598;7674	628;6495	1162;9981	836;7841	615;7389	1019;10265	1022;7139	653;6990	756;8753	587;5823	1302;14655	868;8401	678;7339	886;7621	1442;12943	499;8560	534;6047	624;8198	709;8058
13:112720282-112720417	226;2912	275;2935	301;3520	370;2651	179;2734	231;3104	454;4715	379;4523	418;5976	333;3792	308;3097	411;3917	260;3724	636;5267	876;5258	272;3444	334;3162	288;3158	327;5101	435;4413	245;3572	226;3314	411;2969	358;3461	390;3655	421;5167	390;4755	363;3612	445;3166	285;3380	289;3444	257;2983	371;4419	369;3454	226;3173	325;4343	370;3055	259;3008	558;3966	256;2663	381;5396	406;4058	262;3573	250;3585	443;5401	194;4135	204;2796	255;3564	192;3631
13:112720367-112720540	188;3136	253;3124	227;3978	134;2933	127;3516	251;3521	330;5822	269;4913	311;5997	389;4136	209;3637	349;4494	271;3948	299;5977	314;5599	300;4420	187;3579	137;3944	285;5794	379;4920	186;4057	167;3916	265;3615	192;3880	181;3993	295;5574	314;5181	270;4186	294;3501	149;3707	266;4371	240;3381	262;5402	308;4045	135;3348	169;4410	189;3543	216;3677	179;4247	178;3312	311;6491	256;4315	156;3833	112;3677	371;5597	231;4703	132;3257	225;4442	162;3415
13:112720560-112720648	17;1310	55;1327	84;1792	32;1108	70;1546	49;1473	98;2596	121;1852	78;2861	60;1958	70;1298	115;1773	65;1992	76;2724	75;2246	116;1598	89;1471	67;1583	127;2469	93;1996	87;1746	41;1819	108;1638	56;1532	75;1722	69;2058	103;2214	72;1446	78;1271	37;1741	41;1865	42;1274	80;2229	113;1727	67;1724	80;1864	36;1261	39;1599	44;1787	38;1179	152;2717	73;1812	40;1927	46;1929	146;2942	95;2025	24;1386	30;1772	76;1596
13:112721554-112721858	550;17195	729;15270	699;20490	587;15660	594;14815	652;18214	1053;30748	1475;26716	1329;31711	831;21987	488;18520	1823;22068	502;18910	822;30511	868;33938	566;17406	870;17182	379;13187	1572;28764	1194;19946	1067;21080	705;17596	1097;17329	764;20207	913;19619	1239;27370	1252;24967	1011;17502	1220;19044	592;21751	1085;20240	543;14744	963;21758	981;19103	684;17084	805;21711	468;13435	637;18457	826;21770	500;13105	1386;33846	1062;18519	579;18310	560;18472	1410;33236	804;20331	409;13091	470;15508	882;15001
13:112722203-112722508	796;16239	876;16515	931;20405	725;17017	960;15764	797;17948	1172;32407	2082;27324	1429;31490	1059;22969	787;20022	2265;25222	921;20858	1774;34864	1125;33540	888;19133	1028;19279	489;14443	1843;30458	1158;19127	1405;23372	608;18041	930;17586	925;19121	1188;22288	1718;27706	1573;27292	1162;16961	1302;20232	825;21562	1234;22288	850;16200	1204;23750	1236;20097	1321;18762	1206;22578	909;17237	946;18665	1518;25304	664;14625	1680;39931	1054;19092	1031;22303	1093;19503	2324;33268	1031;24069	638;15476	836;16589	793;17236
13:112723318-112723478	402;5300	272;4359	436;6135	517;4538	370;5028	344;4963	578;8408	770;7310	728;9846	525;6876	489;5427	762;7257	371;5708	604;8921	574;9358	406;6355	558;5841	420;4509	692;9932	685;7154	383;6394	324;5080	373;4706	454;6023	352;5969	845;9189	686;8616	569;6380	810;7388	336;5257	399;5896	324;5254	647;7334	642;6329	405;5322	568;7286	707;4752	391;5166	474;6867	296;3878	799;10085	494;6411	442;5363	329;5789	951;9820	406;7348	292;4067	450;6632	207;4988
13:112723472-112723649	663;13503	602;11400	911;14871	886;11017	667;12128	740;13121	1091;21402	1333;18184	1256;23978	898;16734	656;13734	1971;17644	638;13989	1584;21035	912;22927	754;17692	993;15759	597;12611	1524;24136	1354;18776	943;16310	588;12562	848;11334	732;14863	1076;14808	1511;21913	1391;20303	1355;16344	1413;19087	605;13115	835;15072	683;12372	1379;20577	1308;15827	636;13792	753;17392	803;12585	577;13810	893;16326	648;10354	1854;27547	966;15764	658;12980	875;14189	1675;23365	654;18678	502;10390	945;16946	790;12435
13:112758212-112758520	587;13490	593;13012	554;17780	663;12867	404;13178	549;13191	620;23520	804;21306	740;25971	492;18541	492;16558	1252;19048	456;15440	1522;26890	584;24320	698;18896	577;16927	324;14093	929;24881	990;18785	546;17834	426;15345	380;13539	451;15634	741;17376	642;23216	745;21733	721;16930	933;19529	378;15960	612;17551	459;14394	658;21389	602;17419	536;14925	652;18946	312;15034	387;14282	524;18203	405;12230	995;29502	729;17983	410;15847	379;15008	1100;26007	559;21046	339;13127	614;17544	543;14990
13:112758571-112758791	434;9628	357;10307	333;10958	213;7151	234;7305	238;9475	456;15575	832;16168	489;17851	240;10033	250;10371	1376;10597	351;10240	616;15792	326;16152	345;9723	354;9369	262;6674	632;14991	501;10302	477;10767	289;9770	247;8788	232;10279	256;9531	361;10770	340;11503	362;9023	403;10349	253;10348	286;11571	180;6321	479;12530	380;8368	289;10049	324;11458	374;8294	380;10430	469;10409	219;6715	682;18178	394;9254	226;9066	320;8310	849;18719	307;10390	263;7261	201;8364	418;8999
13:112759189-112759311	176;3035	98;2317	147;3251	106;2093	136;2674	182;3201	257;5153	244;4664	328;5051	162;3962	136;3120	408;3770	179;3625	327;5589	94;4367	67;1772	93;1722	68;1444	261;4470	161;2425	216;2707	204;3470	145;3170	98;2878	127;2889	202;3798	234;3906	90;2100	191;2204	109;3473	195;2834	126;2004	296;3444	188;2729	227;3435	173;3207	92;2090	118;2679	247;3759	93;2050	248;4639	310;3400	158;3868	100;2814	410;5908	108;2937	140;3136	56;2180	224;3171
13:112759310-112759529	551;7352	295;7521	271;8717	418;6816	491;7116	364;7641	628;13133	564;13319	479;14635	375;9273	270;9205	1196;8943	302;9693	851;14728	398;14301	217;6725	217;6953	260;5355	699;12330	500;7262	525;8318	386;8432	495;8447	267;7515	318;8407	333;10401	445;9488	194;6550	322;8046	280;9061	488;9249	205;5742	434;10642	344;7074	354;8299	422;9547	190;6907	292;8942	425;9560	314;6538	575;13557	525;9288	333;9189	223;7811	1287;15841	284;7585	246;7728	315;7094	401;7766
13:112759546-112759905	1179;17964	1152;16798	1066;20662	1459;15675	1045;16630	1040;17965	1608;30474	2079;28590	1757;30688	1391;21750	909;19389	2121;23220	1050;22053	2033;33222	824;33868	1260;18350	1214;20814	717;14027	2142;32659	1401;21146	1332;21715	782;18601	1029;18726	996;19792	1360;20488	1440;27246	1535;25646	893;17702	1654;20774	1015;20851	1107;22388	938;16285	1422;24534	1365;20995	1334;20480	1241;22335	940;19604	1026;19384	1016;22372	767;15024	2021;36907	1270;20846	1141;19392	1399;19648	2174;34624	1452;22237	712;14663	1159;18327	1744;19540
13:112759901-112760241	781;15636	655;16365	831;17836	623;15050	601;15134	804;16472	1144;26808	1120;23647	1320;28413	979;21632	646;16806	1943;21909	900;21240	1339;27804	2170;26144	992;19271	1012;19620	908;13902	1373;27635	963;21621	1066;21301	745;17965	1043;17608	972;19706	1203;19195	1271;24360	1018;21346	843;18036	1142;19541	840;18405	982;20487	776;16303	931;21837	1026;19071	932;18404	1057;21834	901;17299	767;17553	796;18593	787;15223	1512;32149	1237;18800	820;18292	825;17175	1707;32317	778;18766	696;13408	1165;17901	1084;16388
13:112760763-112760833	64;1708	162;1472	36;1737	58;1376	71;1579	28;1636	80;2470	93;1865	43;2706	69;1968	35;1730	58;2097	91;1856	31;2504	28;2830	147;1744	48;1974	33;1296	87;2841	86;2474	89;1917	45;1854	111;1640	70;1956	37;1849	88;2616	64;2311	42;1525	86;1723	38;1753	49;1877	53;1432	108;1948	76;2087	48;1725	51;2181	568;1681	36;1678	52;2019	39;1229	121;2852	43;1793	47;1836	49;1680	149;2961	41;1932	18;1441	41;1621	80;1696
13:112760861-112761071	504;9773	488;9725	469;10829	298;8614	260;9350	473;10503	605;15327	444;12527	667;16045	458;11971	511;11042	501;12852	392;11766	614;17297	451;16261	660;10682	558;12160	448;9109	993;17882	529;14051	422;12050	463;10234	462;9486	531;12152	381;10974	698;16575	584;13978	463;9715	536;11047	372;10432	361;10834	378;9193	537;11640	452;12378	351;10903	577;13475	282;11209	419;10823	432;11760	219;8203	631;18605	475;11446	443;11340	721;10054	805;17418	359;12361	332;8395	291;9729	618;11375
13:20702917-20703084	69;6328	33;6266	80;7312	51;5629	68;6061	69;6372	78;10840	125;9445	102;13081	72;8454	49;7495	150;9171	91;7327	111;11155	218;12563	45;6544	73;7338	33;4839	294;11806	97;8050	97;7728	55;6754	68;6296	55;7893	58;7978	119;11057	83;9153	71;6119	79;7918	83;8665	67;8057	94;5911	54;7101	82;8414	52;7423	90;8812	52;5535	45;7407	94;8816	35;4535	90;11242	173;7676	73;8020	81;7228	262;12837	100;9179	36;4809	64;6195	102;7302
13:20767645-20767853	93;6571	58;6037	153;7197	49;5573	74;6048	78;6736	208;11336	192;9810	141;13003	84;7523	86;7725	203;9170	64;7307	83;12211	93;11431	61;6431	190;7197	72;5643	115;10927	117;7986	78;7412	62;6962	174;6819	64;6586	114;7365	120;10906	334;9464	64;6213	55;6604	56;7334	113;7881	100;5409	71;8358	173;8137	87;7653	112;8337	55;6569	70;7121	74;8496	113;5445	668;13344	116;7647	48;7156	49;6727	156;11856	136;8332	79;4960	56;7057	65;6587
13:21649634-21649849	140;13752	76;13836	160;15442	40;13073	94;11754	81;13199	427;23133	274;18940	216;24090	166;16294	151;14188	368;17719	128;15631	196;23410	92;25917	105;10830	194;17090	149;11430	186;25039	275;18824	183;16715	107;14281	236;12808	66;15125	124;16975	152;19969	733;19400	135;10933	116;13229	39;13490	181;16727	112;11855	137;14609	274;16020	95;17301	134;18096	28;11836	36;14544	75;15198	156;11389	1223;24396	121;17592	90;15312	85;13426	139;27126	219;16658	97;11460	50;11582	226;21013
13:22243284-22243541	43;6993	33;7147	66;7685	49;6279	68;7537	79;7219	146;13724	103;11567	99;14190	79;10589	60;8679	93;11321	39;8138	47;13841	68;13379	56;8660	70;9111	107;6584	99;14056	71;9628	56;8888	39;7371	89;7324	52;8829	69;9229	78;12379	281;11997	188;8767	69;9244	29;8685	62;9516	73;7328	60;10060	130;9147	42;8177	66;8744	32;7696	32;7436	58;9716	54;6426	554;17290	33;9086	52;8506	67;7604	126;15495	153;11084	63;6382	25;8163	81;10721
13:23733714-23733888	132;5468	128;5082	131;5832	72;4966	83;5206	75;5451	105;9880	165;8658	164;10740	137;7316	62;6046	306;8279	127;6207	280;10868	183;9323	68;5062	141;7289	53;3353	197;11070	125;7634	130;6943	127;6140	108;6099	107;7034	149;6034	216;10049	174;8271	43;3745	42;4083	92;6568	105;6813	100;5653	101;4221	144;7069	160;5694	105;7894	68;6364	44;6185	116;6917	79;4558	174;14418	150;5918	72;6745	156;5755	204;10860	154;8399	152;4847	26;3335	155;5433
13:23733898-23734035	100;2895	55;2480	101;3563	54;2636	46;3039	43;3337	61;5273	104;4889	140;6633	95;4001	44;3041	215;5158	104;3853	360;5475	91;4456	38;2232	111;3972	40;1574	242;7316	110;4536	130;4312	86;3399	88;3493	84;3826	72;3184	159;5230	85;4190	53;1881	41;2148	80;3401	46;3415	57;3111	26;1720	95;3898	120;3682	112;4591	68;3481	32;3212	118;4121	66;2554	136;7591	229;3976	59;3503	63;3185	229;6913	75;4554	69;2961	28;1508	83;3090
13:23734174-23734477	225;10859	239;10590	248;13666	178;9324	146;10016	252;11333	336;20014	270;15042	329;22283	251;14744	142;11866	509;18141	186;14066	502;19579	309;19951	168;10978	312;16431	120;7749	496;23044	330;14436	311;16154	182;13632	123;11566	225;14563	339;13159	474;19730	374;18094	172;9966	178;11442	183;12703	252;14345	173;11147	192;11098	290;14708	312;13893	235;15492	157;12282	133;12875	283;13923	104;8828	540;26644	419;14874	146;13272	156;12438	562;22906	219;15139	154;9365	148;9206	230;10520
13:25620910-25621175	454;21924	246;22112	319;27102	509;21842	346;21697	315;23983	596;36399	515;31477	635;40154	396;26183	276;24104	646;30336	431;29588	1178;39184	424;39363	274;23232	469;31568	458;19186	556;41205	589;29907	520;31478	345;26165	502;22770	472;26191	366;28265	470;35919	543;32190	358;22466	385;22868	279;25785	376;28656	312;21905	429;28419	478;25866	333;26566	425;32092	425;25678	397;24530	390;26264	245;18405	823;43972	518;28406	371;27779	304;23756	654;46006	469;29350	244;20336	304;22631	539;26169
13:26625354-26625563	311;7342	177;7613	276;9352	166;7083	256;7783	260;8224	419;14618	478;11361	510;15273	367;11598	302;9751	389;10837	326;10865	480;16885	276;15185	518;9309	266;8980	221;8328	502;14074	352;10228	238;10440	293;8446	292;8725	291;9748	312;11553	431;13608	356;12208	223;8306	328;10051	250;9427	395;10250	185;7130	378;10170	361;10569	252;8789	365;10054	364;8420	265;7941	323;10612	204;6688	554;17440	365;9974	342;11413	395;10233	688;17072	345;11322	202;7169	271;9009	309;8820
13:28366493-28366671	208;11126	113;9498	202;12634	239;10969	284;11244	190;10656	305;17438	347;15842	433;20662	230;13566	168;11931	820;15408	242;12751	389;19817	258;19058	305;11671	289;14210	234;10414	500;19329	292;15129	372;14783	152;10930	306;10520	253;12604	314;15176	332;16557	495;13976	216;13175	287;15590	195;12384	335;13841	162;9048	320;17526	304;12686	160;12831	223;16287	178;11948	147;10826	352;13138	106;9452	632;20216	327;13325	315;11687	127;11287	657;24416	269;12266	203;9795	219;14522	360;12995
13:28366697-28366775	29;1280	14;1335	11;1780	12;1059	36;1478	25;1608	17;2528	32;2246	17;3185	16;2000	7;1524	89;1672	14;1790	41;3563	21;2520	20;781	15;1130	16;1053	75;2600	33;2059	23;1852	15;1644	9;1357	11;1532	26;1658	31;2290	51;2257	6;1265	27;1636	13;1517	32;1767	18;811	23;1556	21;1487	9;1682	32;2043	14;1095	2;1095	42;1987	5;1080	17;1555	49;1983	42;1617	22;1728	69;3516	16;1297	14;1403	11;1339	42;2114
13:28370894-28371053	341;7332	367;7345	356;8305	285;6123	267;6926	359;7731	462;12889	349;12053	423;14327	312;8524	210;8626	492;9532	194;7721	588;13504	194;13275	365;8851	304;9758	216;7298	571;13229	381;9573	304;9427	201;7719	170;6957	393;8353	250;8573	430;12538	362;10259	370;8648	399;9065	470;8981	292;9198	300;7129	393;11092	281;9899	216;8422	411;10211	383;8377	272;7794	357;8796	194;6965	518;16753	388;8971	251;7964	219;7170	499;14660	234;10144	214;5604	281;8182	348;7835
13:28371228-28371394	165;4742	88;3853	119;4328	126;3984	120;3906	95;3940	177;6937	268;6394	173;7374	214;5597	105;4248	341;5908	142;5021	226;7698	155;7400	224;4972	184;5562	82;4154	332;8277	150;6308	171;5653	115;4480	104;4278	144;4754	199;4766	224;6244	207;6316	174;4681	218;5184	92;4529	112;4755	158;4240	152;5070	183;5650	136;4596	287;6524	42;4634	120;3996	201;5518	75;3790	274;9563	163;4959	107;5346	103;4857	305;9219	245;5909	130;3586	187;4843	99;4877
13:28371405-28371550	49;2116	55;2023	54;2549	34;1839	56;1698	40;1978	70;3516	106;2976	82;3584	50;2618	61;2263	101;2630	87;2494	147;3697	36;3748	21;2109	51;2320	55;2000	95;3671	87;2583	81;2895	50;2039	72;2251	51;2225	38;2132	73;3068	76;3041	54;2057	44;2252	55;2244	53;2432	82;2103	58;2129	76;2527	55;2153	111;3020	23;2343	35;2019	61;2703	40;1900	99;3836	105;2824	58;2699	73;2739	157;4317	96;3022	64;1792	34;2006	62;2467
13:28395266-28395408	145;5217	140;4892	215;5245	68;4007	134;4461	147;4918	243;8064	256;7464	262;9254	217;5785	143;5852	174;5696	158;5743	401;9273	475;9046	196;5198	163;6015	86;4443	251;8593	166;6184	178;5927	114;5016	120;4963	165;5256	272;5800	202;7018	219;6495	184;4328	172;4895	126;5869	174;6126	129;4600	171;6438	207;5422	164;5301	252;7016	89;5187	196;5810	209;6138	118;4363	292;9759	193;5397	115;5206	116;5411	287;10379	215;5629	159;4255	158;4948	140;5449
13:28395471-28395545	65;2718	31;2450	56;3198	43;2302	35;2497	36;2978	56;4082	91;4307	70;5487	81;3706	61;3162	61;3482	83;3457	129;5029	33;4669	83;3337	56;3230	39;2475	105;4696	88;3520	40;3306	61;3024	51;2794	81;3199	75;3055	64;4410	101;4416	85;3012	96;3293	41;2922	150;2985	40;2740	54;3511	34;3212	60;3192	119;4001	18;2746	65;3024	61;3366	24;2631	72;4867	49;3264	70;3325	33;3293	124;5325	27;3701	36;2558	45;2907	92;3095
13:28395557-28395649	29;534	32;521	52;805	43;601	28;540	43;762	43;945	70;949	86;1354	69;949	62;655	45;783	49;791	121;1224	62;1041	33;589	24;507	23;610	58;974	70;852	36;781	46;740	33;636	54;793	38;713	67;1031	67;1153	54;630	43;413	20;616	37;609	43;560	45;736	63;742	71;743	84;940	32;476	40;494	58;890	24;541	44;586	78;874	46;982	43;1008	84;1219	40;836	42;727	32;629	92;940
13:28395723-28395815	108;3053	107;2786	124;3231	81;2785	84;2604	65;2879	158;5121	200;4544	209;5431	120;3764	101;3244	263;3940	166;3173	277;5501	117;5316	127;4171	243;3978	101;3599	220;5374	164;4003	110;3951	140;3236	90;3256	118;3187	59;3578	176;5061	194;4085	125;3831	152;3386	120;3514	168;3544	109;3179	121;4199	156;4090	131;3524	142;4060	37;3436	117;3306	118;4069	69;2793	211;6827	120;3508	96;3011	209;3688	176;5688	133;4401	138;2898	172;3590	96;3457
13:28397212-28397461	231;6777	106;5945	220;7454	153;6345	220;6651	280;6734	385;11168	343;10356	361;13396	306;8131	215;7303	471;8909	349;7741	625;12293	242;12462	199;8230	198;9028	288;7263	388;12337	404;9601	342;8977	270;6756	235;6990	273;7653	217;8292	330;10399	345;9488	329;8460	437;7832	208;7132	325;7868	275;6771	336;11072	325;8576	273;7946	332;9788	279;7256	280;7145	268;9016	227;6229	387;13137	326;8542	288;7806	209;7084	563;13100	184;9466	233;6123	208;8594	370;8618
13:28491484-28491667	774;19187	584;17188	1109;20960	736;16450	792;15755	698;17557	1681;30561	1310;23408	1710;35488	1046;21868	871;19908	2048;23819	942;21327	1359;33318	767;32530	852;19463	1100;22198	752;16264	1615;32998	1262;24991	1339;20847	623;19049	793;17441	843;20753	1066;21560	1085;28460	1667;28048	908;18893	1197;21580	743;19926	870;21776	843;18010	1078;24155	1088;22268	874;21493	985;23836	491;20887	663;20130	1000;23012	791;15027	2263;34180	1175;23581	885;20115	710;19490	2037;35149	988;24700	872;16525	776;20366	824;22623
13:28491669-28491718	268;1891	279;1706	364;2590	204;1898	176;1721	257;2057	576;3288	509;2781	524;3880	402;3102	317;2217	462;2529	348;2673	350;4096	259;3470	233;2459	267;1924	271;1819	448;3043	369;2799	238;2237	211;2123	209;1813	327;2554	237;2073	415;3591	504;3280	312;2105	381;2212	300;2465	290;2469	221;2304	328;2349	311;2354	262;2220	351;2992	99;2171	287;2131	364;2808	217;1551	458;2952	381;2893	337;2465	304;2541	582;3532	328;2867	227;1792	217;2152	240;2243
13:28492252-28492440	437;10472	407;10025	520;11689	401;9799	486;10206	418;9841	781;18046	807;15117	766;19144	660;14196	466;11666	1129;13292	591;11905	685;19470	435;18123	801;12348	511;11686	358;10505	837;17296	675;13516	588;11994	295;10602	330;10329	510;11755	441;12355	784;16445	655;16016	690;11096	804;13065	395;12699	550;12085	436;9118	637;14343	522;13049	565;11203	661;13885	316;10663	395;10157	528;12736	329;8425	804;21741	555;11497	443;10857	553;11143	1029;19400	440;13515	335;7708	673;12942	577;11571
13:28492490-28492545	283;2174	188;2196	362;3012	237;1986	182;2192	247;2494	461;4411	343;3492	439;4354	326;3710	278;2904	443;3150	291;2934	666;4545	212;4703	147;2305	332;2823	223;2390	364;4699	327;3041	320;2641	238;2598	259;2499	306;3105	222;2818	492;4422	431;3289	241;2210	272;2519	198;2797	241;2680	238;2078	303;2920	390;3109	279;2841	342;3513	274;2477	256;2431	265;2726	179;1755	514;5073	287;2979	243;2429	291;2495	557;4435	365;3064	220;2051	196;2705	169;2745
13:28501196-28501304	16;614	11;642	18;874	45;568	13;659	7;824	39;1195	21;1251	19;1403	21;849	21;735	33;923	15;892	26;1293	20;1301	35;931	15;675	28;741	34;1168	39;1010	27;840	16;731	22;761	21;855	10;793	25;1109	21;1205	25;1023	24;582	16;788	13;877	20;798	11;1138	61;846	16;825	20;1137	9;663	14;706	32;1036	13;526	32;1078	19;991	13;965	20;1052	39;1352	42;1025	6;597	24;1018	24;835
13:28501334-28501473	281;2067	188;1841	361;2485	170;1720	205;1862	202;1950	334;3366	326;3370	281;3723	212;2321	180;2016	368;2417	195;2297	361;3504	355;3777	205;3013	210;2393	288;2376	409;3734	302;2891	176;2404	171;1869	278;1936	245;2190	165;2246	371;3277	305;3058	318;3028	354;2880	219;2344	183;2444	209;2045	395;3690	352;2400	186;1947	296;2977	203;2125	172;1976	321;2770	175;1917	414;4154	312;2541	189;2206	205;2133	549;3918	220;2809	190;1647	245;3341	222;2320
13:28549835-28550097	477;13832	451;12627	529;13004	309;10853	424;11201	356;10911	881;20159	700;16124	720;20839	515;13186	456;12223	898;13755	582;14049	643;21515	1038;21283	276;10766	552;14506	396;10183	752;22117	676;15079	604;15859	450;13271	730;12478	459;12472	489;12907	768;16285	878;18266	578;10223	603;11675	467;14921	491;15710	425;9622	517;14097	571;13331	435;13496	493;14723	345;12920	407;13128	426;13680	361;11402	1197;25748	606;15381	526;12731	354;13265	973;23424	410;13450	393;10852	410;10754	420;13250
13:28554751-28555004	495;7630	190;7290	483;8692	239;6647	184;8200	291;7408	521;12325	480;13581	278;13256	226;8289	380;8564	637;10421	747;7649	229;15340	687;13243	242;6814	182;7398	106;4297	390;12918	582;9181	213;8594	334;8545	303;7950	217;8455	233;10952	577;8966	260;10870	339;4386	384;6295	475;10293	306;9448	302;6627	292;9217	222;7383	218;8976	270;11144	224;8486	353;9675	286;8868	251;5768	260;12414	384;10070	384;7826	119;8260	731;14772	169;9252	219;6242	172;7079	160;7286
13:29106319-29106476	151;8419	107;8712	137;8481	146;7856	119;7549	104;6790	375;16842	84;11015	200;15077	178;9654	125;8830	410;12566	135;10004	131;12999	127;12543	146;6801	229;11913	149;5724	295;15900	246;11574	206;11732	115;9033	231;9060	142;8823	214;11638	149;10794	355;11262	92;7319	175;8359	98;8250	104;9317	105;6053	158;9860	227;9610	212;10191	265;11937	84;6895	109;10213	75;8160	115;6598	799;21386	181;8791	88;8481	125;6226	351;19209	210;9593	159;8470	131;7612	171;9014
13:29106480-29106597	13;1263	9;1429	10;1800	5;1469	24;1517	26;1234	53;2826	17;2067	47;3232	20;1907	7;1605	26;2377	15;1968	28;2826	12;2157	8;529	16;960	5;825	30;2333	40;2309	22;1709	19;1705	38;1779	15;1463	49;1472	13;1838	47;2140	8;829	15;1079	6;1337	12;1417	15;1050	23;1008	22;1278	33;1969	40;2262	5;970	10;1515	15;1689	10;1021	62;2075	28;1831	12;2012	9;1538	59;3694	32;1826	26;1844	5;791	23;1677
13:29393779-29393856	135;3926	60;3550	155;3983	312;2968	73;3371	144;3295	112;5602	208;5775	194;8262	136;4930	161;4643	153;5249	99;5043	297;6414	207;7579	107;3119	75;4467	115;3723	329;6135	150;4692	111;5965	195;4171	108;3438	129;4238	118;4931	227;5932	195;5628	98;2612	124;4257	90;4583	104;4861	60;2543	94;2463	165;4894	151;4086	177;4985	123;3326	64;4476	156;4794	86;3193	105;6454	197;5391	67;4264	65;4525	445;9434	121;4449	73;3090	95;3907	202;4316
13:37247945-37248434	513;23469	194;24041	327;23743	180;19714	352;22292	480;22597	679;43542	582;37804	686;43257	368;27323	275;29251	415;28443	333;27901	945;44523	819;45094	193;17857	416;29066	217;17919	1050;40712	691;25923	678;27344	388;24121	483;25591	147;22936	393;26494	431;33675	753;34781	425;15450	400;24673	224;26269	295;29272	193;12824	271;25667	511;26209	424;26965	391;28344	385;22699	307;26402	347;27446	237;21040	746;46235	828;29692	301;26723	272;24028	1248;53341	597;28431	263;19792	244;19983	754;24032
13:38443466-38443536	11;330	19;425	10;521	16;363	8;366	11;446	16;711	9;536	24;906	14;523	13;517	22;510	4;408	11;686	26;554	9;453	3;358	19;381	10;617	17;515	10;454	8;550	12;393	12;480	8;377	14;567	17;628	22;444	7;488	2;323	12;383	11;316	27;495	17;457	15;479	7;534	1;308	10;361	27;572	3;244	16;549	16;651	17;590	7;572	25;781	1;469	4;219	12;505	9;494
13:38443599-38443802	97;5662	74;4786	124;6403	121;4700	97;4675	63;4940	177;9750	204;8466	227;9891	133;6977	85;6166	371;7089	85;5462	183;10195	130;9691	157;7006	118;6598	104;5970	213;10312	171;8049	132;6666	93;5385	113;5368	93;5899	126;6019	206;9014	169;9091	82;6927	145;7793	103;6043	118;6090	72;4525	130;7877	157;6721	95;6061	87;7107	159;5958	73;5109	146;7518	82;4623	200;12343	180;7628	80;6135	138;5759	235;10644	96;7624	71;4551	260;8148	150;5815
13:38443887-38444058	41;1952	24;1898	28;2436	36;1633	24;1697	23;2103	54;3071	66;3185	52;3545	31;2447	21;2138	114;2655	45;2314	84;3889	22;3147	78;2577	25;2288	31;1772	67;3723	47;2384	36;2140	50;1998	32;2098	18;2298	35;2091	63;3414	65;2809	35;2190	52;1997	29;2166	48;2336	21;1722	40;3251	42;2278	42;2135	34;2548	59;1773	26;1818	89;2858	43;1805	52;3925	87;2832	38;2491	40;2130	124;4238	71;2700	11;1831	39;2434	37;2131
13:38444057-38444253	376;6978	318;7678	429;9222	198;6227	298;7217	248;8791	384;13507	553;12609	444;13423	265;9806	275;9412	880;10168	356;8360	632;13589	755;12995	331;8436	269;9852	200;6866	739;14785	329;8662	312;9155	294;7760	409;8268	261;9292	474;8585	399;10993	391;10059	223;7291	331;8527	299;8193	266;9860	227;6392	447;10116	366;8635	434;9193	233;9172	347;7460	286;8584	281;9597	258;6477	454;15425	478;9824	232;8585	253;7318	1053;16078	478;10199	207;6724	208;7542	340;7689
13:46189765-46189954	178;14348	164;15216	223;15872	89;13433	192;13567	187;15040	290;23850	242;19433	245;24699	138;16765	140;17056	230;19386	186;17993	212;24575	173;23501	109;13805	227;20533	202;12909	325;25315	255;19344	224;17252	199;17065	168;15297	184;17340	209;18173	193;22285	354;19677	137;13551	186;14238	101;15633	185;19622	172;13891	133;15939	283;18853	171;16375	210;21172	127;16782	165;15702	148;18770	183;13683	750;29820	426;16677	193;17540	208;16159	430;26756	248;18775	156;14140	187;12344	220;18265
13:46190002-46190043	29;1201	13;959	66;1307	15;1115	22;1025	34;1060	95;2217	64;1794	41;2313	15;1229	22;1159	46;1246	22;1302	72;2061	46;2057	20;759	35;1166	23;876	70;2099	26;1474	52;1334	45;1280	47;1214	36;1166	48;1486	39;1564	62;1466	22;749	40;1116	13;1128	21;1177	9;763	45;990	42;1330	27;1328	40;1704	24;1025	10;974	49;1431	17;744	75;1366	77;1737	25;1320	32;1485	161;2787	29;1331	26;1231	29;1019	65;1694
13:49549379-49549577	20;4999	15;4830	37;5205	17;5082	24;5354	51;5432	63;9544	30;8183	35;9772	21;6237	41;6252	50;6359	23;5530	30;9668	44;9081	32;5276	29;6032	33;6049	43;8530	34;6941	32;5495	21;5266	29;5158	47;5710	32;6131	45;7877	83;7192	28;5521	57;4410	20;6042	28;5853	18;5192	38;7208	72;6579	17;5383	56;7179	14;4983	25;5244	27;7345	22;5144	136;8410	20;6459	47;5609	18;5686	42;10278	41;7454	16;4692	26;4900	34;8716
13:50704163-50704186	4;535	9;602	6;650	3;505	8;481	12;791	22;921	4;875	15;1206	8;838	3;663	23;796	5;743	6;1033	1;851	3;448	3;607	5;401	68;1179	9;846	13;746	1;671	13;609	5;800	7;579	7;925	22;942	12;491	3;504	2;640	7;685	1;552	12;527	10;744	4;721	17;776	4;541	4;559	11;633	5;380	31;1161	11;524	13;728	3;636	36;1074	7;752	3;560	2;324	12;646
13:53420222-53420397	287;8476	297;9795	159;10948	132;8455	218;8600	102;9013	341;16256	322;15701	272;16101	147;11025	216;10193	901;11321	193;9621	373;17402	367;17888	145;7826	269;10445	280;7308	312;15417	290;10542	231;10352	106;9341	192;8882	204;9936	218;11021	342;13550	430;14237	105;6967	157;8751	177;11885	255;11514	96;6665	291;11668	264;9918	172;9922	146;12151	89;7956	99;9864	179;11976	143;6671	636;17243	296;11154	129;10837	118;8268	462;20616	157;9566	188;7206	119;8129	181;8581
13:53420407-53420555	62;5663	59;7084	72;7340	28;5382	49;5647	59;6816	121;10864	92;11509	81;11157	53;7420	39;7200	340;6938	53;7423	68;11810	66;11590	47;4799	32;5909	32;4682	113;10306	57;7654	80;7240	37;6377	16;5774	71;7331	84;7068	86;9595	208;9450	39;4771	33;5282	24;8333	39;7346	27;4646	34;7364	85;6294	64;7161	29;8524	23;5230	44;7123	33;7947	45;5032	179;10753	105;7531	55;8075	54;6582	129;15471	84;7031	35;5121	35;5234	96;5936
13:53422624-53422765	208;8625	128;7245	290;9864	172;6682	167;7300	217;8084	386;14896	474;12273	311;15400	246;11673	172;8941	696;10570	254;9151	320;14912	255;14519	309;7925	250;8581	180;5792	570;15323	378;10143	279;9720	204;8538	226;7977	227;10960	541;9682	321;15044	493;13562	117;8225	220;8833	162;9016	380;10301	193;7303	276;9637	410;9977	234;10034	230;9819	181;7241	187;8561	165;9211	162;5576	627;17558	319;9828	235;9264	212;8510	459;15803	317;11290	145;6433	153;7866	341;7353
13:53422772-53422877	179;12863	117;11506	221;16551	175;11834	143;11531	124;12221	265;22549	397;17213	223;24389	202;16784	152;14699	568;17211	229;14668	272;22328	201;22242	254;11871	180;16374	112;10501	345;24863	237;17459	254;17031	209;13806	236;13177	204;16249	270;15562	284;22035	327;19116	73;12062	188;12448	112;14065	292;16572	160;13506	201;13082	307;15331	180;15960	208;15858	240;13211	117;14053	168;15291	102;9993	452;26787	318;15573	183;14559	164;12941	378;24578	227;16835	92;11325	105;11695	295;13439
13:75149915-75150218	74;9162	67;8624	65;10997	57;8864	30;8334	47;9033	155;16384	152;13770	118;20059	73;11270	51;9894	277;12310	59;12181	95;15533	103;16470	56;8933	61;11660	51;7555	123;18887	82;12847	70;12237	64;10663	49;8904	59;10238	53;10086	58;12475	177;12184	35;9526	35;11437	10;8654	46;9746	44;7355	39;12571	123;11140	63;10709	95;14329	40;7767	63;8421	64;9818	50;6821	226;17641	72;13148	92;12268	53;10034	151;20360	102;10955	34;9019	48;10891	122;12424
13:78492845-78492979	62;2866	6;2487	31;3500	33;2635	28;2269	31;2718	58;4978	27;4071	71;5921	36;4267	56;3550	71;3777	26;4190	34;5156	29;4900	16;2128	27;3091	13;2321	83;5290	61;4575	35;3489	28;3286	41;2624	33;3930	30;3017	72;4541	82;4625	39;2414	56;2719	18;2918	22;3273	46;2482	18;2865	64;4032	26;3515	26;4668	18;2898	19;3078	33;3921	38;2763	47;4801	58;4211	9;3344	24;3730	95;5906	25;3832	5;2615	11;2220	32;3971
13:78493002-78493134	75;6981	28;6180	60;7809	36;5881	72;5667	71;6947	151;11616	114;8891	103;12349	45;9156	77;7766	374;9083	60;8825	91;10955	45;10216	48;5555	60;8925	47;5207	113;12880	68;9433	81;8041	67;8365	72;7240	32;8371	54;7785	123;11411	127;8808	122;5424	60;6615	25;6747	69;7875	46;6379	25;6362	94;8847	69;8489	76;9893	50;6917	50;7032	62;8604	41;6182	130;13106	109;8621	41;8141	67;7251	167;12706	61;9236	36;6172	72;5558	79;8622
13:79160874-79161034	201;3457	217;3114	305;4399	463;3074	243;3671	311;3695	452;7073	367;5118	479;7117	274;4801	248;3867	434;5779	266;4057	429;7159	699;6389	318;5110	286;4377	207;3796	486;6987	324;4683	386;4793	212;3523	328;4154	273;4031	556;4986	503;6031	335;5317	384;4627	350;4890	214;4212	375;5110	225;3234	455;5438	343;4700	281;4037	330;4766	160;3694	178;3282	359;4396	192;3232	481;7917	301;4700	300;4000	395;4049	649;8285	371;5138	158;3032	351;4781	229;3746
13:79161062-79161180	413;3017	381;2476	421;3641	305;2184	442;3117	336;2827	553;5648	615;4960	763;5944	572;4551	358;3482	596;4921	373;3117	918;6987	712;5418	452;3925	318;3340	358;2814	714;5417	426;3613	398;3564	355;2895	323;3067	408;3523	644;3482	750;5417	475;4529	394;3440	523;4092	414;3879	534;3829	307;2573	428;3907	515;3824	397;3052	423;3579	356;3085	249;2636	447;3779	228;2355	583;5357	432;3919	390;3491	511;4022	958;6982	500;4424	318;2363	417;3457	397;3051
13:79170131-79170391	295;25286	470;27614	373;25875	460;24983	554;22101	619;25741	682;42165	698;36696	824;45754	610;31254	387;30267	1854;30433	486;29943	730;47460	716;47620	260;20384	362;33698	360;19253	869;42738	893;31650	893;31818	532;27265	466;24193	409;29432	486;31021	710;36651	487;36763	930;18671	531;24438	338;28773	578;34764	161;17963	452;25448	669;26633	600;30031	676;35051	359;24721	273;28543	492;28499	325;22414	704;44542	699;29532	499;29424	349;26084	1393;54528	506;30591	539;23827	253;20684	596;27492
13:79176397-79176519	92;3219	157;3318	235;4770	69;2616	183;2870	170;3423	293;6018	247;6183	326;7377	199;4789	172;4446	337;4407	179;4355	202;6682	205;6702	93;2326	198;3517	92;2120	283;5302	269;4410	240;3923	128;3660	147;4210	183;4226	176;4181	263;5235	305;5082	156;2363	189;2856	110;4255	123;3491	117;2572	181;3421	231;4063	146;3524	205;5006	121;3069	159;3505	138;4466	124;2491	324;5524	183;4018	187;4759	114;3929	355;6976	251;5225	181;2470	80;2293	139;3439
13:79176520-79176700	411;16062	440;17034	707;18138	583;13548	561;15153	500;14893	1143;29519	922;23863	1085;31197	844;19783	603;19049	1664;22800	544;18404	923;29959	1536;32276	485;15614	884;21305	335;10897	1165;26701	709;20077	873;19693	418;17532	690;17140	712;17841	736;21290	902;24072	1440;22965	504;13170	778;19524	573;20367	788;20203	470;12991	679;21949	921;18614	641;17553	831;21118	481;15305	446;18761	710;19947	481;13506	2068;33801	626;18206	672;19301	523;15705	1171;33385	974;22182	531;13005	404;16097	434;16028
13:79177356-79177709	377;42428	325;44943	545;45217	251;37629	321;36468	377;40601	925;69561	530;55956	608;74069	450;53496	290;51708	2379;56609	296;55153	434;73983	481;80782	312;35773	546;59331	396;33172	747;71804	777;49615	610;53542	443;48740	642;40173	520;48146	510;55050	537;64362	1553;62014	761;34344	278;48542	210;49290	435;50251	249;33182	297;49462	806;45015	307;51565	401;61161	147;40854	198;49806	322;48569	423;35892	2522;84528	383;51318	350;46839	335;45978	974;90125	745;48107	312;37679	245;37252	629;52381
13:79179543-79179679	143;2834	107;2933	181;3556	127;2582	123;2699	124;2907	245;5104	246;4635	302;6307	228;4173	185;3525	204;4217	152;3544	181;5553	522;5270	199;4611	162;3045	137;3578	277;5400	241;4363	149;3725	198;3058	143;3150	172;3320	244;3370	264;5574	216;4215	263;4673	226;4189	149;3832	141;3676	154;2937	292;4978	196;3669	183;3418	220;4320	88;3035	145;3043	207;4781	173;2733	307;6811	214;3496	149;3717	132;3421	449;6451	129;4185	132;2745	170;4432	152;3253
13:79179729-79179861	68;1487	62;1406	159;1960	69;1370	76;1492	113;1340	148;2728	239;2647	183;3115	141;2123	99;1843	204;2616	88;1837	291;2942	635;2833	198;2038	132;1814	90;1755	166;2915	121;2306	101;1914	60;1452	123;1756	180;1952	113;1990	227;2687	135;2253	138;2215	132;1845	120;1700	95;1979	99;1676	182;2586	132;1942	107;1819	142;2199	134;1492	90;1500	150;2467	96;1467	226;3508	115;2010	141;1906	78;1855	236;3318	147;2363	83;1369	100;2023	159;1826
13:84453111-84453286	74;3075	37;3046	67;3739	33;3414	60;3093	80;3467	109;5127	103;4669	131;6527	65;4356	56;3695	110;4668	55;3488	144;5760	356;6061	51;3182	66;4293	37;3456	91;6026	85;4639	99;4746	67;3554	63;3502	51;3641	69;4058	106;5391	137;4718	93;3477	193;3097	63;4112	63;4461	67;3580	66;4905	69;3519	46;3379	128;4375	112;4000	73;3568	80;4306	52;3129	153;6728	90;3612	44;3759	21;3176	203;6472	57;4862	77;2918	86;3511	67;3396
13:84453315-84453414	179;2094	188;1947	230;2180	108;1756	218;1929	283;1947	356;3569	393;3330	453;3776	341;2804	228;2389	524;3038	256;2236	470;3529	1147;3907	441;2394	236;2822	213;2007	416;3841	307;2795	291;2960	317;2044	142;2108	227;2282	579;2582	353;3476	325;2994	389;2380	409;2409	214;2484	354;2799	227;1990	258;2921	224;2464	319;2107	365;2776	149;2374	258;2225	329;2719	173;1781	508;4690	278;2450	221;2242	145;2100	484;4237	430;3121	161;1537	364;2309	354;2258
13:88324043-88324242	122;12933	77;14336	183;14510	94;12128	180;13437	134;11855	353;26457	267;21125	359;23869	133;14048	80;15193	1129;16810	81;14398	246;23931	192;24668	149;11940	144;16144	110;10303	358;23844	184;16822	116;16552	134;12355	154;14334	75;13755	121;15811	149;18840	301;17051	86;10342	93;12561	77;15036	79;17457	165;9627	220;15500	160;14611	197;14994	127;16120	51;13498	160;15663	170;14932	86;12866	349;25492	375;15543	109;13956	60;12746	663;29237	190;15819	72;11585	95;12159	124;14396
13:88324427-88324664	37;5748	50;4802	89;5528	48;6327	84;5554	83;5063	64;9654	101;8313	96;10659	69;6328	30;6317	207;6953	40;6356	61;8826	71;9557	43;4861	56;5908	55;4541	154;8159	89;6520	37;6436	77;6194	36;5555	60;5844	48;6613	68;7134	107;6663	53;5327	37;5904	37;5875	50;6673	34;4196	97;7878	54;6429	26;6214	71;5777	25;4784	58;6024	14;5814	40;4355	132;10705	64;6649	42;6505	49;5029	248;13248	72;7275	77;4337	37;5924	46;5367
13:88324792-88324976	86;6543	27;5670	67;6592	61;4951	19;5336	72;4990	124;10189	53;10766	61;9566	42;6319	46;5217	596;6610	25;5603	97;9721	118;11347	77;4374	57;6402	19;3955	69;10664	160;6559	90;6434	13;4336	47;5793	42;6088	67;5843	95;6761	102;7488	18;5710	14;4681	69;5216	63;6984	29;4556	102;7432	76;4886	36;6115	26;7155	59;5276	47;6295	34;5434	43;4081	212;10097	97;6961	54;4882	36;5527	341;14376	76;6287	119;4002	68;5106	94;6201
13:88325209-88325336	76;1551	13;1422	43;1653	14;1187	52;1486	46;1531	73;2406	47;2204	57;2733	45;1752	21;1562	96;2065	18;1556	67;2852	33;2696	53;1786	43;1648	36;1395	102;2528	42;1870	58;1965	23;1447	92;1543	24;1745	62;1777	51;2354	86;1898	24;1786	42;1927	9;1781	49;1496	23;1344	31;2392	41;1794	60;1545	38;1993	18;1504	31;1715	31;2055	17;1059	101;2870	83;1785	5;1465	25;1678	118;3050	37;1761	36;1292	21;1868	62;1337
13:88325349-88325532	69;2911	16;2418	56;2987	17;2193	34;2506	51;2790	66;4831	60;4240	49;5265	41;3598	37;2827	58;3884	21;2878	37;5270	20;5273	32;3482	33;2821	21;2637	88;4782	59;3373	24;3748	31;2875	44;2874	22;2866	61;3509	52;4528	82;3988	45;3821	24;3315	22;3684	26;3184	21;2660	78;4719	38;3168	40;2749	58;3949	10;2859	35;3005	43;3602	14;2123	96;4667	66;3436	27;2961	26;3303	80;5568	40;3963	26;2296	33;3240	33;2983
13:92051490-92051721	1207;9695	358;9490	851;10349	502;8626	483;9285	241;9837	1158;17038	2691;16850	1728;17384	1337;13262	1062;11666	1561;13045	649;11835	541;18505	469;17709	289;8688	814;10784	753;7638	1040;18376	944;13258	578;11235	566;11425	494;11052	757;11048	958;11638	1203;14914	835;15177	506;8759	855;10744	608;11003	877;11778	562;8486	462;11147	1000;11819	627;11976	1376;12679	399;9880	443;10075	451;12810	743;8074	1044;17043	961;12508	585;11366	650;11584	2123;20307	256;13743	299;8183	731;8131	500;11424
13:93878897-93879048	65;3865	11;3615	28;4316	26;4273	30;3362	29;3754	44;5774	74;4661	68;8056	20;4885	19;4382	30;5776	22;5104	36;6953	32;6923	19;2752	24;5459	32;3907	59;7189	66;5844	39;5350	15;4509	26;3994	34;4741	26;5266	39;6704	25;4773	44;3086	18;2835	45;4134	62;5096	14;4151	37;4330	26;4270	32;4783	72;6104	29;4808	37;4229	26;4470	14;3442	29;6322	53;4376	38;4548	28;3774	86;7853	20;4995	17;4147	15;3021	43;4646
13:93879171-93879379	364;27038	195;24820	366;32013	269;23889	274;21704	303;26703	327;42259	302;32550	631;47313	247;31197	338;27436	541;35408	267;33521	377;44782	471;45766	268;22874	255;36095	177;19146	798;52086	723;34734	477;34527	147;27172	221;25047	289;32052	356;31346	365;40350	293;34495	331;20478	362;23910	228;26454	349;32921	302;27035	503;27520	330;29053	326;32665	603;36521	279;27604	226;30147	332;28772	216;19956	408;46910	541;30794	251;28687	342;28008	1031;50859	237;33499	246;23069	250;19875	660;30400
13:93880667-93881018	155;14926	79;13962	104;16685	92;13056	88;13382	105;14840	65;23494	123;22339	152;26558	107;17823	49;16187	363;19007	92;16400	206;25907	175;25258	137;19397	72;17100	98;15080	230;26410	313;19178	185;19339	92;14873	78;14139	76;16280	153;16422	172;24185	140;23070	96;18068	156;20637	56;16279	79;18023	41;13474	84;21972	103;16688	69;17118	137;20473	78;16442	100;14533	116;19446	43;12566	134;26228	241;19005	61;16606	100;15354	330;29378	89;19497	111;13002	103;18935	227;17590
13:93881100-93881116	3;410	2;299	7;488	0;336	0;310	19;393	4;589	9;620	8;783	14;458	1;436	11;437	5;451	6;783	5;553	2;441	7;342	1;344	18;655	12;500	11;575	1;394	1;417	4;389	21;368	7;640	9;706	19;443	15;549	0;449	10;403	3;383	3;674	1;395	1;442	11;581	5;405	4;302	3;596	7;266	1;310	13;567	7;492	15;540	23;880	4;531	4;385	14;526	14;497
13:95355342-95355527	36;579	9;549	14;698	6;530	10;536	10;626	39;1150	27;1013	32;1148	14;828	20;661	29;881	14;659	31;1106	11;1074	28;1094	12;659	12;781	32;1050	20;900	19;819	29;660	8;630	12;622	4;686	42;1017	39;912	69;1169	48;884	11;708	25;749	18;549	26;1214	18;866	12;599	23;867	12;576	13;499	21;879	16;511	35;1349	16;731	28;702	13;698	47;1085	10;878	7;563	14;979	10;548
13:95355577-95355679	13;326	8;332	18;485	17;323	21;335	25;434	29;663	80;600	38;813	30;492	33;409	38;598	36;463	45;705	19;713	18;614	7;290	18;416	19;636	41;538	31;466	20;393	15;371	26;422	28;394	65;703	34;588	43;640	37;578	28;532	15;393	14;300	40;789	34;530	18;376	18;506	10;298	18;321	31;617	20;340	36;645	36;423	26;451	57;557	59;673	15;525	23;332	17;537	21;387
13:95364396-95364520	111;4280	91;4399	189;4978	84;3551	124;3684	172;4144	203;7510	205;5885	212;8097	158;6429	120;4633	207;6129	138;5403	230;7279	226;8135	79;3044	104;4286	159;3369	231;7081	92;5918	160;4903	123;4714	197;4368	137;5958	176;5549	195;6312	242;6956	91;3453	179;4380	110;4849	136;4966	112;3191	165;4476	151;5206	132;4637	173;6213	54;3977	87;4298	190;5276	65;3614	242;8420	154;5034	113;4735	130;4796	376;8176	208;5703	104;3564	77;3283	116;4096
13:95620807-95621100	334;13469	243;13450	400;15915	267;12579	213;11724	365;12682	426;22021	398;18117	516;26549	213;16031	297;14532	318;18269	240;15251	443;22953	297;22544	202;13077	282;17532	185;11512	491;25850	359;17892	426;18259	359;13651	365;13247	222;15900	267;17643	326;21622	405;20107	209;12682	277;14103	268;14387	320;16543	213;12597	312;15175	372;16298	282;16202	365;19740	180;14476	224;14374	260;15394	244;11766	695;27485	498;16769	295;13402	211;13943	686;27836	265;17736	254;11967	302;13100	263;14926
13:96743890-96744039	36;4118	72;3369	92;4388	28;3415	42;3199	68;4286	143;6579	144;5649	146;7050	101;4631	36;3555	98;5378	81;4789	125;7030	183;6399	53;3516	67;4564	68;2755	180;7531	77;5065	125;4049	96;4351	84;3937	57;5016	51;3654	79;5685	124;4857	93;3313	63;3691	45;3776	74;4793	43;3728	73;5127	111;4281	81;5014	79;5072	60;3209	37;3638	72;4731	48;3044	306;8050	102;4629	50;4184	59;4645	221;9152	64;4144	51;3413	57;3778	81;4316
14:101192847-101193148	2142;16160	2356;15899	2533;16436	1351;12525	1991;13938	1464;14305	2533;24334	3456;21738	4120;25968	2268;18020	2453;17196	3138;19865	1673;16433	4381;28290	4317;25785	3018;16386	2727;19231	1822;14136	3123;26279	2550;17975	2363;17511	1743;16500	1916;16954	2124;17220	2131;16761	2357;22262	2462;21230	1894;14756	3311;19053	1706;17728	2086;17784	1865;13598	2699;19337	2602;18268	1739;16344	2685;19781	2116;15189	2025;16710	2276;18348	1607;14460	4050;32302	2515;16953	2249;17185	2137;17183	4040;25870	1803;19776	1518;12782	1744;12921	2745;14940
14:101544061-101544290	245;5313	176;5807	199;5162	38;5394	239;5216	147;4919	547;9776	527;7938	227;10420	328;6315	203;6623	249;7726	112;6093	353;9759	436;9258	183;6161	419;7158	222;4849	328;10090	170;6630	296;6912	93;5763	212;5914	293;6069	180;6812	472;7756	302;7816	176;5572	194;7006	122;6708	358;6980	174;5402	267;6581	212;6442	161;6409	217;7488	121;5631	197;5320	429;6501	203;4525	696;13046	203;6153	229;5890	172;5404	319;9940	172;7720	112;4778	165;5926	119;5684
14:102026068-102026382	684;25983	319;25142	397;23537	327;21133	463;25347	453;25067	675;44864	798;40243	1130;45885	403;26970	415;31439	1613;29581	448;28638	1134;47939	1994;44671	421;22575	517;29543	374;19369	666;39473	643;29691	507;28788	433;25369	465;25802	370;25149	402;27322	567;35498	1061;37196	458;19994	546;26850	325;28423	473;30558	290;17179	564;31115	694;26978	448;27899	567;32639	243;23158	384;28923	409;27275	224;21032	1392;52062	738;27479	300;28411	364;24021	952;44277	444;26924	541;21344	379;24517	527;24009
14:102026389-102026728	611;26066	679;25801	576;27676	377;21984	439;24756	420;25803	809;47463	1058;41534	1070;47088	507;28624	470;30807	1194;33077	540;32704	1051;51122	1021;45822	464;25578	446;28890	359;24000	1022;41931	849;29576	724;29423	414;26096	710;27644	462;27575	564;29835	917;41893	847;40205	502;25651	776;32252	643;32899	537;36238	237;16806	690;35562	826;30482	560;27687	714;34373	294;25169	566;30002	620;32314	404;21472	1086;53312	955;29948	466;30658	469;29148	1286;46899	519;34500	528;23973	459;26585	618;24245
14:103389733-103389927	740;9637	909;9685	753;9777	372;8489	617;8343	808;7774	1147;15520	1365;13548	1414;15353	835;10561	827;10672	1013;11496	791;10440	1193;16211	757;16339	560;9116	947;11651	351;7495	1197;15239	1048;10213	824;10751	1036;9715	513;9603	710;10047	696;10205	1256;13624	820;12157	766;8074	1123;10635	878;10649	993;11747	561;6900	1299;11243	911;10210	752;9136	999;11544	791;9634	820;10597	895;10547	554;7114	1431;17738	933;10349	702;9565	787;8416	1576;17158	1199;10440	654;7425	688;9112	810;9426
14:103389932-103389973	380;3025	578;3071	466;2817	414;2695	443;2615	400;2296	815;4656	876;4057	861;4766	740;3429	533;3472	644;3396	500;3488	786;5230	411;5292	568;3164	447;3167	468;2406	743;4607	689;3222	496;3262	426;3237	396;3254	559;3415	340;3423	668;4067	788;4072	541;2792	712;3758	548;3058	573;3758	364;2014	763;3891	664;3461	412;3109	518;3442	603;2722	477;3219	533;3672	369;2374	977;4983	504;3585	555;3219	551;3242	889;5108	592;3316	316;2259	493;2918	521;3156
14:103739858-103740142	352;11224	287;10265	363;10724	167;9156	307;10265	222;9483	718;17002	448;16595	273;17206	421;11881	197;11621	820;11653	226;11043	283;19424	361;18650	197;9682	359;11049	311;8391	484;17000	454;10040	432;11881	221;9474	408;10263	210;10353	331;11995	285;13912	605;11991	295;8595	372;10825	261;12601	244;12831	124;6645	440;12850	426;11140	236;10502	120;12154	483;9289	239;13257	200;11110	181;8945	1235;17180	323;11567	221;11046	221;10595	516;21114	413;11707	152;8706	257;10121	416;9598
14:104603072-104603244	526;6463	438;6645	624;6814	342;5403	497;6400	709;5815	737;11374	892;9846	899;11041	667;7781	613;7528	999;9007	439;7278	798;11895	645;10990	619;7816	1017;7238	501;5823	1113;10380	602;6841	575;7288	456;6511	389;6987	448;7140	592;7797	855;11110	606;9165	608;6374	704;6966	599;8074	442;7909	490;5248	713;8311	620;7763	777;6562	530;8198	209;6683	667;7539	932;8207	359;5433	1083;13513	699;6522	580;7488	385;7354	942;10651	1268;8676	343;5376	637;6430	498;6046
14:104603250-104603413	95;4618	115;4187	128;4606	63;3704	109;4810	116;4064	199;8332	256;7244	250;9794	198;5796	152;5239	312;6276	125;5718	150;8035	127;8394	122;5076	297;4800	89;3623	266;7994	104;4438	104;5484	143;4492	121;4844	92;5080	85;5720	205;7561	213;6947	106;4736	137;5206	93;5677	74;4941	149;3692	139;5979	205;5412	75;4628	172;6029	51;4267	117;4792	157;6124	68;3851	332;9958	168;6068	174;5494	162;5143	224;7931	249;6071	87;3736	246;4952	133;4994
14:105310017-105310259	143;12569	82;13771	98;14189	58;10585	189;11700	201;13286	222;21720	154;19537	282;25286	128;16063	170;15951	218;15892	146;14113	211;23437	189;24070	190;14211	141;14979	113;11389	300;20871	149;16847	273;15882	97;12657	115;12024	140;14087	142;14456	159;19691	242;19474	98;13546	142;14791	83;14849	145;17295	106;11031	148;17389	117;14982	133;14442	190;18191	113;12700	116;14138	155;15697	163;10681	385;26441	345;16757	74;14887	136;15854	315;23228	136;15745	119;11251	88;12895	138;13501
14:105310277-105310530	246;9667	124;9304	246;11593	247;8663	192;9871	209;10215	495;18151	285;14016	479;18967	250;12409	235;11968	369;13396	188;11755	349;17911	540;18354	193;10144	254;12179	190;9373	503;17478	249;11757	331;12336	147;9500	173;10143	292;11653	216;10722	277;15388	354;13565	307;10477	311;10374	214;11388	200;12700	237;8937	226;11247	249;11500	237;11508	303;13349	201;9857	194;10477	223;12241	195;8615	571;20143	424;12926	165;10799	195;12769	586;18065	253;14491	228;8261	195;9877	300;10736
14:105993436-105993524	62;1921	51;1725	69;1873	25;1353	32;1496	52;1789	83;2856	135;3366	101;3381	77;1987	55;2254	81;2176	62;2049	124;3678	63;3116	16;1591	53;1481	43;1167	101;2436	87;1835	58;1867	36;1705	57;2059	41;1954	99;1873	58;2479	69;2282	51;1454	67;1901	66;2071	55;2112	27;1145	47;2322	73;2001	62;1846	79;2117	17;1272	62;1837	56;2135	50;1455	78;2768	127;1949	49;2228	115;1919	140;3515	49;2223	58;1733	49;1592	82;1880
14:21093254-21093265	8;172	0;155	7;244	11;172	1;126	5;193	6;256	5;237	8;372	5;250	4;203	12;187	6;203	5;333	6;266	2;172	1;129	16;196	5;244	2;252	5;219	3;217	7;188	8;192	4;162	13;302	9;235	2;184	1;172	11;234	9;211	2;120	13;247	5;219	5;212	8;249	0;172	4;199	10;257	6;124	10;137	8;310	3;227	2;253	5;327	8;243	2;212	2;197	3;309
14:21121411-21121586	350;5852	79;4448	180;7267	157;4857	141;5658	137;6043	354;9610	383;8957	315;11498	209;7235	127;6062	469;8569	105;5569	224;10060	133;8761	93;6837	224;6127	118;5607	351;10546	351;7733	279;6781	144;6275	238;6293	108;6605	257;6004	231;9620	288;7724	312;6221	259;6883	102;6351	167;6817	104;4712	276;7268	219;6767	117;5510	212;8084	113;5814	124;5583	157;7002	154;5303	505;11750	242;6367	150;6472	142;5660	404;10522	188;7829	124;5206	165;6340	181;5677
14:22004874-22005173	275;8589	187;7445	251;9566	202;7426	283;7753	240;8394	507;14260	420;12067	596;15322	316;9676	186;8340	381;11019	236;10041	329;14436	508;14767	271;9572	313;11040	276;8269	545;16023	304;11161	374;10568	194;8549	262;9064	317;9986	290;9893	248;13396	528;11421	373;9817	297;9726	260;9360	198;9863	176;7551	362;11441	439;10667	366;9495	422;11966	206;8467	134;8587	253;10122	289;7430	845;16884	359;10264	186;8407	169;9242	539;16364	382;10809	186;6922	235;10233	291;9074
14:24803728-24803886	178;7105	60;6956	74;6488	48;6496	63;5352	62;6201	102;11500	71;9264	128;12440	86;8896	82;7464	136;8296	62;8521	143;12841	99;12203	85;5875	77;7710	55;4882	129;10746	175;7855	81;7832	53;6708	89;7395	80;7942	67;7303	111;10921	194;9779	123;6135	76;7168	33;8335	58;8184	45;5042	86;10129	102;7385	87;7985	106;8751	38;6003	57;7082	74;8132	82;5461	192;11328	146;8008	69;7613	42;6854	193;13378	130;7994	40;5663	93;7375	177;9772
14:24803891-24804098	287;14473	153;15323	189;14138	106;11593	184;11825	174;12978	379;24335	340;17930	424;24384	331;18546	191;15261	462;19850	201;17980	263;25150	314;26763	211;15066	296;19697	268;11211	395;25366	242;17458	231;17497	192;15944	356;15275	233;17159	294;16204	273;24226	850;20048	571;14278	225;15243	163;17408	248;17869	216;14501	207;16829	352;15592	257;17274	276;17872	133;15347	152;16027	220;16360	251;11776	1314;29782	291;14536	179;15291	210;13489	416;26686	377;17174	180;11168	157;14892	374;18380
14:25518452-25518676	402;9431	350;8451	529;11480	305;8259	298;8496	391;10158	526;17509	560;15169	485;18562	455;12345	352;11084	640;13022	310;10775	1234;16940	332;18369	531;12154	366;11896	293;11217	615;18763	488;11951	362;12122	627;10506	315;9261	418;11245	438;11429	547;15078	579;16024	668;12578	553;14327	267;10829	452;11263	304;9027	541;15582	486;11216	368;10674	458;13722	197;9479	251;9842	403;11405	285;7539	597;18373	417;12247	223;10912	242;11006	1011;19638	289;12606	303;7899	517;13017	366;10099
14:25518670-25518798	44;2459	32;2078	55;2906	42;1983	44;2261	42;2714	58;4674	62;4252	57;5163	59;3280	44;3013	87;3264	35;2819	179;4898	44;4622	32;3006	39;2610	47;2445	69;4846	58;3217	40;2853	62;2638	28;2406	37;2843	25;2445	62;3976	48;4356	55;2602	82;3347	32;2744	45;2580	33;1997	79;3464	43;3026	36;2526	41;3542	34;2049	25;2231	44;3366	42;2166	66;4131	67;3504	27;3350	19;3393	165;5574	27;3723	36;2351	35;2604	52;2815
14:26674253-26674534	228;7212	82;5529	111;7722	69;5665	76;5085	110;6727	153;10471	191;9954	139;12197	94;7403	89;6294	236;8556	127;7119	133;10814	109;10762	69;6993	76;6936	70;6394	184;12209	115;8200	149;7258	101;6736	111;6521	111;7462	180;6880	131;9184	216;8758	138;7071	131;7705	87;6869	155;7273	94;4736	181;9732	103;7049	105;7064	87;8243	139;6052	71;6643	82;7794	74;5402	215;12297	223;8055	50;6091	52;5536	331;13909	104;8102	68;5804	94;7331	143;6815
14:27065830-27065980	160;3053	94;2716	223;3804	142;2765	174;3020	177;3456	223;5011	248;4402	307;5861	202;3761	141;2995	258;3975	167;3570	175;5523	145;4916	281;4314	182;3657	141;2891	308;5723	221;4267	212;4299	123;3348	223;3240	194;3376	218;3091	251;5013	270;4395	186;3889	169;4194	128;3270	184;3486	151;2753	289;5895	182;3744	181;3196	162;4207	150;3250	141;3089	121;4161	129;3015	257;5172	228;3704	145;3081	94;3292	427;6242	277;4290	155;2916	200;4487	168;3447
14:27066048-27066147	94;1038	66;841	156;1252	49;942	71;779	50;850	128;1383	172;1557	183;2016	114;1348	75;861	125;1154	90;1148	155;1947	54;1737	122;1094	89;848	113;906	133;1793	96;1277	94;1318	99;933	120;988	90;990	80;1065	116;1558	154;1844	106;1214	129;1079	95;1060	116;1165	73;773	180;1573	100;1102	115;1135	160;1406	144;899	73;928	93;1721	50;855	98;1239	176;1379	100;1237	83;1274	243;2034	171;1678	86;958	96;1280	142;1211
14:27066229-27066673	61;3496	58;4184	132;4804	46;3768	101;4379	69;4285	173;7943	170;7022	121;7651	76;4929	59;4981	219;6448	86;4579	178;8751	103;7649	122;5942	97;5180	80;4698	70;6742	72;6164	132;5208	101;4690	72;4467	85;4298	112;5448	155;7060	142;6000	60;5288	83;5452	67;5489	74;5936	64;3758	119;7178	71;5033	52;4093	98;6001	64;4899	64;4331	58;5459	51;3731	233;9380	168;5274	58;4349	70;4878	307;8520	53;5925	103;3451	85;5589	92;4058
14:29228260-29228341	91;1302	45;1240	69;1618	43;1119	58;1220	90;1257	93;2021	54;1691	91;2483	72;1595	73;1368	97;1602	103;1647	73;2250	60;2180	39;1341	48;1266	21;1105	140;2571	84;1835	64;1841	42;1326	80;1370	57;1332	48;1417	58;1827	90;1912	101;1498	65;1517	60;1348	52;1506	52;1028	63;1762	107;1555	58;1434	80;1931	43;1341	47;1352	53;1493	30;915	122;2001	74;1722	55;1366	47;1641	139;2900	105;1649	62;1131	32;1404	56;1345
14:29228374-29228540	193;7405	132;7504	212;8696	160;6325	180;6974	167;6916	246;12456	162;9557	334;13016	192;8741	181;7967	240;9339	209;8466	287;12537	362;12327	132;7692	203;8466	193;5792	315;13237	210;8896	287;10031	130;7118	121;7236	159;7586	138;7779	217;10139	276;9803	234;7561	228;7726	203;7709	277;9091	147;6133	215;9706	253;8466	273;7779	247;10079	92;8114	193;7953	249;8701	108;5830	365;13684	244;8201	147;7560	193;7485	328;14041	259;8837	199;6285	225;7858	167;6930
14:29229118-29229555	822;14175	653;13029	854;16066	815;12047	810;12548	1028;15034	1180;23751	1156;20524	1073;26434	777;16498	652;14782	1683;20139	764;16270	1817;26716	2055;23277	832;14563	808;18378	651;14767	1739;26490	1011;17848	1407;18970	1069;15795	986;15503	800;16590	1019;15978	1220;22259	990;19149	972;13535	1023;15736	600;15319	842;16712	660;13382	887;16332	1055;17262	710;16479	975;19243	482;14458	551;14719	772;16500	529;11077	1518;30964	1066;17510	691;15983	501;14765	2397;29871	1057;18516	617;12266	698;14781	1105;15640
14:29235014-29235284	600;16144	559;14346	614;16736	362;13662	572;13560	615;15075	776;25997	1114;22552	801;26940	516;16598	436;15958	2039;21093	515;19273	764;22769	671;25969	1003;18148	752;19756	614;14843	1007;26312	889;20367	960;19665	526;16027	747;14841	570;16004	583;17758	804;22150	843;19696	2039;18840	629;19593	490;16631	793;18339	485;14065	744;24073	884;18165	773;19897	698;20893	412;17464	557;17651	644;17287	401;11686	1391;29039	589;16987	462;16688	402;16245	1219;30026	584;19051	382;13147	633;18853	633;15648
14:29243448-29243640	289;7449	166;7199	311;8893	284;6223	217;6085	231;7625	379;11871	416;11372	414;13922	313;10143	233;7730	561;9921	238;9614	634;13718	359;13432	310;7611	252;9489	177;5798	564;15592	365;10293	438;9969	395;8364	334;7262	317;9409	290;7999	411;12636	440;12562	369;6937	288;6959	232;8449	307;9235	264;7860	365;8831	330;9498	298;9228	450;10761	365;8070	190;7234	264;9217	202;6255	382;16186	401;9647	265;8610	401;8193	786;16438	260;10479	211;6944	201;7218	376;8975
14:29243666-29243791	362;5267	413;5379	532;6977	472;4509	312;3976	372;5486	517;8493	633;8398	831;10659	502;7683	324;5373	808;7738	426;7189	936;9846	1185;10312	507;4263	557;6622	261;4133	979;11683	529;6722	638;6853	490;6042	529;4682	481;7089	786;5783	648;9102	615;8566	549;4571	371;4304	508;6188	481;6813	370;5096	429;5642	583;6076	585;7006	655;7583	452;5969	338;4979	579;6755	301;4210	802;12067	571;6198	379;6295	383;5402	1189;11876	483;7339	408;4480	305;4828	529;6301
14:31344589-31344710	115;2492	105;2461	175;3148	142;2318	102;2172	131;2363	262;4578	155;3694	233;4966	126;3064	129;2792	256;3147	149;3019	202;4424	145;4205	155;2561	136;2915	141;2217	224;4171	153;3192	173;3010	123;3014	200;2806	184;2711	85;2490	213;3373	149;3179	150;2483	150;2416	104;3164	141;3129	123;1903	189;3623	197;3191	139;2879	154;3388	178;2203	141;2761	242;2995	96;2214	290;4192	169;2984	157;2898	140;3100	381;5367	106;2981	74;2253	99;2588	137;2572
14:33403571-33403749	9;1282	9;1112	10;1301	7;1082	7;1470	15;1283	21;2128	4;1982	13;2237	6;1108	25;1422	13;1366	8;1398	9;2303	9;1634	6;914	6;1132	18;1253	18;1949	14;1427	25;1422	14;1137	5;1217	20;1428	9;1333	10;1657	14;1401	3;956	3;948	3;1402	8;1220	9;1059	12;1394	11;1111	15;1473	21;1545	5;1187	17;1349	12;1449	19;1206	48;2338	16;1168	21;1147	3;1131	24;2457	5;1427	8;978	1;1000	20;1143
14:33404073-33404343	145;9222	58;9229	76;10763	50;6239	60;9252	106;8349	101;13573	120;14122	202;15344	64;9856	86;9675	160;10104	69;10066	92;16371	159;16802	68;8861	42;8913	57;6931	106;14081	85;10460	69;10105	54;9205	63;8638	39;9501	67;8327	102;13018	152;11736	59;7993	80;10462	72;10359	82;10238	34;7203	85;12779	80;8638	79;9280	61;10547	16;7133	40;9578	130;11730	58;7513	167;16441	68;10348	64;9681	56;9005	283;18555	75;9488	40;6197	113;9629	89;9087
14:36003582-36003770	72;4872	99;4437	110;4695	33;3764	67;4263	85;3778	232;8358	357;8217	193;8484	116;7051	123;5585	199;5937	110;6614	104;8390	109;8213	52;2939	99;4268	125;2144	186;6851	179;5523	154;4868	126;5398	124;4467	130;5188	98;5033	118;6119	337;6379	55;3133	84;3793	56;4948	192;5482	68;2907	154;5620	195;5192	78;5137	113;4618	55;2934	61;4807	92;6086	87;3408	392;6107	111;6098	164;7170	223;6128	210;9639	341;5568	66;4347	50;3875	194;6211
14:36003791-36004000	211;16975	336;16562	304;17287	191;12903	229;12832	208;13720	533;29401	707;25013	535;26876	423;21629	378;18895	553;19838	307;18998	387;27982	489;25903	269;13437	328;16971	277;9546	611;24386	425;18385	316;16140	252;17789	288;15638	337;17364	386;16806	387;23838	502;21999	255;12595	225;14786	208;17247	347;17599	195;10936	396;17587	502;17579	283;16918	352;19611	130;11923	185;17358	318;19216	181;13243	1129;33783	407;18788	376;20931	266;17229	632;33308	457;19279	259;12991	217;12543	278;14021
14:36003926-36004148	418;17162	878;16323	633;19779	344;13366	409;13945	804;15348	961;27410	1255;24285	1185;28705	602;21254	535;18280	961;20345	649;18580	851;29654	2279;28649	494;15810	613;19023	585;13586	1210;26261	823;19638	677;18339	438;17045	642;16387	607;18925	629;18550	801;26298	1088;22068	534;13646	487;16548	494;20323	707;20574	307;12030	804;18653	815;17547	602;16841	658;20902	183;14854	345;17375	655;20453	504;13983	1538;29314	744;20079	606;19771	477;17787	1302;33005	785;21032	441;13957	532;13176	473;16695
14:36004191-36004237	68;1020	49;1026	56;1116	37;1217	63;1042	123;975	161;2303	338;1944	77;1935	53;1640	37;1370	123;1465	71;1335	86;2506	316;2255	73;1335	122;1438	52;962	138;2439	88;1283	102;1404	39;928	184;1195	73;1386	48;1461	85;1835	94;1800	67;1240	75;1743	33;1202	82;1376	85;1124	97;1405	121;1243	78;1240	80;1676	11;1386	54;1024	100;1448	51;864	219;2489	124;1287	65;1205	39;1219	78;2390	122;1545	36;942	51;1288	32;1014
14:36004759-36004856	135;2413	283;2721	239;2917	189;2058	130;1642	176;2613	455;4316	341;3435	445;4971	239;3241	227;2936	377;2941	235;3393	447;4362	515;4491	137;2165	252;2469	109;2029	443;4161	247;3534	162;2795	186;2689	198;2315	242;3142	211;2405	319;3923	436;3564	185;2320	243;2445	182;3074	228;2945	200;2222	237;2751	290;2708	178;2805	257;2925	149;1975	118;2259	273;3478	178;1919	372;3703	208;3075	198;3163	185;2655	476;4681	201;3551	316;2109	168;2222	408;3535
14:36973265-36973530	626;14212	482;14489	805;16706	609;11463	555;12236	483;13242	925;24535	1004;23302	1081;25607	730;17401	618;16219	976;17210	530;14855	1196;26070	700;27762	429;14121	594;15673	323;10989	1209;23248	702;18612	737;16638	387;15070	783;15935	567;14439	536;14690	751;19244	998;23367	821;11825	765;15697	475;16300	705;17261	365;10190	650;19156	656;14037	621;14359	766;17729	424;13372	383;15194	625;15574	350;11888	1285;27910	699;17946	631;16060	515;15236	1627;30385	560;15465	367;10378	469;13672	629;13519
14:36973519-36973800	733;12678	607;11951	985;15027	623;11646	756;11182	745;13112	1252;21754	1179;17784	1192;22842	961;16912	701;12930	1493;16933	737;15529	1786;24689	826;23662	677;12688	861;15410	554;10691	1406;23636	1027;16671	892;15868	598;12236	942;14023	809;13548	713;14382	1002;18111	1381;18928	1193;11681	1101;15329	669;14508	961;15789	530;9300	1020;17545	1102;14455	932;14909	924;16499	466;12277	607;12616	936;16339	590;10390	2095;27107	870;16690	727;13665	552;12565	1738;26763	924;15039	591;11366	776;14099	853;14961
14:36983373-36983526	371;5250	249;4752	263;5734	227;4746	256;4931	256;4738	486;8098	611;7667	566;9896	487;6290	268;5376	436;6752	321;6399	369;9299	237;9046	339;6542	372;6505	494;4907	585;9597	360;6989	312;6836	246;5128	381;5362	354;6116	415;6076	495;8499	386;7725	468;5830	538;6408	336;5788	312;6332	434;5192	436;7510	509;6773	254;5673	510;7062	475;5626	288;4905	454;6132	215;4181	627;10698	328;6391	278;5220	199;5893	631;10371	199;7173	258;4439	277;5767	475;6036
14:36987228-36987331	749;8592	603;8993	663;7987	494;8137	625;8562	467;8384	1188;13948	1011;13439	1072;14851	696;9536	717;10505	741;9733	667;9521	1432;14890	599;14493	390;6673	713;9344	514;5071	1061;13533	669;9993	757;10817	432;7881	564;8325	648;7976	624;9429	895;11613	776;9574	441;6142	656;7519	611;9803	1242;12182	392;5600	650;8449	681;8411	648;9313	786;9708	1047;8839	761;10506	773;8542	517;7340	1522;15419	772;9842	584;9525	888;9443	1484;17376	1226;10695	440;6439	495;6026	362;7018
14:36993670-36993885	100;3123	72;2780	150;3527	106;2992	129;2841	160;2674	149;4978	269;5333	216;5602	114;3745	92;3186	202;4068	94;3023	197;6122	233;5229	179;4369	126;3447	115;3194	248;5884	139;3886	151;3504	85;2992	141;3057	137;3491	155;3378	166;4614	196;4417	345;4280	214;4341	114;3587	102;3425	161;2921	178;5278	188;3784	124;3385	144;4079	82;3283	134;3012	172;3364	84;2452	259;6710	135;3978	115;3206	80;2985	237;5842	141;4218	62;2365	122;4365	152;3524
14:36993913-36993981	267;1265	282;1237	487;1719	231;1266	297;1184	322;1322	377;2022	605;2473	544;2463	307;1778	321;1326	435;1839	339;1469	620;2576	621;2105	430;1567	344;1351	332;1415	548;2571	372;1560	287;1466	173;1324	306;1487	329;1518	312;1601	395;1976	378;1717	412;1684	502;1804	283;1597	283;1548	309;1226	405;2297	427;1655	330;1454	427;1942	307;1387	241;1316	368;1583	250;1157	537;2385	351;1717	297;1485	292;1511	553;2643	409;1661	274;1178	308;1896	232;1260
14:36994096-36994228	100;1765	48;1460	100;1725	61;1216	95;1355	121;1654	164;2629	178;2652	227;3317	152;2105	137;1718	209;2268	119;1948	200;3050	76;3136	129;1544	141;1928	119;1374	225;3176	132;2046	254;1912	91;1640	96;1721	166;2023	104;1867	246;2563	164;2084	173;1511	111;1614	76;1773	101;1813	97;1367	132;1929	144;1834	111;1907	160;2221	39;1597	102;1578	171;1941	95;1152	265;3323	158;2102	139;2170	162;1831	238;3270	228;2081	94;1579	83;1799	123;1941
14:36994245-36994428	799;14238	461;11602	1008;14732	645;10492	522;10965	494;11359	1134;21279	1608;21606	1345;22137	755;15404	754;14231	1851;17475	747;14379	1071;23314	1117;20640	1056;15567	1035;17374	678;11391	1341;23404	885;14217	1090;15842	457;12414	891;12867	758;14246	643;14595	1503;21012	984;17515	1488;14400	1138;16522	604;12829	861;15621	564;10677	741;17504	1101;15874	742;13178	964;17438	667;13560	683;13162	933;15364	549;10781	1496;28430	1018;14291	748;14787	782;13053	1920;24909	895;16134	496;10194	736;15392	693;12791
14:37132512-37132671	798;16349	802;17252	989;19703	478;14561	629;15796	660;16045	1351;28120	1147;22175	1617;29892	879;21279	908;19828	1277;21716	848;20179	1674;28458	814;27884	568;14410	825;20885	712;10862	1626;30639	1245;21301	952;21887	661;18217	754;17306	853;20798	734;19704	1173;26124	1100;23576	759;13222	938;14806	595;18936	959;21036	713;15509	782;16915	1094;18930	868;20220	1005;22467	375;18419	781;19334	876;18426	467;13591	1364;29737	1239;20435	714;17350	557;18302	2241;33078	931;19635	590;12760	745;12974	932;18045
14:37132676-37132790	521;7562	480;7948	833;8684	480;6427	595;6803	489;7213	1133;13043	1252;10632	1049;13783	929;9466	672;8502	857;9447	746;8999	758;13573	490;12791	605;6141	767;8816	511;5328	1257;13493	927;8987	890;9685	741;7829	612;7663	745;8766	597;9026	933;11646	950;10138	634;5826	716;6480	628;8356	988;8859	596;5854	653;6502	950;8374	656;8392	829;9621	639;7702	711;8345	614;8482	491;5878	1428;13282	972;9270	622;8183	569;8381	1584;15178	973;9119	663;5609	526;5796	563;7811
14:38069484-38069567	69;1079	39;815	70;1204	43;1030	56;1024	121;1313	209;1880	314;1818	191;2261	157;1504	74;1327	198;1553	90;1423	50;2393	42;1938	103;1587	127;1195	115;949	166;2031	107;1694	106;1551	80;1280	122;1105	120;1529	102;1280	145;1947	344;1715	248;1664	104;1433	62;1132	103;1387	93;1152	180;1835	161;1527	94;1160	132;1636	25;1033	67;1116	89;1537	103;948	515;1977	122;1635	114;1084	127;1249	139;2474	198;1572	127;993	164;1697	101;1328
14:38069634-38069734	504;6323	215;5481	348;7798	643;5589	218;5586	336;6948	555;9971	420;9463	600;11617	306;7871	350;6962	388;8977	296;7847	499;11443	200;10411	410;8833	340;8061	150;5472	468;12265	386;9557	332;8496	228;7129	178;6027	328;7625	713;6552	615;11879	605;8441	657;8547	386;7589	306;6995	346;7803	273;6344	429;9310	445;8320	233;7004	471;9100	110;6468	317;6309	322;7635	265;5573	1118;12410	399;7578	309;6461	177;6466	720;11382	926;9184	246;5611	441;8191	534;6119
14:42075656-42075766	45;1789	8;1425	45;2522	27;1597	29;1493	30;1907	59;3032	38;2995	54;3500	53;2580	37;1975	98;2888	42;2144	43;3140	55;3291	30;2755	36;2241	47;1879	79;3318	50;2127	37;2457	32;2146	32;1712	51;2116	37;1978	49;3238	59;2679	125;2456	46;2266	30;2065	55;2153	24;1938	46;2612	39;2507	28;2039	55;2316	29;1932	30;1690	47;2261	36;1495	111;3841	77;2564	38;2206	37;2158	97;3121	39;2579	42;1553	28;2154	42;1797
14:42075791-42075981	44;2788	14;2372	57;3880	19;2366	18;2929	28;3516	58;5594	14;4267	66;6287	34;3962	14;2990	115;4951	29;3469	34;5385	40;4662	28;4097	29;3363	37;2996	50;5467	41;3459	35;3782	25;3724	48;3184	21;3358	62;2948	50;5426	66;4456	134;3880	32;3488	28;3285	32;3553	30;3251	27;4726	47;3755	38;3528	27;4003	25;3232	18;2896	19;3572	30;2512	77;7707	70;3379	61;3353	26;3502	75;5134	27;3940	26;2939	36;3630	37;2776
14:42076891-42076959	6;289	7;314	9;448	6;252	7;288	10;389	15;541	15;611	13;659	13;483	6;375	10;461	8;412	21;808	11;590	12;579	10;383	13;316	18;581	16;461	38;457	11;336	13;372	19;357	10;391	20;616	15;584	23;498	12;541	8;360	5;411	11;344	27;577	9;379	13;392	10;490	3;321	9;368	26;590	2;288	10;513	22;478	12;468	38;493	16;781	11;503	8;308	15;456	24;439
14:42077015-42077209	40;1524	31;1361	41;1683	21;1410	35;1343	23;1333	51;2475	39;2412	64;2957	40;1916	29;1570	46;1993	25;1556	61;3135	47;2843	44;2433	44;1909	29;1662	60;2736	63;2105	47;2024	22;1506	60;1596	38;1662	79;1765	54;2507	65;2202	78;2457	58;2184	21;1562	32;1682	19;1403	71;2904	51;1859	45;1716	63;1969	21;1639	20;1429	40;2060	23;1376	57;2568	34;2034	27;1585	30;1825	77;3380	24;1944	34;1500	50;2467	54;2010
14:42079073-42079252	53;4318	56;3891	68;4521	40;3975	64;3665	59;4459	68;7066	104;6760	100;7196	62;4719	45;4745	85;5004	64;4608	105;6859	70;7357	52;4407	83;4925	19;3547	147;7039	74;5287	75;5894	57;4081	80;3979	81;4376	57;4261	109;6598	107;5908	46;3612	70;5100	86;5255	57;5029	37;3116	109;4295	83;4850	80;4816	64;5869	36;4192	57;4228	80;4987	57;3452	150;7854	93;5230	70;4664	48;3863	205;9710	51;5461	49;3510	36;3857	67;4680
14:42079282-42079420	81;3540	53;3128	115;4398	71;2837	82;3639	92;4205	104;5941	184;5286	147;6507	66;4457	48;3386	121;4825	61;3845	148;6166	123;5861	45;2463	70;4150	45;2456	210;6678	130;4939	97;4353	60;3379	97;3383	62;3845	70;3799	132;5212	167;5715	86;2565	76;2953	45;3937	49;4804	34;2456	95;3641	85;3711	70;4070	74;4465	39;3790	60;3796	81;4202	77;2958	210;7598	126;5425	102;4315	81;4331	207;7567	61;4788	80;2476	76;2602	69;3947
14:51560321-51560660	472;13076	349;12624	398;12918	422;10909	450;10865	481;13417	704;21528	740;19378	703;23694	542;17624	511;14786	1614;17785	676;17093	673;25280	607;23321	347;9508	461;14730	278;7647	835;24355	651;15981	509;15558	434;14921	584;14726	489;14803	357;13544	685;19608	632;16111	198;9207	408;10578	399;15575	297;14391	351;8323	397;11311	503;15606	381;14534	632;17273	305;12332	370;11255	373;16171	284;9953	1262;25547	547;14109	451;15313	482;13996	937;24650	604;15729	452;10635	230;8990	426;13543
14:51560576-51560806	80;6476	97;7351	164;7571	47;6545	130;7015	148;7638	281;13154	208;11548	178;13393	136;10677	83;8567	802;11107	77;8633	103;14601	162;12863	107;6832	157;8756	123;6072	262;13572	123;9224	204;9479	75;8283	152;8153	123;9314	145;9243	132;12323	394;11601	53;7005	119;7623	74;9259	147;9074	130;6414	134;8147	218;9490	75;8001	172;10281	71;7938	55;6891	149;10203	208;6076	996;16036	222;9292	156;9388	89;8263	276;14119	211;11307	122;6109	79;6843	177;9195
14:51561131-51561266	13;3986	44;4138	39;4407	27;3707	33;3910	41;4221	117;8000	116;6307	63;7736	55;6244	46;4751	317;6203	51;5169	54;8095	76;7795	13;3152	119;6307	70;3177	128;7745	163;6152	53;5338	64;4744	52;4300	49;5519	54;5599	87;7641	181;6402	14;3271	28;3773	31;5509	68;5878	35;3515	44;4206	131;5665	34;5111	69;5132	36;4836	26;4781	51;5629	25;3230	276;8775	57;4851	30;5239	49;4830	50;8631	100;5923	27;3306	28;2656	53;5125
14:51561288-51561447	39;7389	45;7702	98;8224	67;6752	58;7881	86;8413	153;15059	83;11899	120;14053	88;11375	82;8408	545;11867	64;9701	121;15029	167;14269	22;6924	91;11085	92;5814	177;13876	168;11144	99;9523	65;8832	55;7506	91;9798	101;9598	99;14424	218;10800	58;6149	61;7173	66;9504	85;10285	72;7550	74;8658	163;11253	61;9299	111;10454	57;8636	76;9165	63;8823	37;6210	388;18473	60;8098	66;9306	49;8511	100;15491	93;10341	43;6312	49;5731	60;9075
14:52327342-52327586	9;5696	20;5203	49;6591	6;5090	39;5539	28;5280	73;8453	40;8538	78;9149	47;6106	18;5816	56;6276	21;6232	17;10497	33;10323	21;5657	50;6875	68;4960	32;9698	48;7788	25;5068	29;5248	24;5143	29;5418	35;5760	20;7787	91;8148	4;4471	12;4757	24;5952	51;5928	28;4932	29;6605	109;6645	17;6047	33;6991	7;5160	15;5314	24;6897	56;4875	273;10596	35;7764	16;5928	27;6513	51;10781	38;6673	14;5389	17;5083	54;11920
14:52535590-52535832	283;22481	120;19688	220;21171	80;18592	108;18635	182;20684	295;36855	275;27463	381;40830	240;26586	157;21395	1077;27267	160;25188	322;30840	193;37435	113;13623	258;27204	118;12406	347;39015	213;24931	225;27635	131;22178	158;19399	162;22860	184;28178	205;27000	566;29393	288;14805	143;21023	96;19097	217;24517	109;13207	178;23772	283;21832	246;25856	197;28752	120;19672	144;21980	119;21362	125;14755	797;46247	188;30850	203;21938	113;21397	374;54317	330;23727	176;16459	175;18500	214;27650
14:52535864-52536132	57;9251	53;9015	55;8253	40;7684	59;7836	45;8247	159;15599	85;13179	100;16185	58;9410	56;9496	629;11242	45;9112	73;14737	94;15493	94;7483	92;10260	52;6554	92;14619	132;10626	92;11126	33;8445	59;7867	48;8697	55;11717	71;10209	137;11259	39;8921	58;11132	57;8219	56;10374	49;5568	79;13108	82;9380	68;8989	58;11700	54;7455	38;8091	55;8914	44;6642	280;17047	82;12022	48;8702	45;8369	159;21266	104;9595	31;6470	70;10844	66;12288
14:52734151-52734315	490;7852	251;7142	511;8970	598;7335	469;7281	314;8224	1071;16187	563;12347	936;15417	535;10241	347;8059	1304;11409	471;9471	820;13727	423;14807	413;7975	406;11044	268;7671	843;15825	494;9864	735;10278	317;8378	352;8070	458;8612	789;10547	571;12217	811;12027	470;7845	1032;9829	353;9026	504;10218	283;6571	505;10499	754;10239	423;9372	503;10385	176;7688	438;7365	965;10189	332;6902	1352;19793	782;12890	340;9585	430;8923	874;16003	392;10491	385;7567	462;8302	482;14607
14:52734320-52734692	360;24783	110;23210	174;24647	96;19784	143;21668	273;23903	431;40937	203;30747	309;42561	202;29477	216;24286	1363;31687	166;30058	147;40918	315;41508	139;19524	271;32621	173;20175	398;43625	345;32696	333;28834	182;25873	137;24581	186;26552	241;27202	209;34485	472;36762	97;19104	219;26499	73;24626	221;27818	91;18667	178;26538	334;27090	234;29045	185;33962	147;22416	142;23639	322;26430	181;19160	920;48523	183;40993	268;28945	144;23720	282;46873	227;29070	131;20918	91;19003	273;44406
14:52735259-52735401	20;2371	8;2390	10;2968	9;2305	12;2339	17;2658	23;4511	16;3935	17;4614	10;2982	12;2364	55;3093	7;2801	14;4372	27;4123	8;2058	12;2937	13;2122	27;4361	33;3414	5;3112	6;2754	8;2484	16;2876	10;2738	29;3742	32;3885	15;1726	15;2897	7;2659	7;2627	8;1479	11;2722	11;2876	21;3016	41;3527	14;2643	12;2672	6;3140	17;1974	51;4583	31;4163	15;3203	12;3085	19;5244	34;3149	9;2365	20;1993	15;3874
14:52735416-52735574	123;6805	26;6725	115;8780	40;6523	60;6062	122;8125	146;14051	147;11021	145;15227	91;8340	64;8070	481;10809	55;7974	148;11823	126;11991	53;5655	92;9954	58;7118	224;14069	115;10342	84;8353	36;8204	66;7616	78;7600	44;8367	105;11175	143;9773	139;4965	102;7922	85;7866	104;8318	47;5172	49;7165	140;9408	94;9743	142;9851	67;7890	83;7658	107;9172	85;6538	325;16347	91;10584	57;8571	99;7117	91;14347	114;9386	49;6708	79;5855	82;9893
14:54422751-54422818	54;2865	63;2815	128;3896	70;2706	70;2525	35;3192	224;5010	138;4600	226;5769	126;4857	60;3798	131;4427	67;3864	170;4954	62;4592	47;2291	116;3307	70;2209	125;5808	144;4254	136;3703	51;3747	120;3119	75;4164	75;3504	165;5267	185;5137	53;2644	121;3107	68;3300	122;3643	74;2897	56;2349	118;3717	99;4356	120;4303	47;3043	65;2963	92;3687	41;2242	277;4535	142;4271	79;3644	126;3202	173;6396	78;3346	102;2775	70;2668	107;3585
14:57261091-57261262	252;4737	138;4349	166;5388	189;4234	144;4031	146;4342	254;8170	270;7092	292;8637	199;5344	203;4657	462;5649	152;5038	374;8471	661;8068	241;5845	226;5231	208;4440	233;7959	210;5082	257;5237	151;4574	159;4843	177;5023	161;5051	207;6388	347;6238	537;5270	288;5348	147;5856	303;5378	141;4117	261;7986	223;4965	175;5247	222;5814	256;4402	116;5120	253;5999	171;4122	375;9086	212;5678	131;5340	383;5471	446;9381	230;5588	66;3381	203;5229	118;4191
14:57261288-57261430	222;2586	143;2451	217;3474	161;2327	190;2495	168;2769	216;4830	271;4467	287;5183	172;3556	165;2659	329;3069	164;3123	537;4963	239;4722	185;2663	169;2381	160;2056	187;3959	193;3213	234;2996	129;2932	125;2904	211;3246	124;2416	184;3444	259;3801	295;2363	201;2713	157;3266	223;2908	128;2319	146;3670	217;2733	119;3116	145;3126	164;2253	96;2677	144;3437	162;2181	449;4091	200;3796	171;3711	212;3302	425;5851	175;3476	83;1840	135;2600	110;2926
14:57261438-57261511	12;1010	21;870	27;1328	16;942	9;833	28;1156	17;1908	37;1834	46;2264	56;1445	28;1074	117;1368	14;1409	39;2441	35;1707	29;905	22;1000	14;990	39;1698	25;1272	37;1083	22;1118	27;1233	28;1451	43;991	22;1777	49;1476	65;797	23;1100	22;1373	35;1032	16;738	16;1214	41;1397	15;1332	36;1567	7;866	13;977	23;1446	13;889	65;1921	29;1701	20;1506	20;1502	58;2232	28;1318	8;775	14;1047	13;1166
14:57261554-57261763	191;4001	157;3440	242;4024	105;3062	194;3770	205;3800	356;6843	435;6815	279;6715	242;4973	226;4542	427;4539	167;3833	369;7282	990;7224	164;4477	243;4625	168;3762	341;6521	233;4936	251;4334	120;3399	175;3673	227;4245	290;4407	302;5729	300;4655	485;4431	299;4370	189;5149	231;4394	145;3317	268;5303	247;4530	256;4099	284;4913	125;4185	150;3843	281;4746	149;3052	648;7867	238;4390	217;4294	172;3753	555;7276	213;5047	211;3082	239;4123	161;3973
14:57261752-57262244	2508;27337	1960;25952	1943;32660	1573;23482	1673;24795	1845;26042	2891;44808	2936;40797	3100;48647	2685;33333	1643;29502	4342;36376	2249;31632	3298;51214	3901;46683	2082;30879	2247;32033	1503;25493	3629;46310	2241;35589	3183;32696	1650;30127	2213;26498	1983;30470	2767;30434	2927;43867	2884;40819	3159;28476	2478;31742	1585;31311	2276;34098	1752;22827	1914;35162	2311;34483	2026;29040	2647;35679	1925;26670	1434;27426	2707;33020	1378;22671	4023;54962	2684;33284	1832;31921	2621;30010	4216;53630	2711;37390	1432;23420	2211;29724	2472;30721
14:57264744-57264925	979;10342	537;10924	626;11753	1010;11355	606;10686	824;11087	1062;20203	1335;15829	1469;20570	854;15285	555;11500	1515;16229	791;14714	1213;19657	507;16645	847;11985	867;14750	857;8821	1342;21470	1124;14096	1603;14466	893;13998	701;12138	926;14117	1513;12970	1359;19305	1242;18443	1094;10161	871;12552	649;14515	1009;14478	707;11502	1155;13048	858;13013	745;12364	915;14639	697;12880	602;13390	679;12499	620;8481	1820;28234	867;12068	688;11242	491;10773	1634;23259	523;13894	405;8690	492;10470	761;11251
14:57264918-57265091	663;8004	363;8452	409;9989	973;9440	406;9946	363;9001	666;16509	713;12415	873;18296	508;12518	313;8927	1179;13595	401;11285	707;16660	568;13472	479;8588	422;10886	191;6726	814;17326	516;11207	775;12024	353;11509	332;10081	431;10629	984;10770	753;14318	706;14197	856;7296	550;10229	397;10358	427;11070	294;6631	531;10176	456;10012	444;9620	517;11461	218;8520	400;10158	391;9439	354;6646	855;19796	649;11217	305;9361	289;9067	1099;21541	411;10160	247;7728	376;8365	390;9114
14:57265093-57265274	209;5980	172;5768	314;7498	324;4964	200;5928	163;5936	348;10230	362;9298	469;12036	287;9433	160;7054	623;8736	254;8053	328;11350	221;10357	216;5249	250;7033	135;5186	563;10945	348;7753	275;8225	204;6918	133;6314	229;7897	379;7110	320;10152	361;9418	432;5393	238;6071	156;7103	303;7667	136;5424	200;6167	256;6883	359;7324	374;8228	227;5645	154;6061	202;8158	143;4223	490;11529	227;8152	266;7637	243;6894	450;12406	168;7873	195;5951	189;5155	255;7223
14:57265286-57265422	232;3011	251;2881	244;3491	254;2537	162;2653	142;2847	410;5199	468;4431	443;5977	306;4440	234;3137	543;4700	285;3494	582;5554	197;5320	231;2757	287;3279	166;2313	522;5804	314;3847	359;3864	242;3457	280;2820	265;3567	453;3659	449;5111	408;4476	393;2982	356;3421	246;3638	300;3820	207;2406	335;3512	324;3394	451;3497	312;3979	361;2872	264;2906	236;4241	223;2162	609;6116	361;3993	309;3633	195;4086	592;6748	192;3498	212;2415	271;3095	365;2980
14:57265411-57265497	666;3306	613;2839	702;3895	718;2546	612;2950	512;3017	824;5476	964;4567	1206;6286	724;4401	538;3228	912;3907	537;3566	1321;5690	582;5712	584;2908	656;3239	475;2731	1039;5463	681;3932	704;3704	513;2840	537;2851	610;3797	1084;3702	919;4588	698;3669	608;2928	788;3400	514;3596	680;3746	539;2332	794;3991	584;3389	768;3599	670;3942	629;2459	377;3057	739;4031	488;2947	1068;5310	698;4050	589;3850	617;4187	1441;7265	635;3829	358;2735	512;3396	507;3706
14:57265494-57265669	376;6441	219;5790	328;7093	204;5140	300;6058	230;5484	438;10178	547;8487	519;11216	327;7196	286;6669	641;7638	243;6363	439;10348	188;10754	388;6411	333;7175	192;5685	473;10656	396;8155	364;7609	182;5984	271;5958	224;6570	341;7262	400;9011	351;6886	527;6006	297;6494	203;7424	252;7655	249;5649	359;7691	332;6913	386;6929	308;7915	395;5795	177;6833	282;7443	218;5945	773;12294	293;6870	244;6662	235;6742	677;12071	227;7407	175;5349	253;6086	220;6199
14:57270850-57270958	133;1164	79;1111	140;1488	59;1265	141;1272	149;1381	229;2041	211;1917	245;2416	129;1621	129;1333	258;1714	139;1417	607;2299	43;2140	139;1250	168;1360	161;1144	226;2190	161;1620	264;1535	57;1200	236;1193	98;1403	151;1576	163;2095	118;1804	178;1355	206;1414	85;1370	163;1378	164;1218	116;1523	119;1401	112;1366	173;1766	128;1291	112;1285	300;1556	116;1152	292;2297	159;1616	147;1415	120;1430	313;2598	268;1819	64;1093	283;1464	94;1548
14:57270968-57271173	349;7299	204;6927	276;8855	339;6630	223;7600	252;8000	406;12523	550;12920	570;14337	306;9347	243;8498	745;10362	267;9049	1142;14239	338;12888	251;9077	384;8672	375;7165	556;13624	463;9980	345;9369	118;7176	634;7764	189;8741	438;8532	411;12798	361;10960	835;8421	373;9365	218;8821	440;9223	251;7285	322;10798	318;8828	510;8498	353;10936	775;7678	329;8124	532;10101	333;7105	663;15547	338;8889	264;7954	436;8459	653;15803	437;10421	304;7237	308;8998	416;8288
14:57274514-57274576	15;931	46;829	62;1161	13;718	22;761	17;1021	43;1399	25;1152	43;1983	41;1194	28;920	68;986	29;1359	35;1910	25;1974	10;602	20;822	13;427	58;1651	53;1286	35;944	10;880	31;738	32;1029	28;959	54;1327	52;1543	46;675	24;741	17;1080	30;886	10;741	33;835	18;999	46;1126	31;1271	25;843	22;838	47;1114	15;685	41;1099	38;1280	13;1291	25;1086	93;1946	20;1028	45;1069	20;777	45;1470
14:57274603-57274666	826;13242	965;11835	1065;13820	608;10781	745;11228	702;10923	1385;21271	1698;19283	1357;22404	811;14636	825;13445	2098;15037	903;16576	1391;22099	1160;25599	832;10084	953;14429	578;7499	1645;22454	1079;14688	1288;16018	989;12464	941;11731	933;13597	1236;14488	1360;17748	1672;17471	1413;11066	1102;14354	516;14522	1208;16187	534;10005	1042;16412	1079;13398	1089;15851	1110;17923	1034;11628	552;14096	739;12895	739;10098	2414;20826	929;15471	625;13343	969;12454	2460;28067	1033;12682	744;12203	658;12134	1371;14254
14:57274670-57274835	796;19537	708;18304	858;22410	555;16237	646;14504	730;19306	1169;32453	1263;27524	1385;35706	814;21088	633;16747	2139;26318	952;26358	1143;32763	790;33938	513;14252	899;24086	588;11686	1440;37626	886;24156	965;20580	532;13072	813;19937	911;19796	849;22560	1072;26519	1392;29546	1319;12948	654;15042	607;19579	975;20590	538;17333	700;16688	1013;21715	815;20869	977;23669	858;19083	695;21534	780;16411	563;14861	1698;33224	1016;24983	732;20912	554;16649	1934;40453	899;22436	738;18972	555;13978	1298;22197
14:57274876-57275067	125;2428	81;2512	154;3192	98;2308	73;2082	105;2984	188;4063	207;3732	221;5395	249;3764	101;2608	238;3661	106;2977	159;4785	96;4307	103;2262	107;2724	115;2518	197;4880	150;3622	106;3432	105;3013	110;2628	125;3307	102;2955	172;4407	221;4596	319;2997	100;1800	132;3073	104;2812	78;2248	155;3428	157;2452	110;3026	203;4106	128;2488	62;1961	114;3906	47;1643	197;3269	218;4225	99;3359	103;3376	290;5039	151;3957	63;2397	115;2668	120;2880
14:57275111-57275419	191;7010	161;6586	225;7987	231;6399	220;6773	172;6597	361;11267	394;9941	301;12610	264;9305	209;7571	690;9704	223;8464	359;12675	345;12126	192;6949	275;7827	396;6324	447;12353	348;9800	284;8247	245;6574	295;7348	241;8237	358;7952	349;12203	377;9959	473;7564	284;6404	140;7183	246;8716	222;7418	215;7716	291;7616	293;7888	282;10210	159;6920	204;7494	297;9608	184;5401	459;13779	227;8240	194;7595	244;8441	549;12756	280;10754	125;5899	193;6889	264;7625
14:57275443-57275561	555;4557	603;4243	795;5612	508;3817	580;4060	600;4541	1070;7217	1007;6619	976;8612	798;5278	661;4611	1077;5872	741;5636	1111;8392	520;8584	764;5177	791;5088	629;4356	972;7852	884;6189	672;5365	487;4402	639;4730	690;4912	766;4862	878;6906	987;6438	961;5575	893;5036	465;4961	663;4953	648;4366	799;6418	806;5023	643;4768	745;6428	619;4205	502;4188	682;5311	470;3763	1266;8987	701;5654	499;4291	610;4554	1380;8202	584;6276	517;3838	627;5186	653;4287
14:57276177-57276399	1812;27964	1118;26357	1921;31944	1278;24267	1637;23926	1448;25959	2937;44914	2871;36463	2742;45509	1847;31157	1491;25878	3670;32564	1695;30407	3331;43009	1500;47701	1420;27277	2210;36133	1255;24116	2789;48106	2303;33372	2059;32041	1626;28192	1627;26128	1890;28980	2102;30946	2748;38259	2668;35775	2662;26023	2200;27229	1531;30902	2017;32482	1398;24616	2019;34918	2121;27953	1591;29553	2814;37440	1241;28078	1585;30311	1747;29171	1221;22074	3855;53513	2056;30551	1643;27304	1063;24644	3902;52898	1722;32107	1291;23188	1445;25821	1468;27127
14:57277990-57278240	1069;12548	804;11927	1239;14934	631;10688	880;11105	907;12757	1793;22514	1323;17330	1594;24366	1230;17558	986;14273	1797;17631	1111;15140	1559;23387	820;23310	980;14830	1181;16896	891;13010	1770;24576	1317;17486	1061;16952	1008;14046	868;12891	1132;15437	1415;15645	1728;22871	1761;22298	1605;14947	1612;16688	869;14090	1215;17028	800;11671	1105;16218	1414;15468	1043;14662	1355;18116	772;14592	1066;14395	1100;16091	639;9934	2156;28035	1208;16562	954;13742	1392;15155	2438;26454	1065;17645	864;11699	1292;15484	1108;15516
14:57278183-57278357	469;5013	371;4219	516;5717	304;4227	413;4440	477;5039	776;9032	561;7626	708;9334	606;7400	437;5455	719;7075	422;5766	861;8843	896;8938	343;6221	421;5675	350;4197	792;9851	532;6545	565;6256	435;5526	291;5358	518;6386	569;5901	692;8947	668;8117	584;5594	715;6582	326;5056	456;6199	327;4252	473;6742	463;5850	401;5595	534;6490	395;4903	417;5167	489;6671	278;4095	804;10209	496;6788	378;5310	595;6067	1142;10591	453;7689	430;4543	501;6293	445;5651
14:57278558-57278657	42;1131	47;1052	104;1366	27;952	63;956	69;1092	104;1600	127;1595	114;2054	72;1370	91;1084	157;1384	84;1264	160;2134	80;1908	56;978	54;952	43;929	146;1857	93;1518	59;1339	52;1122	33;904	75;1270	126;1085	111;1540	139;1842	185;1274	101;1256	67;1206	106;1387	74;1000	98;1563	87;1243	50;1020	111;1735	103;1059	67;1062	91;1554	57;845	79;1286	90;1566	67;1217	59;1421	206;2193	59;1388	51;967	132;1263	81;1159
14:57278680-57278804	801;9784	640;9325	759;10507	545;8534	772;9279	680;8056	1141;15980	1372;15374	1227;15988	824;10520	675;9567	1842;11859	761;9234	1080;16702	2634;16910	1034;11177	926;10949	560;8530	1490;17161	1064;11797	1004;11913	770;8983	618;8582	711;9316	708;10474	965;12609	1337;13985	2068;11609	1276;13070	756;10225	1146;12392	630;7801	1237;14431	993;10284	750;9346	1202;12862	585;9974	783;10082	883;10599	572;8211	1563;17761	1023;11145	659;8955	763;10398	2213;20410	838;11308	830;7888	797;11876	685;10075
14:57278833-57278891	35;1341	31;1189	35;1550	22;895	37;1223	23;1144	75;2074	80;2174	93;2312	50;1588	45;1424	163;1689	34;1401	50;2719	21;2215	21;1362	25;948	18;954	61;1975	37;1420	28;1476	25;1199	27;1230	34;1273	27;1127	63;1879	46;1911	171;1289	39;1353	27;1298	86;1783	25;911	72;1923	40;1359	54;1195	49;1462	21;1074	46;1280	40;1413	38;983	50;1771	44;1530	37;1613	39;1659	103;2727	36;1613	41;1225	47;1455	28;1432
14:57279100-57279298	37;1149	31;1075	102;1524	36;1025	55;1197	56;1190	75;2170	70;2056	118;2490	56;1413	51;1273	143;1530	71;1436	96;2283	34;2321	122;1317	40;1469	50;1176	114;2413	83;1784	88;1718	27;1344	38;1181	52;1353	51;1518	86;1901	85;1824	161;1381	70;1524	48;1262	50;1433	33;1057	55;1720	64;1386	52;1365	66;1812	38;1134	39;1035	74;1831	24;874	111;2651	77;1669	68;1495	141;1646	304;2513	37;1588	68;1121	58;1462	49;1552
14:57279314-57279434	199;1291	115;1202	191;1577	170;1036	165;1263	175;1311	379;2309	314;2052	277;2516	157;1494	178;1497	359;1816	163;1531	308;2344	126;2332	214;1589	277;1717	132;1189	382;2617	221;1777	205;1676	233;1345	123;1245	173;1326	197;1577	286;2191	282;1836	270;1544	297;1863	125;1415	170;1537	131;1312	211;1755	226;1710	162;1500	230;1871	291;1380	147;1211	233;1661	175;1063	484;3134	205;1626	228;1425	164;1577	323;2686	142;1920	161;1122	185;1609	155;1432
14:57283310-57283590	521;20500	305;18325	540;24422	231;16427	300;15629	387;17392	577;30861	649;27908	675;31709	430;19223	328;19101	958;19956	384;21046	456;30269	564;32619	401;18398	527;21581	504;14068	875;33176	536;21332	402;23304	363;18604	442;18287	444;18446	628;21595	594;26253	680;26269	349;16481	474;20025	284;19665	443;23536	242;12880	464;22836	504;18666	454;19694	438;22824	280;18374	403;20658	430;19915	233;14223	648;32364	629;24632	347;19430	254;18419	921;37961	376;20922	307;17115	310;17267	396;17823
14:57283937-57284651	1777;32990	1347;30110	1844;36795	1300;27974	1571;31798	1901;31976	2501;56059	2934;51459	3078;63055	2197;43141	1709;36216	3993;44467	1614;36155	3541;60515	5684;56384	2435;33154	2069;39073	1592;29246	3143;60631	2187;40996	2289;40935	1701;34096	1534;33235	1715;36980	2362;38265	2895;52659	2274;46872	3390;31701	1934;34934	1919;38718	2092;41214	1405;27073	1729;38391	2208;39360	1861;36142	2350;44069	1020;32327	1665;36447	2066;40561	1220;28231	3062;65964	2476;42279	1722;35560	1453;36890	4259;69368	3153;44408	1537;28682	1962;33530	1707;34800
14:60097097-60097134	39;995	25;821	31;1106	14;857	61;1122	21;923	61;1873	75;1664	58;1981	60;1595	27;1107	60;1463	71;1089	52;1983	58;1755	34;1213	43;1287	34;1032	71;2135	42;1483	68;1433	46;1099	70;1164	54;1289	19;1209	70;1835	62;1665	40;1183	64;1491	35;1130	31;1296	27;1024	62;1604	73;1361	43;1203	28;1559	26;1016	41;1038	66;1557	37;940	61;1976	59;1491	43;1155	32;1068	73;2546	30;1313	24;1000	41;1310	42;1330
14:60097204-60097379	181;10264	52;9707	60;10392	44;7804	57;8928	89;8480	108;16653	179;15945	147;16028	101;11105	69;10019	694;11211	80;9872	164;17290	115;17509	55;9365	107;12537	83;7949	250;16633	116;11147	168;11450	53;9194	83;9887	83;9157	115;10343	88;12846	173;12648	353;8560	88;11218	50;11256	91;10791	71;6713	73;12845	129;10049	100;10784	97;12343	60;9777	58;9243	72;11449	67;7633	249;19021	189;11302	70;9654	52;7889	292;20540	141;10967	56;8330	62;9806	120;9823
14:60386233-60386423	112;18203	54;18025	106;15853	57;13826	53;14331	106;14492	59;27443	93;23165	90;30920	78;20369	64;18538	355;21109	65;20285	138;29493	140;29373	43;14745	58;19381	44;13938	173;27905	106;22527	101;19291	93;19699	74;15112	80;17172	83;20400	103;26192	73;21930	277;13216	102;16370	41;19021	63;20497	27;11326	105;18732	83;21004	72;19730	91;22726	43;15733	49;18661	106;18529	57;14950	77;29939	119;21015	56;18361	50;17631	295;35443	134;20978	53;15102	47;16407	95;19225
14:60386444-60386649	62;7429	54;6840	104;7884	25;6313	42;6574	45;6490	83;12845	107;9934	169;14850	53;9778	46;8529	196;10536	87;9236	172;13815	134;13444	72;7501	41;9464	45;6752	182;13968	88;9888	90;9143	74;7432	56;6854	55;8309	82;9877	111;12313	73;10250	139;7730	105;9172	55;7749	74;9152	38;6157	91;9524	72;9708	66;9223	113;10753	41;6767	64;7448	93;9722	33;5943	68;13288	129;11035	51;8360	57;8253	202;15636	62;9791	53;6597	47;8890	82;9915
14:60952459-60952560	90;3307	34;2880	67;2472	76;2882	96;2926	63;3174	106;5395	99;4285	107;5241	63;2945	32;3289	227;3754	59;3214	113;5100	35;4185	56;2492	90;3016	72;2036	107;4432	76;3470	91;3863	106;3880	93;2990	92;3318	66;3072	96;4435	73;3392	73;2297	104;2331	23;3677	109;3960	30;2258	66;3226	104;3287	68;3118	98;3877	65;2706	49;3477	82;2984	55;2686	303;6334	90;3102	64;2929	51;2727	158;5959	110;3566	45;3035	49;2428	93;2894
14:60952588-60952768	55;4591	59;4678	69;4492	84;4146	45;4604	108;4479	140;7752	127;6329	126;8209	57;4736	66;4748	443;6104	57;5268	145;7682	81;7169	72;4036	118;5182	73;3159	126;7869	108;6324	114;5896	85;5579	64;4656	79;5337	73;5135	156;6922	151;5167	89;4093	115;3749	61;5680	126;5655	80;3672	111;4915	179;5368	90;4787	83;5899	55;4463	52;4877	114;4811	80;4129	287;9529	86;4930	62;4736	51;4303	201;8764	124;5972	90;4685	36;4055	117;4308
14:61104474-61104669	246;12020	208;12194	299;14001	179;11827	343;12518	323;12006	507;21899	412;19741	443;20854	304;14166	226;14018	433;14669	230;13986	461;22118	332;21866	221;11157	291;16273	198;9714	457;20914	438;16724	422;14990	205;13489	329;12767	217;13478	320;13945	359;16991	544;16822	774;11393	325;12731	218;15918	244;15665	203;9043	272;13709	411;13694	222;12614	265;15701	147;12718	172;13170	278;14961	234;10707	1006;26363	390;14421	189;14383	182;13037	809;25176	300;13562	246;9295	208;10634	343;11499
14:61119098-61119336	536;10736	506;10110	776;13497	707;10045	551;10569	709;10438	896;17360	1173;17886	847;19145	734;13153	510;11572	853;14859	606;12316	1587;20401	864;19235	604;12272	706;14363	341;10284	1042;19784	635;13302	1054;14223	502;11950	428;9984	684;12002	726;13060	891;17846	891;16075	1255;12442	815;13932	618;13645	672;13649	419;8825	695;13851	789;12978	691;11852	670;15341	295;11208	462;11081	673;13671	442;9384	1266;23696	825;14302	686;12838	738;12321	1606;21350	487;14360	480;8969	558;11566	672;12673
14:62583790-62583928	216;6222	201;5731	296;7403	184;5852	188;5683	319;7001	416;10701	502;9463	395;12378	231;8222	222;7026	671;9014	362;7860	587;10015	285;11444	216;6454	277;7677	192;5939	506;12621	356;8697	263;8076	214;6896	219;6046	217;7564	271;7894	480;9898	513;11005	361;6273	317;7738	288;7406	270;7522	239;6081	295;8282	379;7795	260;7639	249;8728	133;6769	273;6778	265;7307	131;4725	572;12925	316;8594	195;6943	194;6890	472;13378	309;8079	199;4889	209;6269	302;8809
14:65637641-65637681	1;627	4;643	14;851	6;664	7;634	6;711	10;849	11;1019	16;1158	1;903	12;781	21;799	6;888	3;1367	9;1073	9;618	5;603	22;576	15;1012	11;980	10;616	9;852	4;557	4;751	12;669	5;1069	33;850	13;633	9;592	16;630	14;757	5;528	2;663	35;778	3;758	14;977	1;581	10;635	2;842	9;561	33;676	4;840	6;801	0;831	7;1166	16;842	3;646	1;595	13;1074
14:65637709-65637916	86;7157	86;5727	177;7983	57;6623	169;6771	133;6159	177;10622	157;10555	150;12055	80;8010	72;6808	344;9681	46;7391	187;12090	143;10765	86;6262	98;7962	258;6336	342;11597	314;9003	200;8679	103;7285	183;6088	58;6465	280;8260	95;10610	483;8679	646;7858	127;7718	631;7097	136;8049	60;5374	94;9115	488;8128	91;7874	264;9410	71;6893	81;6035	97;7545	135;5806	549;14455	158;7896	62;6666	68;6812	264;13800	203;8856	43;6006	67;7477	169;9894
14:69726095-69726123	39;279	25;287	70;397	24;257	36;408	40;374	78;521	109;550	104;772	50;487	53;378	103;464	86;461	67;613	40;612	29;300	50;258	47;256	121;606	95;423	36;372	73;417	74;431	86;431	31;387	80;581	101;578	69;364	51;257	33;345	32;310	41;273	91;429	61;393	47;402	72;416	19;338	34;276	38;468	34;196	103;401	60;550	75;454	65;571	71;622	58;575	36;278	74;362	107;420
14:69726148-69726426	429;9886	368;9687	705;11680	205;9193	585;10666	764;9897	972;17680	869;15921	963;20651	674;14693	430;12394	927;13832	486;12958	902;17769	443;18464	453;13197	703;12554	744;9718	901;18743	683;13254	771;13475	400;11450	538;11787	642;12837	467;12178	746;17708	1488;16437	889;12814	525;12369	410;12177	485;12314	630;10762	700;13864	1025;13263	498;11579	594;14339	339;11113	356;10540	443;12700	487;8609	2832;21546	706;13467	462;11857	484;12254	1167;20288	674;13850	427;9035	481;12480	706;11664
14:70654501-70654779	222;20588	94;22007	190;22658	63;18077	149;18423	171;20458	243;35990	193;29779	167;34488	134;20951	62;21330	1221;25158	78;22784	95;31819	109;36543	76;16719	217;26241	145;16226	208;36298	376;24383	175;26215	91;22303	378;21244	87;20902	149;25522	118;27929	399;27155	131;19060	39;21163	69;22043	125;25043	161;16973	81;24449	319;21357	187;25372	159;27973	145;18015	70;23749	129;23048	184;16868	725;37394	113;24561	124;21550	100;20875	228;44006	251;24184	90;16995	74;18781	133;21882
14:70655209-70655329	6;2435	12;1872	11;2099	10;2172	12;2040	13;2948	43;4371	30;3623	36;5303	25;3168	18;2207	47;3607	9;3487	8;3623	4;3881	3;1977	17;2267	21;2044	19;4373	48;3346	26;2951	16;3054	11;2149	18;3272	20;2499	17;3664	34;3406	2;1295	3;1822	12;2386	6;2607	6;1542	10;2391	10;2664	13;3217	5;3299	4;1751	19;2366	14;2944	9;1680	43;3419	15;3272	14;2942	7;2928	20;5302	38;3346	7;2492	9;2109	12;2458
14:70655352-70655552	33;5415	15;4738	21;5747	17;4669	15;4943	31;5684	31;9301	29;7779	36;10604	22;6755	16;5284	96;7457	33;6689	24;7906	17;7635	21;4569	17;5260	14;4555	36;9068	90;7509	29;6567	9;6078	21;5646	29;6103	17;5462	27;7647	42;7360	4;3607	12;5251	13;5373	5;6007	10;3955	14;5588	51;5959	22;6062	24;6715	10;4209	11;4712	13;5840	21;4036	81;9964	26;6486	43;5548	19;6120	23;10808	35;6208	13;4475	28;5024	18;5352
14:70655512-70655717	23;11175	33;10721	53;12268	33;9037	37;10050	55;10228	53;19836	72;15336	75;20517	70;13825	44;11549	273;12847	31;12095	47;17948	53;18559	32;9556	25;12813	26;9896	84;21061	156;14453	51;14033	37;11074	45;10053	33;10518	50;13919	39;13243	119;16026	31;11016	32;14249	21;10472	35;12307	13;7267	33;14870	70;11472	37;12207	66;15639	41;9138	29;9197	30;12962	37;8297	148;20056	68;14695	39;10127	30;11820	88;23515	76;12024	22;9456	39;12636	60;12143
14:70655748-70655969	36;12835	30;11953	68;15993	18;11655	70;11551	25;10771	64;23304	120;20425	79;24784	61;15350	36;12606	303;16097	37;13780	49;21574	80;23311	76;12573	56;16140	46;11211	135;26371	130;17705	89;16640	68;13088	68;11800	40;12874	50;15470	48;17733	167;20676	41;13530	54;17882	40;13512	45;13930	35;9080	59;17863	65;14966	75;14501	72;17462	38;9843	52;11564	56;16113	22;9953	147;24442	76;17085	71;13217	29;12441	144;28269	88;15452	27;11243	30;16358	84;15627
14:70655941-70656122	58;7407	50;7492	102;8426	37;6144	78;6467	103;7034	131;13522	100;10440	121;12833	104;8918	65;7414	152;9876	45;8353	75;13269	119;13700	42;7577	55;7844	75;7115	186;13495	52;9493	109;9070	61;7133	101;8203	70;8215	102;8051	103;11609	154;10844	79;8265	80;10400	63;7984	52;7780	42;5449	80;10665	140;8215	55;8863	86;9276	44;6374	74;6434	85;9998	48;5747	303;12849	170;10046	75;8339	62;8425	239;15466	96;8328	31;6683	59;9970	135;8741
14:73358754-73358837	62;1882	60;2061	103;2255	58;1711	86;1466	101;1873	124;2704	184;3184	186;4190	171;3100	107;2501	156;2367	122;2264	170;4656	59;3312	92;1746	104;1576	76;1725	201;2859	154;2833	70;1799	118;2273	109;1908	143;2238	73;1689	203;3354	269;3292	119;1748	86;2044	102;2279	105;1848	78;1578	95;2044	116;2137	99;2025	121;2544	34;1715	76;1801	118;2714	76;1716	73;1799	204;2968	161;2712	165;2551	207;3433	113;2541	103;2358	73;1662	148;3266
14:74707204-74707349	33;4507	44;4386	95;5633	18;4019	36;4740	21;3911	84;7420	98;8205	141;8762	70;6202	65;5596	264;6171	50;5446	56;8274	43;8306	29;4063	54;5427	99;4363	97;8088	71;6038	80;5331	46;4797	70;5375	64;5226	42;6007	57;7746	160;8546	53;3675	72;4699	25;5297	36;5068	53;4114	56;4573	77;5728	50;4859	73;6123	28;4847	43;5108	55;6278	47;3712	170;9121	72;5613	41;5437	35;5171	134;9184	75;6596	23;3502	37;3654	53;4600
14:74707355-74707534	45;4342	57;4078	112;5291	38;3392	90;4287	64;4206	136;7298	154;7122	186;8512	95;5516	91;4827	567;6457	70;5030	180;8004	69;7563	87;5107	96;4311	124;4509	142;7905	134;5607	115;5276	71;4039	128;4659	94;4803	103;5439	89;7032	315;9087	155;4491	122;5556	60;5436	65;4702	86;3737	90;5953	178;5779	102;4636	80;5153	54;4173	46;4151	83;5818	114;3550	295;8978	123;5493	57;5139	112;5101	218;7833	114;6212	50;3928	55;4535	142;4972
14:74892941-74893139	194;7984	59;7888	72;9314	69;6762	95;7380	114;7921	173;14668	219;14188	195;15126	123;11311	96;10141	299;12898	97;10675	138;14774	227;16303	86;6337	87;8582	48;5046	210;13369	189;11404	110;8628	72;8937	153;8381	109;11888	122;9959	264;15729	255;12410	62;7013	60;6658	61;8967	131;9884	37;7749	134;9276	217;11062	100;9480	131;10065	96;8189	82;10257	128;11126	80;7340	280;13615	185;10154	130;10873	77;10092	241;15913	116;9918	87;7630	44;6144	133;9188
14:74893164-74893189	415;1292	344;981	340;1426	251;1213	315;998	285;1058	709;2169	625;2006	735;2531	432;1817	541;1391	675;1949	411;1395	1002;2041	941;2357	376;1014	490;1540	243;1007	873;2514	468;1714	644;1533	596;1348	424;1192	445;1660	651;1585	644;2166	519;1747	319;1194	371;1251	300;1048	609;1333	269;1051	426;1591	562;1554	488;1501	597;1748	247;1564	414;1350	331;1427	300;898	739;2555	398;1504	393;1424	573;1350	845;2604	355;1318	254;1019	233;1165	379;1345
14:77227480-77227716	87;4245	115;3612	163;5524	87;3794	123;3794	113;4651	274;7986	315;7482	279;9660	186;6327	111;4450	218;6858	111;4759	178;8473	124;7821	256;5790	174;4893	94;3718	302;8242	167;4556	223;5018	171;3910	178;4680	125;4935	218;6311	203;7775	271;6776	131;5666	249;6748	85;4857	109;4825	119;3555	223;6619	197;5583	131;5409	183;5933	151;3946	117;4390	126;5943	106;2832	460;9189	241;6678	131;5542	108;5216	285;9174	248;6781	116;3906	123;5666	214;5442
14:77228584-77228759	97;7509	52;7750	142;9576	78;7448	63;6937	89;7863	195;13490	210;11270	214;14734	189;10565	90;9061	156;11218	76;9613	92;14335	129;15578	70;8358	119;10398	110;6401	88;13530	136;10176	91;9269	50;8417	65;7191	73;8892	110;10307	90;13507	492;14553	43;7330	59;8268	32;9148	101;9402	121;6851	65;9132	252;9884	76;9101	98;10672	42;8102	65;8344	107;10865	74;5857	710;15420	127;9185	111;9159	96;9187	120;14219	206;11210	201;7238	93;8174	103;9138
14:77228776-77228928	72;5092	149;5161	133;6252	107;5308	130;5143	59;4802	231;8806	166;7286	211;9322	191;7419	98;5873	242;7441	102;6484	131;8963	148;9734	103;5090	117;7409	117;4684	226;9127	187;7278	142;6672	96;5844	83;5242	121;5990	168;6941	165;8414	231;8048	87;4841	140;5700	73;6128	114;5854	87;4685	130;5503	219;6557	133;6282	169;7180	43;5528	109;5699	153;6700	121;4268	425;10596	117;5817	97;6072	54;5596	192;9165	99;6889	122;4987	91;5163	151;5918
14:77736737-77737065	766;17016	529;17193	615;19595	328;14542	593;16061	713;17200	877;29974	842;25408	1118;33264	624;21835	548;20041	815;22840	709;22127	1169;31610	609;30235	297;14421	585;19853	453;11338	1157;31311	686;21486	616;21403	469;18321	598;19172	790;20999	701;20819	923;25026	690;24548	422;12186	550;14815	663;19211	622;20948	559;13825	607;17536	657;19225	531;20671	677;24209	331;14886	519;19985	519;21711	456;15680	1398;35422	743;20873	660;20288	548;17885	1334;34860	472;20030	419;14702	415;13821	453;18674
14:77736971-77737152	411;18111	273;19711	432;20304	156;14263	267;15729	362;18280	513;31545	485;26026	524;33336	337;23091	296;21318	391;23300	349;23288	458;33130	377;30827	152;16692	277;23022	145;13081	631;32778	472;22032	310;22783	247;18953	354;20103	423;21141	283;22297	448;27628	552;28261	175;14260	365;17599	312;21223	343;22477	278;14455	318;20983	448;21004	302;21874	481;24889	170;19448	264;21616	353;21080	217;15859	710;38707	386;20224	337;21277	275;18409	696;33536	218;20697	250;15555	230;15022	391;19534
14:77737157-77737309	204;9338	182;10525	248;10672	185;8741	122;7642	146;8227	310;17513	355;13637	272;17127	192;12287	184;10526	233;12007	207;12096	344;18669	301;16531	107;7329	213;12679	133;6979	323;15618	215;11125	209;11372	159;10029	218;9943	202;11079	268;12614	248;14150	420;16252	136;7606	250;9391	186;11065	227;11917	84;6238	207;10365	192;11148	175;11259	301;13427	218;10399	198;11266	166;10271	84;7580	422;21296	280;10411	227;11487	213;11140	439;18014	187;10726	127;8328	182;8415	185;10545
14:85999616-85999731	92;3333	20;3498	77;3556	19;3043	44;3243	75;3377	47;6057	99;6035	46;6930	52;4378	21;3494	167;4547	49;3788	151;6923	42;6606	26;3150	24;3877	36;2186	82;6016	44;4426	62;4110	24;3203	45;3441	26;3538	31;4148	77;5287	78;5355	19;2942	34;3229	19;3930	46;4028	8;2640	35;3978	40;3731	69;3769	49;4660	24;3128	52;4442	34;4134	64;2720	62;7575	81;4572	34;3721	25;4046	135;8810	31;3997	29;2984	22;3461	31;3168
14:85999720-85999856	345;8332	101;8194	169;8767	193;7419	195;8577	148;8102	150;14361	359;14518	173;15181	133;9144	158;9465	831;10887	139;8481	353;15919	167;15724	158;7703	96;9670	81;5487	289;12993	246;9578	281;10183	93;8981	286;8530	101;7450	120;9122	255;12927	225;11710	81;6336	104;7573	63;9583	141;10316	44;6395	109;9930	93;8542	157;8814	187;10413	75;7686	193;10917	146;10499	150;7318	281;18990	299;10442	65;8864	81;8769	425;20039	105;10158	78;7701	127;7192	114;7667
14:88792973-88793145	150;6021	123;5049	194;6553	76;5116	106;4818	122;5921	185;9909	206;8557	148;11247	243;7372	122;6236	394;8214	164;6426	199;10785	162;10281	144;7218	211;7346	102;5728	353;10448	170;7369	168;7206	134;6198	317;5150	254;6693	133;6406	225;9215	226;8748	150;6532	182;7853	173;6690	269;7182	92;4521	185;9077	163;6765	107;6084	252;8125	61;5792	120;6118	140;7521	133;4653	185;11488	128;7644	97;6234	98;6488	273;12401	131;6987	127;5310	175;6683	139;6323
14:88793159-88793311	68;4563	133;3910	79;4422	60;3777	114;3962	59;3850	128;6815	155;6332	185;7869	84;4965	69;4340	162;5623	56;4608	97;7343	305;6990	56;4197	106;5235	38;3618	131;7099	156;5698	106;5146	91;4629	141;3890	99;4513	123;4345	166;6507	166;6050	95;3551	141;4555	99;4697	99;4938	71;2992	126;5675	100;4765	77;4465	126;5543	34;4087	69;4242	85;5164	78;3541	150;8229	106;5663	62;4384	94;4638	182;8213	188;5150	68;3755	72;4075	95;4576
14:90526566-90526894	187;12022	149;11926	256;13562	107;10287	214;11710	193;12093	420;19584	383;18152	304;22004	218;15007	205;14168	544;15961	176;13569	429;21492	286;21459	236;14408	264;15441	296;12549	357;20018	278;16301	212;14190	132;12951	213;11701	181;13108	172;13218	213;18981	561;18419	126;14607	204;15217	203;14406	232;13766	140;10009	266;18853	339;14929	217;13149	224;16113	78;12336	169;12888	165;14874	209;10132	815;24678	262;13696	162;13219	186;13395	310;21822	305;15647	142;10967	186;14718	317;15010
14:90527720-90527897	117;7430	160;7762	130;8605	80;5601	129;6751	119;6438	257;14062	320;11760	207;13226	167;9238	128;8550	445;9953	130;8985	206;14378	190;14706	74;5044	164;8630	85;5863	249;13614	195;9628	163;9363	177;7475	156;7346	191;8549	202;9320	191;11665	208;10393	57;5292	129;6238	129;9401	163;9008	104;6959	101;7112	130;8548	115;8091	173;10099	68;7098	119;7791	184;9001	114;6020	349;14352	147;9197	165;7969	105;8703	286;15357	257;10486	121;5804	123;5682	167;7876
14:90527909-90528362	119;15986	152;16815	259;19497	151;14852	179;16392	148;15268	318;29920	403;26759	417;30240	206;21166	213;19823	466;23197	181;20235	286;30648	697;30882	157;17392	213;18551	185;15492	409;28414	214;20754	235;21568	75;16212	192;17480	176;19120	148;21515	187;25913	441;25951	128;15801	195;19410	162;20564	318;21118	145;14281	369;21924	289;19231	166;18913	254;22560	135;18396	160;18889	135;20116	179;13613	701;34812	200;20906	196;19653	138;19681	507;37304	172;23365	155;15331	201;15779	240;19544
14:92789546-92789673	12;2769	10;2706	23;3338	6;2412	13;3030	25;3609	34;5901	38;5733	48;6378	21;4188	17;3657	72;4380	27;3838	17;6282	35;5671	10;3557	15;3508	13;2000	49;5787	31;3441	23;3776	30;3219	13;3891	23;3707	41;3417	18;5190	36;5713	3;3070	13;3980	16;3937	24;3859	15;2059	24;3995	16;4207	21;3561	16;3860	10;3005	8;3023	17;4071	11;3437	66;8610	47;3532	23;4158	13;3629	27;5723	19;4439	19;2637	28;3428	19;2359
14:94254563-94254629	45;1997	49;1682	74;2166	25;1878	53;1851	54;1809	70;3208	58;2282	50;4059	57;2432	49;1744	81;2834	69;2581	60;2872	60;2978	36;1165	67;2626	25;1067	155;4062	65;2373	59;2642	24;2062	36;1836	47;2282	68;2525	76;2676	94;2660	61;1286	45;1402	36;1853	30;2461	65;1914	34;1524	91;2257	36;2747	90;2881	38;1771	52;2017	39;2202	51;1613	102;4201	46;2702	31;2023	31;1901	126;3934	66;2630	41;1737	40;1090	60;1957
14:94254642-94254774	668;16744	555;15647	745;19429	350;15333	481;14653	859;16824	856;25393	852;22165	1115;28572	778;21132	570;17920	806;22043	955;22868	916;26237	590;25114	284;13779	770;22251	306;11148	1145;30478	745;21385	664;21605	463;19618	817;16409	607;19942	509;19615	867;25860	832;21845	580;11897	553;12818	621;17966	768;20991	623;16882	504;14067	655;19628	553;19791	892;23802	365;17478	610;18680	650;18944	593;14962	1104;38191	787;18743	543;17646	408;16546	1171;29413	568;21059	532;15003	395;10552	690;15591
14:95234651-95234795	121;3757	108;3670	123;4501	67;3498	95;3549	154;3569	150;5987	226;6178	236;7348	157;5124	110;4207	311;5570	121;4156	250;7852	130;6703	98;4021	145;4524	236;3322	248;6948	114;4805	147;4882	94;3902	198;4033	133;4778	122;4685	205;6997	269;5890	276;4617	132;4078	93;4594	144;4853	137;3632	157;5411	147;4328	131;4145	168;5813	54;3679	80;4069	116;4142	86;3127	192;6683	165;5267	100;4766	99;4392	312;7909	161;5442	69;3811	140;4670	195;4568
14:95234802-95234976	334;14306	175;13710	216;17594	132;13050	208;12972	272;14810	273;22736	498;20885	412;23968	234;19860	159;15748	730;18793	264;16944	485;24836	219;23543	183;18107	240;18781	216;14383	504;23814	234;18846	401;16842	147;14999	374;14727	239;16931	224;18206	295;24599	380;22927	692;16105	211;17401	218;16248	265;18316	163;14386	301;18875	337;19190	218;15157	344;19557	180;15878	176;15539	205;15272	185;12871	526;29239	388;17399	230;16970	169;14767	575;25117	310;21442	141;13412	192;16328	389;16280
14:97059018-97059249	303;15249	277;14851	488;16688	548;13529	311;13329	283;14640	647;24793	407;22119	811;25755	566;19105	416;16785	1234;19140	218;17649	265;24897	292;26025	238;15224	515;17782	439;13013	546;25849	598;18744	607;19632	211;15884	351;14841	354;16636	327;17632	361;23332	844;20895	289;15513	309;17926	184;16472	417;18825	261;13741	554;19532	526;16163	279;17108	430;19742	113;13763	277;16498	472;17273	256;12255	1394;25409	532;20721	219;17574	362;16202	611;27670	391;18397	482;14946	329;16207	286;19501
14:97059294-97059358	39;899	52;1064	96;1345	182;1021	73;1012	47;1021	161;1887	97;2079	190;1962	106;1706	85;1497	119;1363	58;1481	76;2450	91;1986	57;1194	87;1211	25;782	151;2147	82;1560	90;1420	41;1406	76;1178	87;1566	68;1406	114;2018	129;1999	56;1048	80;1361	47;1343	52;1294	100;1007	98;1247	96;1241	75;1534	94;1678	20;1155	73;1310	160;1696	35;866	139;1534	91;2090	66;1568	139;1446	192;2238	65;1308	73;1209	118;1347	87;1737
14:97685263-97685443	209;24012	63;22969	140;26136	107;20936	92;21236	154;21892	323;36230	185;32535	143;39748	112;26359	78;24067	160;27090	91;25629	258;39465	210;40106	105;21895	169;30092	91;20307	209;39190	325;28704	130;27415	118;23203	110;22738	128;24260	122;27647	179;29834	226;30630	69;21767	135;23723	77;25464	97;27163	65;17377	126;28742	146;24244	172;26746	150;30973	71;23389	91;23846	143;25542	91;19622	315;39754	202;27295	140;26061	152;22150	173;43777	151;25647	238;19651	85;20314	174;28937
14:97685508-97685557	12;555	5;496	25;759	2;419	9;480	7;396	7;683	9;718	21;1049	16;707	13;465	13;529	7;558	17;1007	10;897	6;381	7;387	8;350	7;888	10;720	5;580	7;619	3;543	11;648	11;598	9;656	17;912	2;429	2;320	0;587	3;582	0;480	12;570	8;469	8;677	4;712	0;426	5;418	7;705	5;409	8;463	9;723	11;819	7;586	20;1074	10;546	3;538	1;491	17;936
15:28351748-28352273	434;36878	249;40017	281;35915	159;31145	336;34600	271;35107	532;65320	596;60608	428;67718	279;41898	226;43261	491;44849	254;43468	361;66676	407;67834	147;27943	280;40565	221;27581	379;55776	523;43714	239;41218	144;37968	285;37438	232;37146	235;39893	265;48929	607;51220	83;26911	167;32922	300;43417	298;43355	167;22047	243;43005	329;34170	403;38030	290;44545	151;30444	207;41546	314;45250	206;29478	1067;67067	264;40656	370;42038	227;37630	573;73571	299;39491	224;30940	173;31368	212;38020
15:28352178-28352677	186;29059	156;31039	227;32242	107;27011	203;25911	207;28568	445;48680	341;47495	307;54135	206;35149	116;31509	796;38320	154;34469	405;52972	290;52654	172;29972	224;34607	170;24932	334;48210	511;37805	152;32942	189;33076	285;29030	210;30567	166;34289	285;43569	415;43709	120;27988	201;31828	98;32425	236;34501	161;22989	193;37809	238;31903	247;33582	290;38435	126;27270	146;31466	188;35730	144;24068	546;52506	208;34412	224;34330	186;30965	365;55855	245;35084	197;24615	196;28125	230;33085
15:29864075-29864175	123;3600	60;3071	165;4077	253;2832	116;3131	73;3106	256;5546	185;4848	189;5823	138;4032	134;3491	202;3938	94;3244	225;5911	106;5899	105;5622	145;4235	124;3681	207;6028	187;5164	137;4385	99;3417	86;3207	106;3561	113;3974	185;5314	261;4724	247;4885	199;5360	103;3850	130;4094	84;3405	223;5871	166;4278	113;3401	132;4570	87;3761	99;3335	156;4065	100;2755	386;6827	104;3988	91;3398	155;3435	282;6011	371;4468	92;2901	135;5173	131;3662
15:29864201-29864296	29;994	18;819	21;1144	15;801	5;787	21;933	50;1447	54;1359	51;1824	29;1175	35;992	23;1075	29;974	40;1723	26;1737	48;1374	25;975	19;907	43;1716	40;1507	30;1182	24;1041	23;918	29;1095	56;1073	41;1440	41;1408	49;1096	40;1304	37;1031	40;1122	30;876	29;1422	36;1170	31;991	38;1338	23;969	17;818	38;1233	15;719	44;1343	35;1160	35;1200	19;1084	58;1870	93;1197	13;838	45;1306	22;1139
15:33010226-33010405	359;7977	456;8280	337;7970	227;6933	340;6762	393;8608	590;13762	691;11443	495;12792	529;11117	462;9343	844;9702	373;10224	501;14486	302;13345	353;5738	339;7701	323;5271	620;13413	420;9462	472;9889	311;8621	389;8138	415;9716	429;10049	655;13123	1034;13999	357;5410	301;7270	299;8665	390;9356	228;5894	563;8193	531;8547	474;9712	401;10951	320;7649	269;8202	350;9449	327;4749	1102;14822	305;9612	328;9528	331;9031	1001;16777	446;9791	237;5640	187;6109	436;8290
15:33010409-33010559	194;10631	150;10658	206;10941	136;9204	120;9424	177;11506	276;18414	298;16145	241;17486	243;13803	236;13084	501;12799	197;11768	327;18097	200;17770	165;8554	199;12074	125;7047	336;18476	273;12619	231;12753	186;10513	236;10500	219;13015	335;11778	316;16607	373;18438	348;7950	218;9594	137;12228	251;13259	185;8233	234;12047	269;11271	276;12403	236;13908	170;10782	128;10867	153;11781	133;6955	422;21393	207;11649	178;11084	196;11455	498;20439	268;14555	142;8055	85;8858	155;8813
15:33011000-33011193	304;25033	173;27921	211;30069	271;26018	128;24428	307;27729	180;41274	282;36305	274;45991	232;36768	232;30787	2027;37151	194;34551	562;50637	311;46474	154;27955	225;35857	117;23152	428;47271	555;34363	246;33129	154;32522	359;28080	321;32707	247;32520	317;46192	206;41057	336;27019	224;29569	138;30311	259;34623	136;25507	247;34138	278;32643	207;32376	256;38653	195;29563	191;31710	302;31397	189;25287	406;55230	221;30571	211;32035	309;29932	386;53078	294;32839	130;23618	117;26947	200;27367
15:33011218-33011340	66;5601	30;5770	71;7005	30;5851	89;4941	68;5825	52;9715	46;7386	63;10130	60;8194	51;6878	334;8044	50;7328	67;10489	94;10083	32;5721	60;7517	30;5120	103;11155	92;7624	108;7748	39;6425	88;5733	53;6989	64;7909	118;9673	51;9819	99;5101	54;6986	40;6485	43;7479	13;5020	95;7129	67;6741	58;7215	37;8256	43;5922	71;6415	59;7147	37;4718	111;11432	84;7927	50;7144	44;6241	135;12583	41;7030	38;5296	24;5468	29;6439
15:33603157-33603330	29;3732	11;3659	30;4116	13;3027	15;2877	41;4184	38;6150	30;6750	61;7968	20;4587	23;3950	56;5390	22;4434	59;6872	36;5999	40;3018	32;4585	10;2014	71;6888	37;5248	36;4784	22;3354	16;3751	34;4544	36;4150	36;6000	62;6562	5;2720	25;2983	18;4542	34;4968	23;4005	12;2938	40;4211	50;4533	68;5158	23;3992	22;3627	42;5009	19;4097	112;12637	27;3516	22;3827	26;4211	67;7169	43;5384	11;3374	20;2382	26;3644
15:33603339-33603448	34;3139	17;3159	23;3128	18;2895	35;3045	40;3458	61;5322	72;5960	82;6448	19;3402	24;3253	52;4569	32;3964	116;6091	64;5289	32;2344	45;3770	18;1674	50;5513	49;3998	68;3940	28;3090	33;3630	48;3910	56;3657	55;4924	78;5617	22;2011	44;2997	19;3293	42;4292	3;2700	22;2827	34;3690	21;3596	35;4167	26;2781	18;2876	38;3468	18;3026	110;8570	71;3884	37;3432	13;3385	133;7341	37;4089	55;2994	26;2632	43;2888
15:41218283-41218297	4;317	3;292	6;398	3;295	1;254	32;267	9;545	4;382	20;593	10;515	11;409	20;439	7;455	4;530	18;510	2;263	7;337	4;205	35;435	11;407	18;295	6;347	5;300	7;402	5;311	9;536	2;464	5;267	2;328	7;403	13;391	8;296	10;330	6;321	4;306	3;420	0;255	4;366	20;394	1;288	5;615	25;405	15;377	17;328	15;469	7;460	7;250	5;240	12;337
15:41952295-41952383	143;869	171;1039	216;1357	114;1018	119;887	126;1056	236;1795	257;1579	315;2044	200;1287	203;1113	294;1382	197;1204	219;2002	288;1892	268;1298	259;1334	162;1270	211;1779	278;1703	179;1105	159;1352	130;891	209;1234	294;1629	271;1656	389;1611	265;1233	313;1253	145;1240	174;1232	178;984	202;1463	240;1380	140;1060	224;1445	109;1057	118;1071	191;1448	146;882	519;1908	243;1758	191;1366	181;1348	260;1658	242;1566	146;1001	114;1037	210;2173
15:47476854-47477149	170;14996	54;15136	209;17993	119;13752	111;14093	182;13716	253;26528	224;21784	209;27660	197;18532	76;16811	179;20263	154;16298	253;26812	319;26392	162;15398	146;18777	80;14437	234;25389	196;18747	220;18881	167;16188	154;16754	165;16478	239;17256	251;24682	378;22573	108;15911	141;17728	95;17051	101;18190	115;13064	183;19016	199;19333	143;16366	194;21194	133;15020	98;15848	165;17647	80;13019	260;29680	332;19852	106;16876	94;16339	403;30258	176;20308	120;12390	150;15469	196;14986
15:48483754-48483860	1095;10647	1018;9366	1144;12056	1133;8491	1205;9601	1373;10223	1739;17074	1565;14254	2403;22306	933;12261	1117;10578	2174;15301	1239;12106	2831;17416	2320;17555	1145;9932	1784;14402	983;8298	3057;19886	1743;14371	1408;13712	1237;10312	860;9587	1147;11312	1835;11320	2031;16598	1238;15995	1150;10481	1273;12027	737;10492	1131;12083	1063;10551	1360;14259	1314;12970	1353;11071	1874;14333	601;10371	1132;11246	1317;11709	870;9371	2174;23447	1507;13675	1087;10860	1206;10541	2867;23109	1095;13781	774;8885	921;11000	1405;11109
15:48483902-48483999	166;2075	69;1517	259;2263	114;1630	109;1814	142;1950	179;2822	276;2775	251;3548	186;2556	183;2156	157;2694	224;2388	340;3145	212;3349	114;1850	175;2059	99;1358	286;3364	178;2711	171;2254	91;2016	84;1865	153;2406	216;1886	217;2969	182;2792	158;1925	160;2149	78;2148	238;2106	128;1761	202;2535	171;2386	146;2010	209;2577	161;1750	101;1969	152;2472	92;1570	203;3068	190;2630	144;2106	121;2096	295;3966	99;2636	130;1801	147;2099	146;2075
15:52820386-52820604	25;6789	35;7304	109;8412	17;6229	59;6296	79;7712	239;12976	122;10478	173;14183	174;9128	69;9140	173;11053	52;8444	32;13924	47;12998	85;9437	133;9451	172;6595	120;12467	59;9202	98;8093	37;8944	90;7494	96;8692	55;8756	68;13113	490;11431	57;8497	64;8942	27;8360	75;8175	100;6199	60;10154	232;9376	36;8340	98;9831	13;8001	27;7791	60;10196	145;6497	881;14199	75;10505	60;8537	54;8778	73;13043	327;11690	87;6740	49;8302	170;12551
15:53077465-53077632	80;2407	43;2430	45;2410	26;2167	46;2312	51;2824	148;5134	110;4500	117;4454	81;2579	68;2566	105;2764	85;3049	100;4728	66;4707	68;2813	46;2386	49;2311	90;3600	100;3166	51;2360	55;2626	84;2724	63;2508	58;2552	97;3984	50;2973	85;2914	56;2752	42;3034	79;2706	29;1639	78;3920	63;2969	61;2465	60;2781	85;2175	36;2249	99;3211	64;2113	91;4010	63;2330	47;2682	50;2581	113;4684	91;3243	64;2158	52;3141	39;2506
15:53077640-53077783	105;2598	119;2631	127;3072	57;2101	112;2288	85;2998	189;4779	227;5090	172;4866	94;2698	123;2818	259;3546	135;3227	241;5098	112;5198	127;2677	74;2327	70;2205	226;4491	198;3180	105;2518	100;2876	129;2859	121;2719	78;2603	162;4076	134;3024	202;3034	134;3160	106;2938	145;2849	60;1811	176;4265	146;2965	106;2820	98;3050	138;2287	110;2519	148;3791	100;2357	136;4034	153;2848	119;3161	63;2914	260;4900	131;3331	88;2347	135;3127	116;2465
15:53097602-53097884	131;10207	69;10578	91;10198	43;7424	54;9487	50;8773	46;16297	111;16162	119;17749	100;12331	39;10316	221;13435	64;10377	150;18217	133;17126	58;10355	69;11942	60;8202	186;17467	120;12162	114;12241	54;10584	57;9557	62;11383	69;11052	92;15368	56;13006	359;10803	84;12284	46;11452	55;11736	34;7723	115;14088	81;11272	70;9967	81;12176	51;9486	58;9516	71;12747	36;6933	81;18221	109;12176	40;9851	62;10643	125;18137	88;13839	35;7907	103;10786	105;9748
15:53097898-53098005	213;7111	110;8139	114;6944	122;4238	130;5909	127;5325	137;11032	343;11355	201;11717	123;7980	143;7077	717;8183	72;6626	306;12620	141;11239	68;4837	99;7755	83;3744	300;10790	174;8757	198;7519	89;7083	173;6547	113;7123	117;6869	109;9248	78;6701	222;3765	85;5411	41;7766	140;7505	72;4233	117;6292	159;7006	158;7029	124;8170	96;6217	81;6732	200;8376	62;4706	137;11540	207;8301	142;6869	113;6337	315;11216	101;7942	63;4763	59;4165	134;5477
15:58357716-58357934	605;11644	752;11964	1137;12944	666;10268	865;11314	959;13721	1441;21044	1360;18532	1349;22076	1035;15488	964;14628	2046;16535	762;13554	1231;21021	1544;22279	816;10293	1117;13568	505;8069	1506;18476	1265;16230	1030;14060	932;12530	1004;12791	929;12334	789;14377	1391;20540	1571;16906	635;9340	958;11859	855;13782	950;15240	658;9058	1006;13722	1043;14263	869;12540	1145;14626	731;10816	801;13930	932;14233	758;10701	2210;22821	1048;13015	785;13541	872;12425	2027;24554	813;17630	772;10065	540;9653	799;11664
15:58357968-58358066	70;2001	62;2374	95;2579	28;1342	107;1999	78;2324	130;3717	215;3140	143;4260	124;3049	104;2585	214;2829	75;2311	78;4123	50;2738	40;1241	63;1420	47;1145	117;3109	112;2736	88;2145	102;2568	91;2260	129;2611	56;2008	184;3457	144;3273	64;1464	62;1484	84;2323	88;2467	53;1268	61;1618	118;2748	118;2636	124;2773	54;1429	69;1793	114;3045	48;1194	123;2445	73;2298	64;2550	93;2058	182;3760	60;2921	85;1983	31;1193	62;2269
15:60287024-60287301	476;13401	263;14023	586;16201	328;11954	476;12772	416;14038	832;22869	959;21099	726;26691	584;17271	506;16137	1603;18711	519;15240	582;24910	592;23707	437;15351	613;18487	312;10160	806;25265	782;17756	496;16768	332;13057	516;13455	562;15407	338;15814	707;21963	941;20416	830;13298	844;15849	336;14831	537;17555	364;10699	514;16295	819;17172	564;14932	574;18554	298;14863	404;14525	498;16673	316;11257	1294;27833	680;18864	414;14963	423;14506	1140;27446	906;19288	362;11570	360;13909	499;15164
15:60296420-60296639	99;4613	87;4281	94;6075	43;3947	81;4611	89;5487	170;8008	216;8615	163;9733	127;6873	97;5649	355;7345	98;5413	131;9138	127;9005	96;6885	116;5440	78;4710	248;8651	107;5976	113;5692	126;5707	208;5405	162;6241	112;5773	151;8968	295;7745	109;6886	140;7286	51;6442	91;6108	68;4299	128;7855	226;6054	95;5448	138;6504	44;4731	73;4682	84;6592	50;3567	410;10721	121;6033	98;6343	95;5297	208;9485	109;6791	95;4430	94;6548	134;5341
15:60296634-60296827	321;23372	324;22734	443;27121	237;20598	395;21176	429;21097	861;40564	1018;32345	637;43134	633;28673	383;28196	1524;30834	324;28342	546;41400	474;39590	403;22722	514;25391	393;17030	859;39518	518;25582	662;27573	310;22943	524;23123	424;26745	443;27489	660;39592	1681;39180	338;21866	540;27029	288;23769	541;25415	366;17787	511;31954	896;23824	480;25519	431;28830	298;21015	302;25913	460;27106	524;17107	1741;45040	592;28828	414;25850	297;23624	908;45574	755;28477	348;20509	294;24303	479;23804
15:60296856-60296983	76;6951	56;6392	112;8949	20;6135	62;6322	71;7262	156;11704	168;10406	124;13202	80;9476	45;8447	407;10207	44;9120	105;12208	86;11588	140;7519	104;8172	95;4971	162;12070	123;8510	130;8510	45;6935	72;7195	72;8358	89;8225	85;12938	317;12044	46;7124	86;8121	41;7545	64;7738	36;6174	63;8642	160;7644	96;7634	80;9493	40;6936	22;6943	116;9007	96;5371	350;12663	76;9611	74;9229	67;8093	168;13284	165;9611	85;6078	51;7032	114;7534
15:63891694-63891753	202;923	148;880	243;1088	165;999	168;875	228;964	325;1850	283;1567	319;2067	249;1331	219;1082	324;1487	251;1178	361;1990	379;1841	193;1265	207;1261	197;1144	460;1790	250;1502	256;1145	206;1120	194;979	210;1123	206;1236	313;1707	151;1373	262;1368	312;1199	159;1049	170;1049	165;973	240;1487	265;1390	194;1089	263;1450	174;1039	197;976	329;1401	198;882	257;1912	272;1215	203;1155	193;1230	379;1953	249;1480	172;910	181;1271	281;1457
15:63891778-63891865	94;1652	33;1674	62;1903	59;1763	49;1519	54;1781	108;3170	57;2742	89;3443	50;2321	49;1930	113;2516	52;2117	51;3413	176;3352	57;2204	34;2325	86;2045	259;2967	67;2612	181;2000	60;2029	52;1737	38;1977	69;2146	81;3224	50;2440	51;2293	79;1843	25;1985	62;1962	23;1781	47;2684	68;2374	55;1813	99;2552	25;1822	32;1728	77;2516	40;1613	34;3604	96;2082	81;2157	18;2198	187;3127	85;2719	26;1658	67;2072	141;2437
15:68117441-68117520	181;7052	156;7933	257;7811	188;6555	157;6555	171;7409	373;11914	406;10247	465;12077	388;9083	214;8431	230;8995	236;8259	257;12135	540;11510	312;8238	208;9023	128;6760	387;11342	299;9855	299;8624	148;7722	119;6907	240;7948	146;8419	369;11193	288;10227	268;8055	265;7913	433;7745	181;8172	190;6968	209;9041	309;8546	337;8097	286;9713	88;7249	278;7541	203;8787	214;6301	392;13250	210;7830	255;7490	146;6722	448;11783	340;9100	186;5929	225;7630	191;7374
15:68117546-68117687	288;11038	245;11633	241;12025	230;9852	150;10274	228;11171	326;16903	424;15100	271;17283	212;14253	109;12185	362;12607	210;12340	229;17257	211;17789	231;11772	193;13844	152;9148	490;17689	302;14948	303;12589	193;11728	278;10027	248;11884	202;11935	277;15927	482;15007	190;11510	174;11574	135;11919	224;12675	171;10052	239;13451	241;12138	249;12860	215;13893	129;11280	190;11352	236;12840	208;9732	669;21577	312;12206	163;10984	194;9491	352;17880	260;13116	167;8955	198;11017	316;11336
15:68120908-68121051	377;5454	257;5558	452;6994	258;4890	196;5134	337;5178	430;9059	469;8450	645;10732	452;6738	276;6235	843;6701	329;6108	417;9050	339;9819	288;5454	305;6021	196;4756	507;9165	348;6924	361;6716	244;5607	323;5526	293;6117	386;5924	500;7981	500;8105	380;5130	383;5714	245;6427	289;6625	246;5043	350;6313	441;6241	343;5745	384;7497	204;5020	292;5934	338;6712	245;4612	678;10783	313;5882	293;6002	292;6058	590;10681	336;7349	231;5188	259;5415	286;5408
15:68121069-68121196	114;2950	69;2904	147;4199	78;2760	55;2687	102;3024	187;5007	83;4501	164;5651	114;3910	128;3553	220;3494	113;3714	198;4888	118;5582	80;2814	103;3342	70;2168	177;5672	139;3956	98;3292	100;3294	98;3147	174;3644	146;3162	141;4528	163;4853	101;2411	80;2801	99;3484	115;3255	84;3257	135;3228	174;3608	118;3476	172;4321	35;2627	76;3501	111;3832	78;2566	201;5483	115;3273	134;3396	66;3231	176;5518	110;4357	103;2762	90;2749	84;2936
15:68121392-68121669	639;14514	495;14029	555;15580	333;12667	504;11840	545;13640	711;24136	862;21096	923;24322	588;17514	595;15902	1483;17030	468;16064	1195;25647	1319;28081	361;11529	638;16305	304;9886	1010;24756	1033;18617	825;16432	530;16239	427;14411	642;16862	749;14871	731;21794	1020;20589	596;8864	471;12740	578;18264	689;16171	454;9772	533;13359	762;15747	668;14978	673;18301	466;12020	476;15081	554;15295	552;11565	1609;31097	680;15037	584;16691	500;14632	1083;27166	716;18138	426;10226	261;10025	524;11653
15:68121980-68122172	345;6800	174;7190	222;6743	220;5292	132;5846	205;6504	429;12225	409;11573	343;12983	240;9195	221;8856	717;9282	308;7021	604;13293	495;12323	173;7018	157;7157	209;5295	401;9941	272;7492	350;7547	178;6854	232;6983	203;6940	170;7205	338;9967	295;9096	289;6134	285;7567	264;8129	256;8273	103;4887	288;8784	297;7441	291;7448	216;7629	219;6162	228;7440	222;7623	148;6215	342;13086	287;7162	233;7670	264;7161	493;13312	311;7476	266;5596	182;6219	269;5880
15:68122173-68122293	691;7087	444;6586	430;7033	381;5394	510;6027	431;6316	779;12061	1137;10999	745;11599	665;9340	616;8410	1079;8388	444;6924	1118;12625	638;11596	474;6842	477;6511	574;5429	843;9996	654;7546	810;7958	336;6834	402;6654	568;7308	533;6975	752;10148	810;8751	737;6532	684;8283	590;7895	553;7475	359;4692	607;8652	445;7192	514;6989	534;7364	186;5796	381;7073	446;7374	341;5191	1146;12512	769;8407	504;7547	469;6978	999;12894	487;7016	343;5577	504;7036	680;6320
15:68128470-68128657	58;4910	72;6261	75;5807	73;5111	68;5515	84;5809	122;9248	127;8208	175;10472	70;7443	33;6611	174;8457	75;6780	159;10460	68;9812	48;6468	56;5750	65;5885	150;8007	127;8251	112;6430	63;6165	57;5898	59;6449	133;7014	102;9465	98;7772	138;6730	90;5892	60;6622	83;6358	72;5194	105;7869	108;6782	77;5750	92;7258	110;5802	50;6097	103;7879	38;4782	129;9453	72;5776	86;6874	66;7134	124;8562	130;8382	51;5405	36;5123	106;7499
[truncated: 2,302 more rows]
[truncated: 146 more columns]

## Sheet: Plasma B
Chromosomal region	MEDAL-001	MEDAL-002	MEDAL-003	MEDAL-004	MEDAL-005	MEDAL-006	MEDAL-007	MEDAL-008	MEDAL-009	MEDAL-010	MEDAL-011	MEDAL-012	MEDAL-013	MEDAL-014	MEDAL-015	MEDAL-016	MEDAL-017	MEDAL-018	MEDAL-019	MEDAL-020	MEDAL-021	MEDAL-022	MEDAL-023	MEDAL-024	MEDAL-025	MEDAL-026	MEDAL-027	MEDAL-028	MEDAL-029	MEDAL-030	MEDAL-031	MEDAL-032	MEDAL-033	MEDAL-034	MEDAL-035	MEDAL-036	MEDAL-037	MEDAL-038	MEDAL-039	MEDAL-040	MEDAL-041	MEDAL-042	MEDAL-043	MEDAL-044	MEDAL-045	MEDAL-046	MEDAL-047	MEDAL-048	MEDAL-049
[truncated: 3,159 more rows]
[truncated: 146 more columns]

[truncated: 1 more sheets: Plasma C]
